# Supplementary material for: Polymorphism and surface diversity arising from stress-induced transformations – the case of multicomponent forms of carbamazepine
Source: Acta Crystallogr B Struct Sci Cryst Eng Mater. 2021 Jan 16;77(Pt 1):54–67. doi: 10.1107/S2052520620015437 (PMC7941281; doi:10.1107/S2052520620015437)
Supplement: Supplementary file 1 [file b-77-00054-sup1.cif]

data_I
#==============================================================================

# PROCESSING SUMMARY (IUCr Office Use Only)

_journal_date_recd_electronic      2020-08-16
_journal_date_to_coeditor         ?
_journal_date_from_coeditor       ?
_journal_date_accepted     2020-11-21
_journal_date_printers_first      ?
_journal_date_printers_final      ?
_journal_date_proofs_out          ?
_journal_date_proofs_in           ?
_journal_coeditor_name            ?
_journal_coeditor_code      RM5042SUP1
_journal_coeditor_notes
; ?
;
_journal_paper_category      FA
_journal_techeditor_code      B201543
_iucr_compatibility_tag          ACTA95
_journal_techeditor_notes  
;
;
_journal_coden_ASTM               ?
_journal_name_full                ?
_journal_year                     ?
_journal_volume                   ?
_journal_issue                    ?
_journal_page_first               ?
_journal_page_last                ?
_journal_suppl_publ_number        ?
_journal_suppl_publ_pages         ?

#==============================================================================

#===============================================================================
_audit_creation_method                SHELXL-2014/7

#-------------------------------------------------------------------------------
# Inserted by local software: cifUpdate ver. 3.0  (Andrew D. Bond, July 2015)
#-------------------------------------------------------------------------------
_cambridge_user_name                  'Gabi Schneider-Rauber'
_cambridge_user_crsid                 gs487
_cambridge_supervisor_name            'William Jones'
_cambridge_supervisor_crsid           wj10
_cambridge_crystallographer_name      'Andrew Bond'
_cambridge_crystallographer_crsid     adb29
_cambridge_sample_id                  762o16H_4
_cambridge_data_id                    WJ_K3_0034

_database_code_CSD                    ?
loop_
_publ_author_name
'Gabi Schneider-Rauber'
'William Jones'
'Andrew Bond'
_ccdc_publ_extra_info
;
_cambridge_sample_id 762o16H_4
_cambridge_data_id WJ_K3_0034
;
#-------------------------------------------------------------------------------

_chemical_name_systematic             ?
_chemical_name_common                 ?
_chemical_melting_point               ?
_chemical_formula_moiety              '2(C15 H12 N2 O), C2 H3 F3 O'
_chemical_formula_sum                 'C32 H27 F3 N4 O3'
_chemical_formula_weight              572.57

loop_
_atom_type_symbol
_atom_type_description
_atom_type_scat_dispersion_real
_atom_type_scat_dispersion_imag
_atom_type_scat_source
C C 0.0033 0.0016 'International Tables Vol C Tables 4.2.6.8 and 6.1.1.4'
H H 0.0000 0.0000 'International Tables Vol C Tables 4.2.6.8 and 6.1.1.4'
N N 0.0061 0.0033 'International Tables Vol C Tables 4.2.6.8 and 6.1.1.4'
O O 0.0106 0.0060 'International Tables Vol C Tables 4.2.6.8 and 6.1.1.4'
F F 0.0171 0.0103 'International Tables Vol C Tables 4.2.6.8 and 6.1.1.4'

_space_group_crystal_system           triclinic
_space_group_IT_number                2
_space_group_name_H-M_alt             'P -1'
_space_group_name_Hall                '-P 1'

_shelx_space_group_comment
;
The symmetry employed for this shelxl refinement is uniquely defined
by the following loop, which should always be used as a source of
symmetry information in preference to the above space-group names.
They are only intended as comments.
;

loop_
_space_group_symop_operation_xyz
'x, y, z'
'-x, -y, -z'

_cell_length_a                        5.2419(2)
_cell_length_b                        15.0825(5)
_cell_length_c                        18.4638(6)
_cell_angle_alpha                     103.874(2)
_cell_angle_beta                      93.756(2)
_cell_angle_gamma                     97.404(2)
_cell_volume                          1398.30(9)
_cell_formula_units_Z                 2
_cell_measurement_temperature         180(2)
_cell_measurement_reflns_used         8381
_cell_measurement_theta_min           1.00
_cell_measurement_theta_max           27.48

_exptl_crystal_description            block
_exptl_crystal_colour                 colourless
_exptl_crystal_density_meas           ?
_exptl_crystal_density_method         ?
_exptl_crystal_density_diffrn         1.360
_exptl_crystal_F_000                  596
_exptl_transmission_factor_min        ?
_exptl_transmission_factor_max        ?
_exptl_crystal_size_max               0.300
_exptl_crystal_size_mid               0.150
_exptl_crystal_size_min               0.070
_exptl_absorpt_coefficient_mu         0.102
_shelx_estimated_absorpt_T_min        0.970
_shelx_estimated_absorpt_T_max        0.993
_exptl_absorpt_correction_type        multi-scan
_exptl_absorpt_correction_T_min       0.937
_exptl_absorpt_correction_T_max       0.995
_exptl_absorpt_process_details        'SORTAV (Blessing, 1995)'

_diffrn_ambient_temperature           180(2)
_diffrn_radiation_wavelength          0.71073
_diffrn_radiation_type                MoK\a
_diffrn_source                        'fine-focus sealed tube'
_diffrn_measurement_device_type       'Nonius KappaCCD'
_diffrn_measurement_method            '\w and \f-scans'
_diffrn_detector_area_resol_mean      ?
_diffrn_reflns_number                 13193
_diffrn_reflns_av_unetI/netI          0.0632
_diffrn_reflns_av_R_equivalents       0.0505
_diffrn_reflns_limit_h_min            -6
_diffrn_reflns_limit_h_max            6
_diffrn_reflns_limit_k_min            -18
_diffrn_reflns_limit_k_max            17
_diffrn_reflns_limit_l_min            -22
_diffrn_reflns_limit_l_max            22
_diffrn_reflns_theta_min              3.851
_diffrn_reflns_theta_max              25.681
_diffrn_reflns_theta_full             25.242
_diffrn_measured_fraction_theta_max   0.994
_diffrn_measured_fraction_theta_full  0.994
_diffrn_reflns_Laue_measured_fraction_max 0.994
_diffrn_reflns_Laue_measured_fraction_full 0.994
_diffrn_reflns_point_group_measured_fraction_max 0.994
_diffrn_reflns_point_group_measured_fraction_full 0.994
_reflns_number_total                  5304
_reflns_number_gt                     3537
_reflns_threshold_expression          'I > 2\s(I)'
_reflns_Friedel_coverage              0.000
_reflns_Friedel_fraction_max          .
_reflns_Friedel_fraction_full         .

_reflns_special_details
;
Reflections were merged by SHELXL according to the crystal
class for the calculation of statistics and refinement.

_reflns_Friedel_fraction is defined as the number of unique
Friedel pairs measured divided by the number that would be
possible theoretically, ignoring centric projections and
systematic absences.
;

_computing_data_collection            'COLLECT (Nonius, 1999)'
_computing_cell_refinement            'HKL Scalepack (Otwinowski & Minor, 1997)'
_computing_data_reduction
'HKL Denzo and Scalepack (Otwinowski & Minor, 1997)'
_computing_structure_solution         'SHELXT (Sheldrick, 2015)'
_computing_structure_refinement       'SHELXL (Sheldrick, 2015)'
_computing_molecular_graphics         'Mercury (Macrae et al., 2008)'
_computing_publication_material       SHELXL

_refine_special_details               ?

_refine_ls_structure_factor_coef      Fsqd
_refine_ls_matrix_type                full
_refine_ls_weighting_scheme           calc
_refine_ls_weighting_details
'w=1/[\s^2^(Fo^2^)+(0.1097P)^2^+1.7226P] where P=(Fo^2^+2Fc^2^)/3'
_atom_sites_solution_primary          ?
_atom_sites_solution_secondary        ?
_atom_sites_solution_hydrogens        mixed
_refine_ls_hydrogen_treatment         constr
_refine_ls_extinction_method          'SHELXL-2014/7 (Sheldrick, 2014)'
_refine_ls_extinction_coef            0.017(4)
_refine_ls_number_reflns              5304
_refine_ls_number_parameters          400
_refine_ls_number_restraints          46
_refine_ls_R_factor_all               0.1215
_refine_ls_R_factor_gt                0.0818
_refine_ls_wR_factor_ref              0.2407
_refine_ls_wR_factor_gt               0.2086
_refine_ls_goodness_of_fit_ref        1.039
_refine_ls_restrained_S_all           1.060
_refine_ls_shift/su_max               0.004
_refine_ls_shift/su_mean              0.000
_refine_diff_density_max              0.612
_refine_diff_density_min              -0.455
_refine_diff_density_rms              0.067

loop_
_atom_site_label
_atom_site_type_symbol
_atom_site_fract_x
_atom_site_fract_y
_atom_site_fract_z
_atom_site_U_iso_or_equiv
_atom_site_adp_type
_atom_site_occupancy
_atom_site_site_symmetry_order
_atom_site_calc_flag
_atom_site_refinement_flags_posn
_atom_site_refinement_flags_adp
_atom_site_refinement_flags_occupancy
_atom_site_disorder_assembly
_atom_site_disorder_group
O1 O 0.1363(5) 0.90061(18) 0.44617(14) 0.0496(7) Uani 1 1 d . . . . .
O2 O 0.1967(5) 0.50090(16) 0.08638(13) 0.0420(6) Uani 1 1 d . . . . .
N1 N 0.3417(5) 0.93610(18) 0.34895(14) 0.0331(6) Uani 1 1 d . . . . .
N2 N 0.1960(6) 1.04832(19) 0.43753(15) 0.0394(7) Uani 1 1 d . . . . .
H21 H 0.1199 1.0666 0.4785 0.047 Uiso 1 1 calc R U . . .
H22 H 0.2561 1.0887 0.4131 0.047 Uiso 1 1 calc R U . . .
N3 N 0.3992(5) 0.37406(18) 0.07414(14) 0.0313(6) Uani 1 1 d . . . . .
N4 N 0.1870(6) 0.4048(2) -0.02902(15) 0.0428(8) Uani 1 1 d . . . . .
H41 H 0.0963 0.4386 -0.0502 0.051 Uiso 1 1 calc R U . . .
H42 H 0.2327 0.3541 -0.0564 0.051 Uiso 1 1 calc R U . . .
C1 C 0.2196(6) 0.9611(2) 0.41295(18) 0.0351(8) Uani 1 1 d . . . . .
C2 C 0.3998(6) 0.9998(2) 0.30391(17) 0.0327(7) Uani 1 1 d . . . . .
C3 C 0.6217(7) 1.0652(2) 0.3234(2) 0.0412(9) Uani 1 1 d . . . . .
H3A H 0.7392 1.0656 0.3649 0.049 Uiso 1 1 calc R U . . .
C4 C 0.6707(8) 1.1300(3) 0.2818(2) 0.0503(10) Uani 1 1 d . . . . .
H4A H 0.8224 1.1746 0.2948 0.060 Uiso 1 1 calc R U . . .
C5 C 0.4997(8) 1.1297(3) 0.2218(2) 0.0508(10) Uani 1 1 d . . . . .
H5A H 0.5326 1.1743 0.1937 0.061 Uiso 1 1 calc R U . . .
C6 C 0.2818(8) 1.0648(3) 0.2027(2) 0.0456(9) Uani 1 1 d . . . . .
H6A H 0.1646 1.0658 0.1615 0.055 Uiso 1 1 calc R U . . .
C7 C 0.2266(7) 0.9971(2) 0.24199(18) 0.0362(8) Uani 1 1 d . . . . .
C8 C -0.0023(7) 0.9271(3) 0.21757(19) 0.0400(8) Uani 1 1 d . . . . .
H8A H -0.1478 0.9460 0.1953 0.048 Uiso 1 1 calc R U . . .
C9 C -0.0312(7) 0.8396(3) 0.22293(19) 0.0408(9) Uani 1 1 d . . . . .
H9A H -0.1938 0.8032 0.2034 0.049 Uiso 1 1 calc R U . . .
C10 C 0.1592(7) 0.7939(2) 0.25543(18) 0.0365(8) Uani 1 1 d . . . . .
C11 C 0.1659(8) 0.6994(2) 0.2252(2) 0.0450(9) Uani 1 1 d . . . . .
H11A H 0.0403 0.6657 0.1854 0.054 Uiso 1 1 calc R U . . .
C12 C 0.3491(8) 0.6543(3) 0.2517(2) 0.0499(10) Uani 1 1 d . . . . .
H12A H 0.3507 0.5906 0.2298 0.060 Uiso 1 1 calc R U . . .
C13 C 0.5302(8) 0.7016(3) 0.3101(2) 0.0528(10) Uani 1 1 d . . . . .
H13A H 0.6563 0.6705 0.3286 0.063 Uiso 1 1 calc R U . . .
C14 C 0.5290(7) 0.7947(3) 0.3418(2) 0.0441(9) Uani 1 1 d . . . . .
H14A H 0.6545 0.8272 0.3821 0.053 Uiso 1 1 calc R U . . .
C15 C 0.3454(6) 0.8405(2) 0.31511(17) 0.0324(7) Uani 1 1 d . . . . .
C16 C 0.2559(6) 0.4304(2) 0.04530(18) 0.0316(7) Uani 1 1 d . . . . .
C17 C 0.4134(6) 0.2813(2) 0.03340(17) 0.0318(7) Uani 1 1 d . . . . .
C18 C 0.5915(7) 0.2658(3) -0.0192(2) 0.0447(9) Uani 1 1 d . . . . .
H18A H 0.7051 0.3163 -0.0270 0.054 Uiso 1 1 calc R U . . .
C19 C 0.6035(8) 0.1767(3) -0.0602(2) 0.0522(11) Uani 1 1 d . . . . .
H19A H 0.7226 0.1661 -0.0968 0.063 Uiso 1 1 calc R U . . .
C20 C 0.4408(9) 0.1033(3) -0.0474(2) 0.0554(11) Uani 1 1 d . . . . .
H20A H 0.4520 0.0419 -0.0740 0.066 Uiso 1 1 calc R U . . .
C21 C 0.2638(8) 0.1193(3) 0.0037(2) 0.0499(10) Uani 1 1 d . . . . .
H21A H 0.1503 0.0684 0.0109 0.060 Uiso 1 1 calc R U . . .
C22 C 0.2447(6) 0.2085(2) 0.04574(18) 0.0360(8) Uani 1 1 d . . . . .
C23 C 0.0540(7) 0.2218(2) 0.1006(2) 0.0412(9) Uani 1 1 d . . . . .
H23A H -0.1040 0.1803 0.0884 0.049 Uiso 1 1 calc R U . . .
C24 C 0.0776(7) 0.2858(2) 0.1658(2) 0.0396(8) Uani 1 1 d . . . . .
H24A H -0.0673 0.2863 0.1942 0.048 Uiso 1 1 calc R U . . .
C25 C 0.3031(6) 0.3547(2) 0.19781(18) 0.0345(8) Uani 1 1 d . . . . .
C26 C 0.3672(8) 0.3799(3) 0.27568(19) 0.0465(9) Uani 1 1 d . . . . .
H26A H 0.2567 0.3550 0.3070 0.056 Uiso 1 1 calc R U . . .
C27 C 0.5900(9) 0.4406(3) 0.3074(2) 0.0520(11) Uani 1 1 d . . . . .
H27A H 0.6308 0.4572 0.3603 0.062 Uiso 1 1 calc R U . . .
C28 C 0.7514(7) 0.4766(3) 0.2629(2) 0.0466(10) Uani 1 1 d . . . . .
H28A H 0.9058 0.5170 0.2849 0.056 Uiso 1 1 calc R U . . .
C29 C 0.6903(7) 0.4544(2) 0.1860(2) 0.0396(8) Uani 1 1 d . . . . .
H29A H 0.8022 0.4796 0.1552 0.048 Uiso 1 1 calc R U . . .
C30 C 0.4649(6) 0.3952(2) 0.15420(17) 0.0311(7) Uani 1 1 d . . . . .
F1S F -0.180(2) 0.7422(6) 0.5355(8) 0.218(7) Uani 0.488(8) 1 d D U P A 1
F2S F 0.062(2) 0.6511(8) 0.5739(5) 0.170(5) Uani 0.488(8) 1 d D U P A 1
F3S F -0.219(2) 0.5940(6) 0.4760(6) 0.153(4) Uani 0.488(8) 1 d D U P A 1
O1S O 0.3395(17) 0.7657(5) 0.5026(4) 0.095(3) Uani 0.488(8) 1 d D . P A 1
H1S H 0.2772 0.8066 0.4853 0.143 Uiso 0.488(8) 1 d R U P A 1
C1S C -0.048(2) 0.6697(7) 0.5116(5) 0.121(6) Uani 0.488(8) 1 d D . P A 1
C2S C 0.155(3) 0.6931(8) 0.4648(6) 0.134(7) Uani 0.488(8) 1 d D . P A 1
H2S H 0.2394 0.6382 0.4463 0.161 Uiso 0.488(8) 1 calc R U P A 1
H3S H 0.0730 0.7091 0.4207 0.161 Uiso 0.488(8) 1 calc R U P A 1
F1T F 1.073(3) 0.6033(12) 0.4515(8) 0.246(5) Uiso 0.512(8) 1 d D U P A 2
F2T F 0.997(4) 0.6015(15) 0.5661(8) 0.246(5) Uiso 0.512(8) 1 d D U P A 2
F3T F 0.671(3) 0.5931(15) 0.4846(11) 0.246(5) Uiso 0.512(8) 1 d D U P A 2
O1T O 0.790(5) 0.7645(15) 0.5869(12) 0.246(5) Uiso 0.512(8) 1 d D U P A 2
H1T H 0.6505 0.7648 0.5608 0.369 Uiso 0.512(8) 1 d R U P A 2
C1T C 0.920(3) 0.6328(11) 0.5065(8) 0.246(5) Uiso 0.512(8) 1 d D U P A 2
C2T C 0.937(5) 0.7338(12) 0.5299(15) 0.246(5) Uiso 0.512(8) 1 d D U P A 2
H2T H 1.1198 0.7611 0.5462 0.295 Uiso 0.512(8) 1 calc R U P A 2
H3T H 0.8813 0.7563 0.4861 0.295 Uiso 0.512(8) 1 calc R U P A 2

loop_
_atom_site_aniso_label
_atom_site_aniso_U_11
_atom_site_aniso_U_22
_atom_site_aniso_U_33
_atom_site_aniso_U_23
_atom_site_aniso_U_13
_atom_site_aniso_U_12
O1 0.0651(17) 0.0433(15) 0.0399(14) 0.0093(12) 0.0145(13) 0.0044(13)
O2 0.0484(14) 0.0371(14) 0.0411(13) 0.0067(11) 0.0003(11) 0.0170(11)
N1 0.0397(15) 0.0305(15) 0.0279(13) 0.0039(11) 0.0058(12) 0.0066(12)
N2 0.0541(18) 0.0330(16) 0.0326(15) 0.0056(12) 0.0175(13) 0.0101(13)
N3 0.0360(14) 0.0297(14) 0.0298(14) 0.0081(11) 0.0035(11) 0.0089(11)
N4 0.0539(19) 0.0458(18) 0.0329(15) 0.0116(13) 0.0018(14) 0.0209(15)
C1 0.0342(17) 0.0385(19) 0.0299(17) 0.0052(14) -0.0006(14) 0.0042(14)
C2 0.0350(17) 0.0323(17) 0.0311(17) 0.0046(13) 0.0100(14) 0.0093(14)
C3 0.0382(19) 0.038(2) 0.046(2) 0.0065(16) 0.0050(16) 0.0086(15)
C4 0.047(2) 0.035(2) 0.071(3) 0.0135(19) 0.019(2) 0.0061(17)
C5 0.058(2) 0.045(2) 0.059(2) 0.0234(19) 0.019(2) 0.0181(19)
C6 0.056(2) 0.045(2) 0.042(2) 0.0168(17) 0.0093(18) 0.0180(18)
C7 0.0396(18) 0.0371(19) 0.0337(17) 0.0060(14) 0.0093(15) 0.0152(15)
C8 0.0383(19) 0.047(2) 0.0337(18) 0.0047(15) 0.0025(15) 0.0140(16)
C9 0.0367(18) 0.043(2) 0.0384(19) 0.0010(15) 0.0008(15) 0.0072(15)
C10 0.0373(18) 0.0383(19) 0.0328(17) 0.0045(14) 0.0055(14) 0.0083(15)
C11 0.054(2) 0.0343(19) 0.041(2) -0.0013(15) 0.0017(17) 0.0049(17)
C12 0.060(2) 0.032(2) 0.055(2) 0.0038(17) 0.007(2) 0.0106(18)
C13 0.056(2) 0.042(2) 0.062(3) 0.0131(19) 0.000(2) 0.0175(19)
C14 0.046(2) 0.042(2) 0.044(2) 0.0107(16) -0.0054(17) 0.0078(16)
C15 0.0369(17) 0.0302(17) 0.0306(16) 0.0064(13) 0.0086(14) 0.0060(14)
C16 0.0272(16) 0.0327(18) 0.0364(18) 0.0112(14) 0.0060(14) 0.0038(13)
C17 0.0361(17) 0.0314(17) 0.0285(16) 0.0061(13) 0.0005(14) 0.0112(14)
C18 0.041(2) 0.052(2) 0.0392(19) 0.0052(17) 0.0035(16) 0.0133(17)
C19 0.051(2) 0.066(3) 0.037(2) 0.0002(19) 0.0020(18) 0.026(2)
C20 0.073(3) 0.049(2) 0.039(2) -0.0055(18) -0.010(2) 0.028(2)
C21 0.062(3) 0.038(2) 0.043(2) 0.0028(16) -0.0125(19) 0.0055(18)
C22 0.0364(18) 0.0350(19) 0.0359(18) 0.0090(14) -0.0062(15) 0.0073(15)
C23 0.0370(19) 0.039(2) 0.048(2) 0.0175(17) -0.0015(16) -0.0018(15)
C24 0.0364(18) 0.046(2) 0.0407(19) 0.0173(16) 0.0089(15) 0.0070(16)
C25 0.0377(18) 0.0354(18) 0.0325(17) 0.0092(14) 0.0059(14) 0.0115(14)
C26 0.063(2) 0.049(2) 0.0309(18) 0.0128(16) 0.0083(17) 0.0138(19)
C27 0.070(3) 0.050(2) 0.034(2) 0.0030(17) -0.0053(19) 0.019(2)
C28 0.044(2) 0.043(2) 0.045(2) -0.0035(17) -0.0073(17) 0.0105(17)
C29 0.0369(18) 0.0334(18) 0.048(2) 0.0059(15) 0.0054(16) 0.0090(15)
C30 0.0344(17) 0.0290(17) 0.0318(16) 0.0072(13) 0.0043(14) 0.0123(14)
F1S 0.186(11) 0.098(7) 0.401(17) 0.145(10) -0.023(11) 0.007(7)
F2S 0.233(11) 0.220(12) 0.085(5) 0.104(7) 0.006(6) 0.017(9)
F3S 0.150(8) 0.084(6) 0.189(9) -0.020(6) 0.007(8) -0.003(6)
O1S 0.131(8) 0.081(6) 0.082(5) 0.032(4) -0.005(5) 0.025(5)
C1S 0.131(13) 0.141(15) 0.079(9) 0.001(9) -0.020(9) 0.044(12)
C2S 0.24(2) 0.058(8) 0.083(9) 0.007(6) 0.046(11) -0.048(10)

_geom_special_details
;
All esds (except the esd in the dihedral angle between two l.s. planes)
are estimated using the full covariance matrix.  The cell esds are taken
into account individually in the estimation of esds in distances, angles
and torsion angles; correlations between esds in cell parameters are only
used when they are defined by crystal symmetry.  An approximate (isotropic)
treatment of cell esds is used for estimating esds involving l.s. planes.
;

loop_
_geom_bond_atom_site_label_1
_geom_bond_atom_site_label_2
_geom_bond_distance
_geom_bond_site_symmetry_2
_geom_bond_publ_flag
O1 C1 1.264(4) . ?
O2 C16 1.237(4) . ?
N1 C1 1.377(4) . ?
N1 C2 1.431(4) . ?
N1 C15 1.431(4) . ?
N2 C1 1.310(4) . ?
N2 H21 0.8800 . ?
N2 H22 0.8800 . ?
N3 C16 1.378(4) . ?
N3 C17 1.434(4) . ?
N3 C30 1.444(4) . ?
N4 C16 1.344(4) . ?
N4 H41 0.8800 . ?
N4 H42 0.8800 . ?
C2 C3 1.392(5) . ?
C2 C7 1.402(5) . ?
C3 C4 1.390(5) . ?
C3 H3A 0.9500 . ?
C4 C5 1.377(6) . ?
C4 H4A 0.9500 . ?
C5 C6 1.371(6) . ?
C5 H5A 0.9500 . ?
C6 C7 1.400(5) . ?
C6 H6A 0.9500 . ?
C7 C8 1.460(5) . ?
C8 C9 1.337(5) . ?
C8 H8A 0.9500 . ?
C9 C10 1.460(5) . ?
C9 H9A 0.9500 . ?
C10 C15 1.404(5) . ?
C10 C11 1.406(5) . ?
C11 C12 1.375(6) . ?
C11 H11A 0.9500 . ?
C12 C13 1.377(5) . ?
C12 H12A 0.9500 . ?
C13 C14 1.387(5) . ?
C13 H13A 0.9500 . ?
C14 C15 1.385(5) . ?
C14 H14A 0.9500 . ?
C17 C18 1.391(5) . ?
C17 C22 1.392(5) . ?
C18 C19 1.387(5) . ?
C18 H18A 0.9500 . ?
C19 C20 1.384(6) . ?
C19 H19A 0.9500 . ?
C20 C21 1.368(6) . ?
C20 H20A 0.9500 . ?
C21 C22 1.403(5) . ?
C21 H21A 0.9500 . ?
C22 C23 1.467(5) . ?
C23 C24 1.337(5) . ?
C23 H23A 0.9500 . ?
C24 C25 1.458(5) . ?
C24 H24A 0.9500 . ?
C25 C30 1.390(5) . ?
C25 C26 1.402(5) . ?
C26 C27 1.387(6) . ?
C26 H26A 0.9500 . ?
C27 C28 1.368(6) . ?
C27 H27A 0.9500 . ?
C28 C29 1.385(5) . ?
C28 H28A 0.9500 . ?
C29 C30 1.387(5) . ?
C29 H29A 0.9500 . ?
F1S C1S 1.368(7) . ?
F2S C1S 1.358(7) . ?
F3S C1S 1.357(7) . ?
O1S C2S 1.377(7) . ?
O1S H1S 0.8500 . ?
C1S C2S 1.471(8) . ?
C2S H2S 0.9900 . ?
C2S H3S 0.9900 . ?
F1T C1T 1.361(8) . ?
F2T C1T 1.355(8) . ?
F3T C1T 1.358(8) . ?
O1T C2T 1.370(8) . ?
O1T H1T 0.8500 . ?
C1T C2T 1.470(8) . ?
C2T H2T 0.9900 . ?
C2T H3T 0.9900 . ?

loop_
_geom_angle_atom_site_label_1
_geom_angle_atom_site_label_2
_geom_angle_atom_site_label_3
_geom_angle
_geom_angle_site_symmetry_1
_geom_angle_site_symmetry_3
_geom_angle_publ_flag
C1 N1 C2 120.8(3) . . ?
C1 N1 C15 119.7(3) . . ?
C2 N1 C15 117.2(2) . . ?
C1 N2 H21 120.0 . . ?
C1 N2 H22 120.0 . . ?
H21 N2 H22 120.0 . . ?
C16 N3 C17 122.0(3) . . ?
C16 N3 C30 118.8(3) . . ?
C17 N3 C30 116.1(2) . . ?
C16 N4 H41 120.0 . . ?
C16 N4 H42 120.0 . . ?
H41 N4 H42 120.0 . . ?
O1 C1 N2 122.3(3) . . ?
O1 C1 N1 120.0(3) . . ?
N2 C1 N1 117.8(3) . . ?
C3 C2 C7 120.9(3) . . ?
C3 C2 N1 119.9(3) . . ?
C7 C2 N1 119.2(3) . . ?
C4 C3 C2 119.7(3) . . ?
C4 C3 H3A 120.1 . . ?
C2 C3 H3A 120.1 . . ?
C5 C4 C3 120.1(4) . . ?
C5 C4 H4A 119.9 . . ?
C3 C4 H4A 119.9 . . ?
C6 C5 C4 119.9(4) . . ?
C6 C5 H5A 120.0 . . ?
C4 C5 H5A 120.0 . . ?
C5 C6 C7 122.0(4) . . ?
C5 C6 H6A 119.0 . . ?
C7 C6 H6A 119.0 . . ?
C6 C7 C2 117.3(3) . . ?
C6 C7 C8 120.0(3) . . ?
C2 C7 C8 122.7(3) . . ?
C9 C8 C7 127.6(3) . . ?
C9 C8 H8A 116.2 . . ?
C7 C8 H8A 116.2 . . ?
C8 C9 C10 127.2(3) . . ?
C8 C9 H9A 116.4 . . ?
C10 C9 H9A 116.4 . . ?
C15 C10 C11 117.2(3) . . ?
C15 C10 C9 123.0(3) . . ?
C11 C10 C9 119.7(3) . . ?
C12 C11 C10 121.8(3) . . ?
C12 C11 H11A 119.1 . . ?
C10 C11 H11A 119.1 . . ?
C11 C12 C13 119.8(3) . . ?
C11 C12 H12A 120.1 . . ?
C13 C12 H12A 120.1 . . ?
C12 C13 C14 120.2(4) . . ?
C12 C13 H13A 119.9 . . ?
C14 C13 H13A 119.9 . . ?
C15 C14 C13 120.2(3) . . ?
C15 C14 H14A 119.9 . . ?
C13 C14 H14A 119.9 . . ?
C14 C15 C10 120.8(3) . . ?
C14 C15 N1 120.0(3) . . ?
C10 C15 N1 119.2(3) . . ?
O2 C16 N4 122.6(3) . . ?
O2 C16 N3 121.0(3) . . ?
N4 C16 N3 116.4(3) . . ?
C18 C17 C22 121.0(3) . . ?
C18 C17 N3 119.5(3) . . ?
C22 C17 N3 119.5(3) . . ?
C19 C18 C17 120.1(4) . . ?
C19 C18 H18A 120.0 . . ?
C17 C18 H18A 120.0 . . ?
C20 C19 C18 119.6(4) . . ?
C20 C19 H19A 120.2 . . ?
C18 C19 H19A 120.2 . . ?
C21 C20 C19 120.0(4) . . ?
C21 C20 H20A 120.0 . . ?
C19 C20 H20A 120.0 . . ?
C20 C21 C22 122.0(4) . . ?
C20 C21 H21A 119.0 . . ?
C22 C21 H21A 119.0 . . ?
C17 C22 C21 117.3(3) . . ?
C17 C22 C23 122.8(3) . . ?
C21 C22 C23 119.9(3) . . ?
C24 C23 C22 127.3(3) . . ?
C24 C23 H23A 116.3 . . ?
C22 C23 H23A 116.3 . . ?
C23 C24 C25 126.6(3) . . ?
C23 C24 H24A 116.7 . . ?
C25 C24 H24A 116.7 . . ?
C30 C25 C26 117.8(3) . . ?
C30 C25 C24 122.8(3) . . ?
C26 C25 C24 119.3(3) . . ?
C27 C26 C25 120.7(4) . . ?
C27 C26 H26A 119.7 . . ?
C25 C26 H26A 119.7 . . ?
C28 C27 C26 120.3(3) . . ?
C28 C27 H27A 119.8 . . ?
C26 C27 H27A 119.8 . . ?
C27 C28 C29 120.2(3) . . ?
C27 C28 H28A 119.9 . . ?
C29 C28 H28A 119.9 . . ?
C28 C29 C30 119.6(4) . . ?
C28 C29 H29A 120.2 . . ?
C30 C29 H29A 120.2 . . ?
C29 C30 C25 121.2(3) . . ?
C29 C30 N3 119.4(3) . . ?
C25 C30 N3 119.4(3) . . ?
C2S O1S H1S 95.9 . . ?
F3S C1S F2S 106.9(8) . . ?
F3S C1S F1S 108.9(7) . . ?
F2S C1S F1S 106.9(7) . . ?
F3S C1S C2S 113.0(8) . . ?
F2S C1S C2S 109.8(9) . . ?
F1S C1S C2S 111.2(10) . . ?
O1S C2S C1S 113.0(9) . . ?
O1S C2S H2S 109.0 . . ?
C1S C2S H2S 109.0 . . ?
O1S C2S H3S 109.0 . . ?
C1S C2S H3S 109.0 . . ?
H2S C2S H3S 107.8 . . ?
C2T O1T H1T 99.0 . . ?
F2T C1T F3T 106.4(8) . . ?
F2T C1T F1T 107.1(8) . . ?
F3T C1T F1T 110.2(9) . . ?
F2T C1T C2T 109.1(13) . . ?
F3T C1T C2T 110.2(12) . . ?
F1T C1T C2T 113.5(12) . . ?
O1T C2T C1T 114.1(14) . . ?
O1T C2T H2T 108.7 . . ?
C1T C2T H2T 108.7 . . ?
O1T C2T H3T 108.7 . . ?
C1T C2T H3T 108.7 . . ?
H2T C2T H3T 107.6 . . ?

loop_
_geom_torsion_atom_site_label_1
_geom_torsion_atom_site_label_2
_geom_torsion_atom_site_label_3
_geom_torsion_atom_site_label_4
_geom_torsion
_geom_torsion_site_symmetry_1
_geom_torsion_site_symmetry_2
_geom_torsion_site_symmetry_3
_geom_torsion_site_symmetry_4
_geom_torsion_publ_flag
C2 N1 C1 O1 169.8(3) . . . . ?
C15 N1 C1 O1 7.7(5) . . . . ?
C2 N1 C1 N2 -10.6(4) . . . . ?
C15 N1 C1 N2 -172.7(3) . . . . ?
C1 N1 C2 C3 82.9(4) . . . . ?
C15 N1 C2 C3 -114.6(3) . . . . ?
C1 N1 C2 C7 -95.0(4) . . . . ?
C15 N1 C2 C7 67.5(4) . . . . ?
C7 C2 C3 C4 1.2(5) . . . . ?
N1 C2 C3 C4 -176.7(3) . . . . ?
C2 C3 C4 C5 0.3(5) . . . . ?
C3 C4 C5 C6 -0.5(6) . . . . ?
C4 C5 C6 C7 -0.7(6) . . . . ?
C5 C6 C7 C2 2.1(5) . . . . ?
C5 C6 C7 C8 -177.4(3) . . . . ?
C3 C2 C7 C6 -2.3(5) . . . . ?
N1 C2 C7 C6 175.6(3) . . . . ?
C3 C2 C7 C8 177.2(3) . . . . ?
N1 C2 C7 C8 -5.0(5) . . . . ?
C6 C7 C8 C9 147.7(4) . . . . ?
C2 C7 C8 C9 -31.7(5) . . . . ?
C7 C8 C9 C10 0.8(6) . . . . ?
C8 C9 C10 C15 31.4(6) . . . . ?
C8 C9 C10 C11 -146.7(4) . . . . ?
C15 C10 C11 C12 -1.2(6) . . . . ?
C9 C10 C11 C12 177.0(4) . . . . ?
C10 C11 C12 C13 0.9(6) . . . . ?
C11 C12 C13 C14 -0.4(6) . . . . ?
C12 C13 C14 C15 0.1(6) . . . . ?
C13 C14 C15 C10 -0.4(6) . . . . ?
C13 C14 C15 N1 178.8(3) . . . . ?
C11 C10 C15 C14 0.9(5) . . . . ?
C9 C10 C15 C14 -177.2(3) . . . . ?
C11 C10 C15 N1 -178.3(3) . . . . ?
C9 C10 C15 N1 3.6(5) . . . . ?
C1 N1 C15 C14 -83.0(4) . . . . ?
C2 N1 C15 C14 114.3(4) . . . . ?
C1 N1 C15 C10 96.2(4) . . . . ?
C2 N1 C15 C10 -66.5(4) . . . . ?
C17 N3 C16 O2 163.2(3) . . . . ?
C30 N3 C16 O2 4.1(5) . . . . ?
C17 N3 C16 N4 -17.1(4) . . . . ?
C30 N3 C16 N4 -176.3(3) . . . . ?
C16 N3 C17 C18 84.2(4) . . . . ?
C30 N3 C17 C18 -116.2(3) . . . . ?
C16 N3 C17 C22 -94.3(4) . . . . ?
C30 N3 C17 C22 65.4(4) . . . . ?
C22 C17 C18 C19 -0.1(5) . . . . ?
N3 C17 C18 C19 -178.6(3) . . . . ?
C17 C18 C19 C20 -1.3(5) . . . . ?
C18 C19 C20 C21 2.2(6) . . . . ?
C19 C20 C21 C22 -1.7(6) . . . . ?
C18 C17 C22 C21 0.6(5) . . . . ?
N3 C17 C22 C21 179.1(3) . . . . ?
C18 C17 C22 C23 180.0(3) . . . . ?
N3 C17 C22 C23 -1.6(5) . . . . ?
C20 C21 C22 C17 0.3(5) . . . . ?
C20 C21 C22 C23 -179.1(3) . . . . ?
C17 C22 C23 C24 -32.9(5) . . . . ?
C21 C22 C23 C24 146.5(4) . . . . ?
C22 C23 C24 C25 -2.1(6) . . . . ?
C23 C24 C25 C30 33.7(6) . . . . ?
C23 C24 C25 C26 -144.1(4) . . . . ?
C30 C25 C26 C27 -2.3(5) . . . . ?
C24 C25 C26 C27 175.6(3) . . . . ?
C25 C26 C27 C28 -0.2(6) . . . . ?
C26 C27 C28 C29 1.5(6) . . . . ?
C27 C28 C29 C30 -0.2(5) . . . . ?
C28 C29 C30 C25 -2.5(5) . . . . ?
C28 C29 C30 N3 178.5(3) . . . . ?
C26 C25 C30 C29 3.6(5) . . . . ?
C24 C25 C30 C29 -174.2(3) . . . . ?
C26 C25 C30 N3 -177.4(3) . . . . ?
C24 C25 C30 N3 4.8(5) . . . . ?
C16 N3 C30 C29 -88.7(4) . . . . ?
C17 N3 C30 C29 110.9(3) . . . . ?
C16 N3 C30 C25 92.2(4) . . . . ?
C17 N3 C30 C25 -68.1(4) . . . . ?
F3S C1S C2S O1S -175.5(11) . . . . ?
F2S C1S C2S O1S -56.3(14) . . . . ?
F1S C1S C2S O1S 61.7(15) . . . . ?
F2T C1T C2T O1T -59(3) . . . . ?
F3T C1T C2T O1T 58(3) . . . . ?
F1T C1T C2T O1T -178(2) . . . . ?

_shelx_res_file
;

    wj_k3_0034.res created by SHELXL-2014/7


TITL wj_k3_0034 in P-1
CELL  0.71073   5.2419  15.0825  18.4638  103.874   93.756   97.404
ZERR    2.000   0.0002   0.0005   0.0006    0.002    0.002    0.002
LATT  1
SFAC C H N O F
UNIT 64 54 8 6 6
SIZE 0.30 0.15 0.07
TEMP -93
L.S. 10
ACTA
BOND $H
CONF
DFIX 1.35 0.01 C1S F1S  C1S F2S  C1S F3S
DFIX 1.35 0.01 C1T F1T  C1T F2T  C1T F3T
DFIX 2.20 0.01 F1S F2S  F1S F3S  F2S F3S
DFIX 2.20 0.01 F1T F2T  F1T F3T  F2T F3T
DFIX 1.47 0.01 C1T C2T  C1S C2S
DFIX 1.35 0.01 C2T O1T  C2S O1S
LIST 4
FMAP 2
PLAN -10
SHEL 5.8 0
ISOR 0.01 $F
WGHT    0.109700    1.722600
EXTI    0.017038
FVAR       0.74806   0.48797   0.24598
O1    4    0.136287    0.900606    0.446167    11.00000    0.06508    0.04334 =
         0.03991    0.00928    0.01448    0.00444
O2    4    0.196716    0.500900    0.086382    11.00000    0.04837    0.03711 =
         0.04107    0.00668    0.00032    0.01697
N1    3    0.341665    0.936101    0.348951    11.00000    0.03972    0.03046 =
         0.02790    0.00387    0.00579    0.00661
N2    3    0.195950    1.048316    0.437533    11.00000    0.05406    0.03298 =
         0.03261    0.00565    0.01750    0.01012
AFIX  93
H21   2    0.119893    1.066571    0.478484    11.00000   -1.20000
H22   2    0.256096    1.088671    0.413092    11.00000   -1.20000
AFIX   0
N3    3    0.399169    0.374062    0.074138    11.00000    0.03598    0.02965 =
         0.02978    0.00813    0.00352    0.00888
N4    3    0.187010    0.404756   -0.029019    11.00000    0.05392    0.04576 =
         0.03287    0.01164    0.00179    0.02089
AFIX  93
H41   2    0.096251    0.438592   -0.050242    11.00000   -1.20000
H42   2    0.232688    0.354126   -0.056441    11.00000   -1.20000
AFIX   0
C1    1    0.219641    0.961057    0.412952    11.00000    0.03420    0.03850 =
         0.02989    0.00524   -0.00064    0.00417
C2    1    0.399770    0.999756    0.303913    11.00000    0.03501    0.03233 =
         0.03111    0.00463    0.00997    0.00926
C3    1    0.621700    1.065236    0.323362    11.00000    0.03820    0.03802 =
         0.04623    0.00650    0.00502    0.00864
AFIX  43
H3A   2    0.739242    1.065640    0.364890    11.00000   -1.20000
AFIX   0
C4    1    0.670655    1.130026    0.281785    11.00000    0.04681    0.03542 =
         0.07060    0.01355    0.01936    0.00609
AFIX  43
H4A   2    0.822362    1.174647    0.294775    11.00000   -1.20000
AFIX   0
C5    1    0.499676    1.129671    0.221793    11.00000    0.05849    0.04509 =
         0.05870    0.02339    0.01896    0.01812
AFIX  43
H5A   2    0.532642    1.174325    0.193673    11.00000   -1.20000
AFIX   0
C6    1    0.281764    1.064787    0.202685    11.00000    0.05645    0.04528 =
         0.04152    0.01684    0.00932    0.01805
AFIX  43
H6A   2    0.164610    1.065812    0.161502    11.00000   -1.20000
AFIX   0
C7    1    0.226608    0.997089    0.241988    11.00000    0.03957    0.03711 =
         0.03367    0.00598    0.00926    0.01524
C8    1   -0.002324    0.927113    0.217573    11.00000    0.03826    0.04710 =
         0.03375    0.00472    0.00251    0.01405
AFIX  43
H8A   2   -0.147762    0.945962    0.195268    11.00000   -1.20000
AFIX   0
C9    1   -0.031229    0.839603    0.222935    11.00000    0.03665    0.04253 =
         0.03844    0.00099    0.00079    0.00724
AFIX  43
H9A   2   -0.193826    0.803150    0.203426    11.00000   -1.20000
AFIX   0
C10   1    0.159241    0.793851    0.255425    11.00000    0.03729    0.03827 =
         0.03276    0.00453    0.00547    0.00833
C11   1    0.165916    0.699353    0.225237    11.00000    0.05353    0.03430 =
         0.04067   -0.00133    0.00165    0.00494
AFIX  43
H11A  2    0.040325    0.665738    0.185431    11.00000   -1.20000
AFIX   0
C12   1    0.349113    0.654255    0.251718    11.00000    0.05971    0.03209 =
         0.05527    0.00375    0.00710    0.01060
AFIX  43
H12A  2    0.350699    0.590571    0.229801    11.00000   -1.20000
AFIX   0
C13   1    0.530234    0.701634    0.310077    11.00000    0.05611    0.04250 =
         0.06170    0.01310   -0.00023    0.01751
AFIX  43
H13A  2    0.656345    0.670490    0.328629    11.00000   -1.20000
AFIX   0
C14   1    0.529032    0.794709    0.341846    11.00000    0.04551    0.04161 =
         0.04411    0.01074   -0.00541    0.00775
AFIX  43
H14A  2    0.654513    0.827196    0.382059    11.00000   -1.20000
AFIX   0
C15   1    0.345356    0.840455    0.315108    11.00000    0.03694    0.03017 =
         0.03059    0.00639    0.00861    0.00598
C16   1    0.255883    0.430412    0.045299    11.00000    0.02716    0.03267 =
         0.03641    0.01116    0.00602    0.00378
C17   1    0.413369    0.281343    0.033398    11.00000    0.03610    0.03142 =
         0.02846    0.00611    0.00049    0.01116
C18   1    0.591499    0.265798   -0.019156    11.00000    0.04098    0.05225 =
         0.03921    0.00520    0.00352    0.01334
AFIX  43
H18A  2    0.705116    0.316288   -0.026971    11.00000   -1.20000
AFIX   0
C19   1    0.603494    0.176679   -0.060175    11.00000    0.05138    0.06584 =
         0.03716    0.00019    0.00201    0.02551
AFIX  43
H19A  2    0.722609    0.166053   -0.096821    11.00000   -1.20000
AFIX   0
C20   1    0.440785    0.103333   -0.047367    11.00000    0.07254    0.04922 =
         0.03871   -0.00552   -0.01003    0.02786
AFIX  43
H20A  2    0.452047    0.041939   -0.074025    11.00000   -1.20000
AFIX   0
C21   1    0.263771    0.119288    0.003692    11.00000    0.06219    0.03799 =
         0.04279    0.00279   -0.01254    0.00548
AFIX  43
H21A  2    0.150286    0.068390    0.010894    11.00000   -1.20000
AFIX   0
C22   1    0.244708    0.208512    0.045740    11.00000    0.03638    0.03504 =
         0.03586    0.00899   -0.00615    0.00734
C23   1    0.054041    0.221823    0.100602    11.00000    0.03703    0.03901 =
         0.04813    0.01746   -0.00150   -0.00181
AFIX  43
H23A  2   -0.103960    0.180343    0.088432    11.00000   -1.20000
AFIX   0
C24   1    0.077624    0.285769    0.165809    11.00000    0.03641    0.04589 =
         0.04073    0.01729    0.00888    0.00702
AFIX  43
H24A  2   -0.067264    0.286309    0.194158    11.00000   -1.20000
AFIX   0
C25   1    0.303127    0.354746    0.197815    11.00000    0.03775    0.03544 =
         0.03251    0.00919    0.00592    0.01150
C26   1    0.367161    0.379863    0.275680    11.00000    0.06332    0.04858 =
         0.03093    0.01281    0.00830    0.01384
AFIX  43
H26A  2    0.256715    0.355045    0.307037    11.00000   -1.20000
AFIX   0
C27   1    0.590020    0.440550    0.307404    11.00000    0.06955    0.05003 =
         0.03389    0.00299   -0.00533    0.01891
AFIX  43
H27A  2    0.630828    0.457157    0.360259    11.00000   -1.20000
AFIX   0
C28   1    0.751394    0.476619    0.262944    11.00000    0.04379    0.04320 =
         0.04482   -0.00348   -0.00728    0.01055
AFIX  43
H28A  2    0.905828    0.517012    0.284928    11.00000   -1.20000
AFIX   0
C29   1    0.690322    0.454432    0.186001    11.00000    0.03689    0.03342 =
         0.04759    0.00593    0.00540    0.00903
AFIX  43
H29A  2    0.802192    0.479626    0.155165    11.00000   -1.20000
AFIX   0
C30   1    0.464950    0.395228    0.154198    11.00000    0.03436    0.02904 =
         0.03177    0.00724    0.00427    0.01230
PART   1
F1S   5   -0.179690    0.742192    0.535480    21.00000    0.18630    0.09821 =
         0.40146    0.14519   -0.02336    0.00740
F2S   5    0.061830    0.651053    0.573927    21.00000    0.23252    0.21981 =
         0.08474    0.10351    0.00624    0.01666
F3S   5   -0.219266    0.594016    0.476033    21.00000    0.15027    0.08434 =
         0.18893   -0.02048    0.00684   -0.00320
O1S   4    0.339518    0.765670    0.502588    21.00000    0.13068    0.08069 =
         0.08150    0.03231   -0.00528    0.02539
AFIX   3
H1S   2    0.277178    0.806570    0.485268    21.00000   -1.50000
AFIX   0
C1S   1   -0.047718    0.669719    0.511583    21.00000    0.13129    0.14143 =
         0.07898    0.00132   -0.01969    0.04375
C2S   1    0.154535    0.693108    0.464826    21.00000    0.24034    0.05826 =
         0.08337    0.00743    0.04600   -0.04829
AFIX  23
H2S   2    0.239390    0.638177    0.446325    21.00000   -1.20000
H3S   2    0.073034    0.709121    0.420697    21.00000   -1.20000
AFIX   0
PART   2
SAME 0.01 F1S > C2S
F1T   5    1.072768    0.603329    0.451462   -21.00000   31.00000
F2T   5    0.997019    0.601546    0.566127   -21.00000   31.00000
F3T   5    0.670632    0.593109    0.484644   -21.00000   31.00000
O1T   4    0.790077    0.764511    0.586880   -21.00000   31.00000
AFIX   3
H1T   2    0.650467    0.764791    0.560830   -21.00000   -1.50000
AFIX   0
C1T   1    0.920097    0.632829    0.506529   -21.00000   31.00000
C2T   1    0.936885    0.733829    0.529905   -21.00000   31.00000
AFIX  23
H2T   2    1.119775    0.761140    0.546163   -21.00000   -1.20000
H3T   2    0.881306    0.756267    0.486078   -21.00000   -1.20000
PART   0

AFIX   0
HKLF 4

REM  wj_k3_0034 in P-1
REM R1 =  0.0818 for    3537 Fo > 4sig(Fo)  and  0.1215 for all    5304 data
REM    400 parameters refined using     46 restraints

END

WGHT      0.1102      1.7135

REM Highest difference peak  0.612,  deepest hole -0.455,  1-sigma level  0.067
Q1    1  -0.4505  0.7247  0.5525  11.00000  0.05    0.56
Q2    1  -0.1337  0.6839  0.4607  11.00000  0.05    0.50
Q3    1  -0.5644  0.6058  0.4858  11.00000  0.05    0.45
Q4    1  -0.2268  0.6000  0.5474  11.00000  0.05    0.36
Q5    1   0.1377  0.6004  0.4470  11.00000  0.05    0.34
Q6    1  -0.2290  0.7563  0.5024  11.00000  0.05    0.33
Q7    1   0.3778  0.6370  0.5155  11.00000  0.05    0.32
Q8    1   0.3296  0.6219  0.5279  11.00000  0.05    0.31
Q9    1  -0.0146  0.7160  0.4320  11.00000  0.05    0.28
Q10   1  -0.3387  0.6791  0.5177  11.00000  0.05    0.23
;
_shelx_res_checksum   87998

_shelx_hkl_file
;
  -6  -4   3   12.04   13.17
  -6  -4   3   -1.67    5.54
   6   4  -3   10.05    4.93
  -6  -4   4    0.38    4.27
  -6  -4   4    4.88    3.75
   6   4  -4    5.51    3.41
   6   3  -1   -0.75    4.16
  -6  -3   1    7.57    4.43
  -6  -3   1   13.74    5.83
  -6  -3   2   -3.95    3.95
  -6  -3   2    5.56    4.07
   6   3  -2   -6.05    4.16
   6   3  -3   17.03    4.16
  -6  -3   3   10.03    4.09
  -6  -3   3    3.57    3.57
   6   3  -4   23.31    5.87
  -6  -3   4   13.73    3.57
  -6  -3   5    6.58    5.08
   6   3  -5    9.49    3.41
  -6  -3   6    6.39    3.75
   6   3  -6    6.84    5.69
   6   3  -7   10.82    4.38
  -6  -3   7   22.91    5.08
  -6  -2   1   23.93    5.85
  -6  -2   1   13.92    6.14
   6   2  -1   11.50    3.97
  -6  -2   2   51.82    6.42
   6   2  -2   42.85    4.92
  -6  -2   3    5.28    3.77
   6   2  -3   12.67    4.72
   6   2  -4    5.29    3.41
  -6  -2   4   10.55    5.45
   6   2  -5   45.27    7.02
  -6  -2   5   32.39    5.47
   6   2  -6   20.29    4.36
  -6  -2   6   15.81    3.39
   6   2  -7   23.34    5.89
  -6  -2   7   28.80    6.78
  -6  -2   8    5.08    3.19
   6   2  -8   -0.20    5.51
  -6  -1   1   27.90    5.10
   6   1  -1   25.23    4.32
  -6  -1   2   11.88    3.77
   6   1  -2    9.62    5.28
  -6  -1   3   11.88    4.90
   6   1  -3   14.34    4.34
  -6  -1   4    6.41    3.01
   6   1  -4    4.92    3.59
   6   1  -5    8.13    3.79
  -6  -1   5   -0.75    3.21
  -6  -1   6    9.06    4.52
   6   1  -6   -3.79    4.74
   6   1  -7    1.33    3.61
  -6  -1   7    5.28    3.21
  -6  -1   8    0.20    4.14
   6   1  -8   -1.13    3.98
   6   0  -1   12.40    3.77
  -6   0   1   12.63    5.10
  -6   0   1   11.66    4.32
  -6   0   2   75.68    6.62
   6   0  -2   70.57    7.36
   6   0  -3   -0.57    3.59
  -6   0   3    1.70    3.21
  -6   0   4   36.46    5.47
   6   0  -5    1.70    3.21
  -6   0   5    1.13    2.83
  -6   0   6    3.59    4.34
   6   0  -6   -0.75    3.79
   6   0  -7   30.11    6.44
  -6   0   7   15.70    3.59
   6   0  -8    9.67    4.56
  -6   0   8   -1.70    3.79
  -6   0   9    9.87    5.51
  -6   1   0    0.00    4.90
  -6   1   0   -0.75    3.57
  -6   1   1    3.57    3.95
  -6   1   1   15.84    3.59
  -6   1   2    1.88    4.88
   6  -1  -3   -1.51    3.01
  -6   1   3    1.13    2.64
  -6   1   3    0.75    3.57
  -6   1   4    6.80    4.72
   6  -1  -4   22.05    4.72
   6  -1  -5    3.59    3.39
  -6   1   5   10.41    3.21
  -6   1   6    6.06    4.54
   6  -1  -6    5.29    3.59
  -6   1   7    0.20    3.61
   6  -1  -7   -4.16    3.97
  -6   1   8   17.62    4.54
  -6   1   9   19.72    7.21
  -6   2   0   -2.06    4.32
  -6   2   0   -5.24    5.24
  -6   2   1    2.26    3.19
  -6   2   1   12.00    3.75
  -6   2   2    3.57    3.95
  -6   2   2    3.77    4.34
  -6   2   3   41.34    4.16
  -6   2   3   65.24    7.34
  -6   2   4   53.84    7.72
  -6   2   4   53.29    6.24
   6  -2  -5    3.97    3.77
  -6   2   5    9.83    3.59
  -6   2   5   18.10    5.47
   6  -2  -6   -0.75    3.97
  -6   2   6    1.51    2.28
  -6   2   6    4.92    4.92
  -6   2   7    6.62    6.05
  -6   2   8   13.82    5.87
  -6   3   0   11.05    3.75
  -6   3   1   -2.44    3.19
  -6   3   2    4.88    5.63
  -6   3   3    2.26    3.57
  -6   3   4   23.70    4.14
  -6   3   4   10.55    2.64
  -6   3   5   15.84    3.21
  -6   3   5   26.00    5.10
  -6   3   6    3.01    4.72
  -6   3   7   -0.75    4.54
  -6   3   8    9.65    4.74
  -6   4   0   82.93    6.93
  -6   4   1   19.66    3.75
  -6   4   2   75.02    7.32
  -6   4   3    4.32    4.70
  -6   4   4   93.44    9.02
  -6   4   5   34.45    5.45
  -6   4   6   -6.98    4.90
  -6   4   7    4.14    6.42
  -6   4   8   18.14    6.05
  -6   5   0   10.48    4.31
  -6   5   1   25.28    5.81
  -6   5   2   14.62    5.63
  -6   5   3   11.45    4.88
  -6   5   4    5.08    5.08
  -6   5   5   27.86    5.83
  -6   5   6   33.35    7.36
  -6   5   7   20.20    6.60
  -6   6   0   -5.06    4.49
  -6   6   1   65.94    6.75
  -6   6   2   27.00    6.19
  -6   6   3   25.53    6.57
  -6   6   4   50.38    5.45
  -6   6   5   -7.16    4.52
  -6   6   6   -1.70    4.34
  -6   7   0   38.38    5.62
  -6   7   1   16.69    5.24
  -6   7   2    6.75    5.63
  -6   7   3  163.96   12.22
  -6   7   4    0.56    6.58
  -6   8   0    8.99    5.62
  -6   8   1    3.37    4.31
  -6   8   2   12.20    5.06
  -5  -9   1   -0.72    4.34
  -5  -9   1    6.58    4.13
   5   9  -1    0.38    4.18
  -5  -9   2   -0.18    4.16
  -5  -9   2   -1.31    4.88
   5   9  -2    5.71    2.85
  -5  -9   3   -0.18    3.98
  -5  -9   3   -2.24    4.50
   5   9  -3    0.00    3.23
  -5  -9   4   17.35    4.34
   5   9  -4   14.25    5.13
  -5  -9   5    0.54    2.71
   5   9  -5    1.53    4.56
  -5  -9   6    6.87    2.71
   5   9  -6    1.53    3.61
  -5  -9   7    0.00    2.53
   5   9  -7    8.36    4.18
  -5  -9   8    2.08    4.38
   5   8  -1    7.23    3.80
  -5  -8   1    3.62    3.09
  -5  -8   1    9.20    5.83
  -5  -8   2   13.33    6.57
  -5  -8   2   11.23    3.80
   5   8  -2    9.13    3.80
  -5  -8   3   -1.87    6.37
  -5  -8   3   -0.72    2.91
   5   8  -3    4.75    3.23
   5   8  -4    5.53    4.38
  -5  -8   4   10.87    6.53
  -5  -8   4   -7.48    4.49
  -5  -8   5   30.86    4.92
   5   8  -5   30.25    5.53
  -5  -8   6   15.09    3.82
   5   8  -6    8.00    3.80
   5   8  -7    9.51    4.18
  -5  -8   7    9.11    2.92
  -5  -8   8    5.85    3.48
   5   8  -8   10.86    4.00
   5   8  -9    5.33    5.71
  -5  -8   9    1.29    2.57
   5   8 -10   -0.20    5.71
  -5  -8  10    3.50    2.40
   5   7  -1    3.80    3.05
  -5  -7   1   11.64    4.70
  -5  -7   1   -3.09    3.27
  -5  -7   2   -6.55    4.00
  -5  -7   2   -0.38    3.95
   5   7  -2    0.95    3.80
  -5  -7   3    4.38    4.38
  -5  -7   3    5.44    3.57
   5   7  -3    3.62    3.05
   5   7  -4   -4.38    4.00
  -5  -7   4   12.22    3.64
  -5  -7   4   -0.38    3.18
  -5  -7   5    8.95    4.20
   5   7  -5    5.72    4.38
  -5  -7   6    2.01    3.86
   5   7  -6   -5.33    4.77
   5   7  -7   21.35    4.95
  -5  -7   7   14.73    3.14
  -5  -7   8   34.70    5.72
  -5  -7   9   80.09    8.22
  -5  -7  10   -6.10    4.95
  -5  -7  11    2.85    4.00
  -5  -7  12    3.82    5.53
  -5  -6   1   -1.27    4.02
  -5  -6   1   19.92    6.01
   5   6  -1   -0.20    3.43
   5   6  -2    3.05    2.85
  -5  -6   2    1.51    5.06
  -5  -6   2    5.11    4.20
  -5  -6   3    7.70    3.12
  -5  -6   3    4.88    5.63
   5   6  -3   -3.43    2.67
   5   6  -4   -2.48    2.67
  -5  -6   4    1.65    3.86
  -5  -6   4    1.69    4.68
   5   6  -5   -1.72    3.05
  -5  -6   5    0.18    3.18
  -5  -6   5   -2.94    2.58
  -5  -6   6   11.07    4.58
  -5  -6   7    2.67    4.97
  -5  -6   8   28.64    6.30
  -5  -6   9   16.61    5.72
  -5  -6  10    5.72    3.44
  -5  -6  11    8.97    4.58
  -5  -6  12    9.74    4.58
  -5  -6  13    0.57    5.92
   5   5  -1    0.20    2.48
  -5  -5   1    3.01    3.95
  -5  -5   1    0.74    4.59
   5   5  -2    7.80    2.48
  -5  -5   2   12.76    3.57
  -5  -5   2   22.25    4.23
  -5  -5   3   19.88    3.75
   5   5  -3   12.58    3.25
  -5  -5   3    7.00    4.79
   5   5  -4   17.35    4.20
  -5  -5   4   32.78    4.70
  -5  -5   4   26.29    4.27
   5   5  -5   12.60    3.25
  -5  -5   5   12.34    4.31
  -5  -5   6    6.50    3.43
  -5  -5   7   39.71    4.59
  -5  -5   8    5.35    3.44
  -5  -5   9    5.54    3.44
  -5  -5  10   30.38    4.59
  -5  -5  11   -0.38    4.20
  -5  -5  12   -8.40    6.12
  -5  -5  13   -6.12    4.02
  -5  -5  14   10.69    4.97
  -5  -4   1    8.67    4.61
  -5  -4   1   11.27    4.13
   5   4  -1   10.64    3.61
  -5  -4   2    2.96    3.14
   5   4  -2    1.53    2.48
  -5  -4   2   10.89    3.95
   5   4  -3   18.07    3.62
  -5  -4   3   27.38    4.70
   5   4  -4   21.33    4.38
  -5  -4   4   17.62    4.13
  -5  -4   5   15.54    4.13
   5   4  -5   31.45    4.77
  -5  -4   6    2.24    4.31
   5   4  -6   14.30    4.58
  -5  -4   7   23.67    4.00
  -5  -4   8    2.10    3.44
  -5  -4   9    4.77    4.02
  -5  -4  10   15.09    5.72
  -5  -4  11   23.68    5.54
  -5  -4  12   -2.87    4.20
  -5  -4  13    8.22    4.77
  -5  -4  14    7.64    6.67
   5   3  -1    4.74    2.83
  -5  -3   1   24.51    5.35
  -5  -3   1   -3.75    2.64
  -5  -3   1    4.07    4.45
   5   3  -2   17.26    4.36
  -5  -3   2   23.29    3.57
  -5  -3   3    0.56    2.82
   5   3  -3    0.75    2.85
  -5  -3   4   10.87    3.19
   5   3  -4   20.72    4.95
   5   3  -5    3.62    3.43
  -5  -3   5    5.44    4.50
  -5  -3   6  104.66    7.16
   5   3  -6   80.40    6.50
  -5  -3   7   11.41    3.75
   5   3  -7   13.73    3.62
  -5  -3   8   -3.18    2.42
   5   3  -8    0.00    3.25
  -5  -3   9    1.15    3.82
  -5  -3  10    6.10    3.82
  -5  -3  11   63.01    7.46
  -5  -3  12    8.22    4.20
  -5  -3  13   -1.33    5.72
  -5  -3  14   -0.20    4.20
   5   2  -1   -3.00    3.00
   5   2  -1    2.46    2.26
  -5  -2   1   21.64    4.81
  -5  -2   1    6.39    4.50
  -5  -2   2   29.30    5.08
   5   2  -2   23.20    3.93
   5   2  -2   26.48    3.79
   5   2  -3   55.33    5.51
  -5  -2   3   55.57    5.63
   5   2  -4   86.16    5.33
  -5  -2   4   92.51    7.16
   5   2  -5   28.69    3.61
  -5  -2   5   24.19    3.19
   5   2  -6   24.53   10.26
  -5  -2   6    0.00    2.44
  -5  -2   7   41.41    4.32
   5   2  -7   35.40    5.33
  -5  -2   8   -2.44    2.44
   5   2  -8    0.00    4.58
   5   2  -9   -3.25    4.77
  -5  -2   9   -0.18    3.55
  -5  -2  10   19.83    3.75
   5   2 -10   16.20    6.87
  -5  -2  11   25.94    5.72
  -5  -2  12    6.67    4.58
  -5  -2  13   62.76    7.27
  -5  -2  14   -0.77    4.00
  -5  -2  15   82.37    9.55
  -5  -1   1   69.72    6.21
  -5  -1   1   72.38    7.80
   5   1  -1   60.30    4.92
   5   1  -1   50.94    5.63
   5   1  -2   45.84    3.95
   5   1  -2   49.83    4.92
  -5  -1   2   59.19    4.90
   5   1  -3   24.38    4.34
   5   1  -3   25.24    3.18
  -5  -1   3   22.36    3.39
  -5  -1   4   14.84    3.39
   5   1  -4   12.31    4.16
  -5  -1   5   49.59    5.63
   5   1  -5   41.52    5.69
   5   1  -6   50.88    4.56
  -5  -1   6   37.55    4.32
   5   1  -7    5.89    3.23
  -5  -1   7    4.50    3.19
  -5  -1   8    3.37    2.24
   5   1  -8   -0.57    2.85
   5   1  -9    7.23    4.00
  -5  -1   9   11.45    2.82
  -5  -1  10    1.69    3.00
   5   1 -10    6.85    4.20
   5   1 -11    1.33    3.05
  -5  -1  11    3.55    2.62
   5   1 -12   -3.05    3.43
  -5  -1  12   -3.55    2.82
  -5  -1  13   12.58    5.35
  -5  -1  14   -2.85    4.58
  -5  -1  15   -2.48    5.15
  -5   0   1    3.57    3.95
   5   0  -1    0.18    2.44
  -5   0   1   13.38    4.47
   5   0  -1    0.75    2.44
   5   0  -2  189.83   11.70
  -5   0   2  202.73   11.32
   5   0  -2  195.16   14.08
   5   0  -3  183.71   12.67
  -5   0   3  231.76   13.03
   5   0  -3  194.62   12.20
  -5   0   4    3.95    2.26
   5   0  -4    9.90    3.00
   5   0  -4    7.75    3.41
  -5   0   5   29.17    4.32
   5   0  -5   26.11    7.95
   5   0  -6   23.49    4.16
  -5   0   6   26.91    3.77
   5   0  -7   14.60    3.98
  -5   0   7    7.54    2.26
   5   0  -8   21.84    3.98
  -5   0   8   35.94    4.14
   5   0  -9    5.33    5.13
  -5   0   9    9.78    2.82
  -5   0  10    1.31    1.88
   5   0 -10  -10.46    5.33
   5   0 -11    5.13    4.18
  -5   0  11    0.38    2.64
  -5   0  12    7.23    4.18
  -5   0  13   20.19    5.53
  -5   0  14    4.95    4.20
  -5   0  15    2.48    6.85
  -5   1   0  275.54   14.14
   5  -1   0  247.62   15.79
  -5   1   0  262.44   13.55
  -5   1   0  233.48   14.41
   5  -1   0  250.24   13.15
   5  -1  -1   22.14    3.57
   5  -1  -1   16.70    3.19
  -5   1   1   19.74    4.14
  -5   1   1   31.99    5.76
  -5   1   2   14.30    3.57
   5  -1  -2    8.07    2.64
   5  -1  -2   11.63    2.62
   5  -1  -3   95.63    6.21
   5  -1  -3   80.38    6.98
  -5   1   3   93.78    7.91
   5  -1  -4    4.13    2.62
   5  -1  -4    6.23    3.59
  -5   1   4   10.93    3.21
   5  -1  -5   28.82    3.00
   5  -1  -5   41.73    5.10
  -5   1   5   35.63    4.34
   5  -1  -6   15.32    1.87
   5  -1  -6   11.72    3.97
  -5   1   6   21.69    2.83
  -5   1   7   37.37    3.59
   5  -1  -8    7.97    4.93
  -5   1   8    5.85    1.88
  -5   1   9   -2.26    2.46
   5  -1  -9    4.56    4.93
   5  -1 -10   27.16    6.26
  -5   1  10   11.34    1.88
  -5   1  11    4.56    5.71
  -5   1  12    4.18    6.08
  -5   1  13    6.66    4.38
  -5   1  14   22.27    4.58
  -5   2   0  107.28    7.12
  -5   2   0  110.34    7.46
  -5   2   0  116.32    6.96
   5  -2   0   98.47    6.21
   5  -2  -1    1.88    2.44
  -5   2   1    1.88    2.44
  -5   2   2   46.36    3.95
   5  -2  -2   37.01    3.95
   5  -2  -2   53.31    4.50
  -5   2   2   39.13    3.39
  -5   2   3    6.03    3.57
   5  -2  -3   -2.64    1.51
   5  -2  -3    0.75    2.44
  -5   2   4    5.65    3.01
   5  -2  -4    2.64    2.06
   5  -2  -4    4.14    3.77
   5  -2  -5   -5.10    3.21
   5  -2  -5   -1.69    1.69
  -5   2   5    4.34    2.83
  -5   2   6   -0.75    1.70
   5  -2  -6    1.51    3.21
   5  -2  -7   16.45    4.54
  -5   2   7   15.32    3.03
  -5   2   8   54.94    3.98
   5  -2  -8   34.65    6.62
   5  -2  -9   15.93    5.49
  -5   2   9    6.06    1.90
  -5   2  10   24.29    5.13
  -5   2  11    0.38    3.98
  -5   2  12   39.17    6.28
  -5   2  13   -0.38    5.90
  -5   3   0   27.31    3.18
  -5   3   0   36.12    4.86
   5  -3   0   23.18    3.00
   5  -3  -1    8.24    1.87
  -5   3   1    5.99    3.37
  -5   3   1   16.11    4.13
  -5   3   2   11.63    3.19
   5  -3  -2    9.94    2.26
  -5   3   2   13.31    6.19
  -5   3   3    4.50    3.19
  -5   3   3    2.64    3.37
   5  -3  -3    2.06    1.69
   5  -3  -4    5.45    1.69
  -5   3   4    3.95    1.88
  -5   3   4    9.22    4.90
  -5   3   5    4.14    1.70
   5  -3  -5    7.54    3.57
  -5   3   5    2.06    3.77
   5  -3  -6   92.22    7.55
  -5   3   6   82.64    6.42
   5  -3  -7   16.61    3.97
  -5   3   7   12.09    2.64
  -5   3   8    3.59    2.46
   5  -3  -8    8.13    4.16
  -5   3   9    4.92    3.98
  -5   3  10   -7.21    3.79
  -5   3  11   -1.53    4.18
  -5   3  12   20.13    4.38
  -5   3  13    5.71    5.33
  -5   3  14   11.41    4.38
  -5   4   0   41.72    4.86
  -5   4   2    9.74    4.88
  -5   4   3    3.57    3.00
  -5   4   4   -2.64    3.19
  -5   4   5   10.35    3.19
  -5   4   6   19.23    5.47
  -5   4   7    7.36    3.39
  -5   4   8    8.33    3.97
  -5   4   9    6.44    5.87
  -5   4  10   16.49    6.06
  -5   4  11    2.28    6.84
  -5   4  12    3.61    6.08
  -5   4  13    2.85    4.00
  -5   5   0   20.96    3.18
  -5   5   1    5.44    2.62
  -5   5   2   37.68    5.99
  -5   5   3   49.72    6.01
  -5   5   4    0.18    3.39
  -5   5   5    6.96    5.45
  -5   5   6   26.00   48.80
  -5   5   7    7.18    3.59
  -5   5   8   11.16    5.10
  -5   5   9    5.11    4.74
  -5   5  10    7.19    6.26
  -5   5  11    0.75    4.74
  -5   5  12   -1.90    4.18
  -5   5  13  -11.79    6.46
  -5   6   0   -0.75    3.00
   5  -6   0    1.67    1.11
  -5   6   1   31.65    5.06
   5  -6  -1   31.02    2.24
   5  -6  -2   42.74    3.93
  -5   6   2   48.73    5.81
  -5   6   3    0.75    4.50
  -5   6   4   31.76    4.70
  -5   6   5  133.62   70.57
  -5   6   6   10.75    3.39
  -5   6   7   44.93    6.80
  -5   6   8   13.62    5.49
  -5   6   9   -4.16    3.79
  -5   6  10   13.65    4.74
  -5   6  11   14.23    4.36
  -5   6  12   24.13    5.51
  -5   7   0    5.62    4.49
  -5   7   1    7.88    3.19
  -5   7   2    4.13    3.37
  -5   7   3   41.50    4.70
  -5   7   4    5.45    3.95
  -5   7   5   43.49    5.28
  -5   7   6   94.09   13.78
  -5   7   7   41.91    6.80
  -5   7   8   10.96    4.16
  -5   7   9   41.86    5.69
  -5   7  10   31.49    5.13
  -5   7  11   91.15   11.21
  -5   8   0    2.06    3.93
  -5   8   1   33.00    6.37
  -5   8   2   33.21    6.01
  -5   8   3    2.44    3.57
  -5   8   4    0.93    5.45
  -5   8   5   22.61    5.65
  -5   8   6   11.70    6.05
  -5   8   7    7.18    4.34
  -5   8   8    5.67    4.36
  -5   8   9   10.23    4.93
  -5   8  10   19.74    6.64
  -5   9   0  221.78   15.97
  -5   9   2   81.51    8.47
  -5   9   3   31.40    7.52
  -5   9   4    0.75    4.14
  -5   9   5   23.00    6.60
  -5   9   6   33.43    5.67
  -5   9   7   15.50    5.49
  -5   9   8    5.31    6.06
  -5   9   9   17.83    6.44
  -5  10   0   17.46    3.75
  -5  10   1   61.60    7.14
  -5  10   2   11.47    3.77
  -5  10   3   -5.65    3.39
  -5  10   4  108.37    8.68
  -5  10   5    4.90    5.10
  -5  10   6   26.64    5.29
  -5  10   7   12.31    6.62
  -5  10   8   20.10    5.69
  -5  11   0   17.08    5.08
  -5  11   1   14.28    4.14
  -5  11   2   -0.18    5.65
  -5  11   3   -7.73    3.59
  -5  11   4    6.03    4.34
  -5  11   5   30.41    5.67
  -5  11   6   -7.37    6.24
  -5  12   0    4.88    4.32
  -5  12   1   12.04    6.78
  -5  12   2   12.81    4.14
  -5  12   3    1.70    3.77
  -5  12   4   33.23    7.00
  -5  13   0   31.22    6.41
  -4 -12   1    6.19    3.57
  -4 -12   2    2.44    3.75
  -4 -12   3    6.57    4.13
  -4 -12   4   -6.57    3.95
  -4 -12   5   28.73    5.63
  -4 -12   6   15.41    4.14
  -4 -12   7    4.70    3.57
  -4 -12   8   38.59    4.92
  -4 -12   9   -8.11    4.90
  -4 -12  10   -0.75    4.14
  -4 -11   1    4.70    3.95
  -4 -11   2    4.90    2.82
  -4 -11   3    5.28    2.82
   4  11  -4   18.82    3.59
  -4 -11   4   26.77    3.10
  -4 -11   5   12.81    3.95
  -4 -11   6   -6.03    4.52
  -4 -11   7   49.22    6.62
  -4 -11   8   -0.95    3.59
  -4 -11   9    4.72    4.34
  -4 -11  10    1.70    4.92
  -4 -11  11   25.19    4.93
  -4 -11  12   25.03    6.26
  -4 -10   1   -4.00    3.10
   4  10  -2    1.13    2.26
  -4 -10   2    2.01    3.28
   4  10  -3   34.54    4.36
  -4 -10   3   36.37    4.74
  -4 -10   4    3.09    2.73
   4  10  -4    0.95    3.21
  -4 -10   5    3.62    2.91
   4  10  -5   -4.92    3.21
   4  10  -6   41.39    4.18
  -4 -10   6   48.77    4.93
   4  10  -7   26.48    4.92
  -4 -10   7   11.23    2.17
   4  10  -8    5.67    3.41
  -4 -10   8    6.15    2.35
  -4 -10   9    1.90    3.03
  -4 -10  10   -2.85    2.85
  -4 -10  11    1.90    3.41
  -4 -10  12    7.21    5.31
  -4 -10  13    7.41    4.00
  -4 -10  14   -4.95    3.61
   4   9  -1   12.31    3.03
  -4  -9   1   14.93    3.82
   4   9  -2    5.49    2.83
  -4  -9   2    8.54    3.09
   4   9  -3   11.73    2.83
  -4  -9   3   25.44    4.00
  -4  -9   4    1.81    2.17
   4   9  -4    3.21    2.83
  -4  -9   5    9.98    2.73
   4   9  -5   14.59    3.98
   4   9  -6   -0.38    2.83
  -4  -9   6    3.27    1.63
   4   9  -7   22.95    4.56
  -4  -9   7   23.97    3.66
   4   9  -8   23.92    5.13
  -4  -9   8   25.10    3.30
   4   9  -9    8.74    3.03
  -4  -9   9    8.58    2.57
  -4  -9  10   -1.65    2.01
   4   9 -10    9.31    3.43
   4   9 -11    3.43    3.80
  -4  -9  11    3.32    1.67
  -4  -9  12   -1.15    3.62
  -4  -9  13   11.23    6.28
  -4  -9  14   -8.00    3.80
  -4  -9  15    7.80    4.75
   4   8  -1   24.51    4.00
  -4  -8   1   19.86    5.11
  -4  -8   1   15.48    3.82
  -4  -8   2    0.36    3.09
   4   8  -2   -0.20    2.28
   4   8  -3   -3.80    2.28
  -4  -8   3    6.19    2.19
  -4  -8   4   36.23    4.02
   4   8  -4   16.72    3.61
  -4  -8   5   46.63    4.95
   4   8  -5   41.25    4.95
   4   8  -6   22.82    4.00
  -4  -8   6   32.48    3.70
  -4  -8   7    1.47    2.39
   4   8  -7   11.61    5.13
  -4  -8   8    4.79    2.03
   4   8  -8    5.13    2.67
  -4  -8   9   27.81    4.00
  -4  -8  10   12.58    4.95
  -4  -8  11    0.00    3.62
  -4  -8  12   -5.15    3.43
  -4  -8  13    5.35    4.58
  -4  -8  14   25.75    5.15
  -4  -8  15   10.10    4.58
  -4  -8  16   -4.20    4.38
  -4  -7   1   19.70    3.10
  -4  -7   1   24.80    3.84
   4   7  -1   26.29    3.62
   4   7  -2    4.00    3.62
  -4  -7   2   -6.03    2.92
  -4  -7   3   26.63    5.65
  -4  -7   3    5.11    2.37
   4   7  -3    9.53    4.00
   4   7  -4   24.38    4.58
  -4  -7   4   27.07    4.22
  -4  -7   5    9.35    2.76
   4   7  -5    7.05    3.80
  -4  -7   6   17.51    3.16
   4   7  -6   16.40    4.38
  -4  -7   7    7.63    3.25
  -4  -7   8   22.70    3.82
  -4  -7   9    6.30    2.87
  -4  -7  10  139.93    9.04
  -4  -7  11    3.25    3.05
  -4  -7  12   -3.82    4.40
  -4  -7  13    6.50    3.82
  -4  -7  14   -8.40    3.82
  -4  -7  15   -6.67    3.62
  -4  -7  16   56.03    7.27
  -4  -7  17    7.61    4.58
  -4  -6   1   81.12    6.24
   4   6  -1   54.38    4.59
  -4  -6   1   74.28    5.89
  -4  -6   1   38.92    4.95
  -4  -6   2   11.70    2.75
  -4  -6   2    6.96    2.57
   4   6  -2   10.30    2.67
  -4  -6   3   -0.74    2.57
  -4  -6   3    9.72    2.94
   4   6  -3    3.43    2.48
  -4  -6   4   21.57    2.96
   4   6  -4   22.71    3.25
  -4  -6   4   42.85    5.87
  -4  -6   5   10.69    3.62
  -4  -6   6   -2.30    2.67
  -4  -6   7   21.98    3.82
  -4  -6   8  102.07    6.35
  -4  -6   9   85.06    8.06
  -4  -6  10  108.59    7.88
  -4  -6  11    2.87    3.25
  -4  -6  12   79.13    7.11
  -4  -6  13   11.27    4.40
  -4  -6  14    3.62    5.35
  -4  -6  15   39.69    6.50
  -4  -6  16    5.72    5.15
  -4  -6  17    0.00    4.75
  -4  -5   1   30.63    4.23
  -4  -5   1   26.84    4.88
  -4  -5   1   25.33    3.68
   4   5  -1   33.96    4.02
   4   5  -2  118.56    7.86
  -4  -5   2  112.52    6.14
  -4  -5   2  105.14    7.64
   4   5  -3    1.15    2.10
  -4  -5   3    4.22    2.57
  -4  -5   3   -0.74    2.03
  -4  -5   4   11.39    4.41
   4   5  -4   13.96    4.02
   4   5  -5  261.74   12.54
  -4  -5   5  239.83   16.88
  -4  -5   6   72.67    6.71
  -4  -5   7   28.51    4.40
  -4  -5   8   17.80    3.82
  -4  -5   9   45.73    4.79
  -4  -5  10  164.94   10.01
  -4  -5  11   19.70    3.64
  -4  -5  12   58.90    5.76
  -4  -5  13   72.65    8.43
  -4  -5  14   10.51    3.82
  -4  -5  15   -3.82    5.92
  -4  -5  16    2.10    3.82
  -4  -5  17   13.51    4.95
  -4  -5  18   13.49    5.90
  -4  -4   1   90.81    6.98
  -4  -4   1   75.88    6.12
  -4  -4   1   73.46    7.05
   4   4  -1   79.27    5.74
  -4  -4   2    9.56    3.37
  -4  -4   2    1.85    2.40
   4   4  -2    2.30    2.10
   4   4  -3   26.91    4.20
  -4  -4   3   23.06    3.52
  -4  -4   4   65.51    5.38
   4   4  -4   79.29    5.36
  -4  -4   5  455.68   26.46
   4   4  -5  474.29   18.96
  -4  -4   6  458.28   29.93
   4   4  -6  485.97   21.26
  -4  -4   7   26.97    4.97
  -4  -4   8   57.99    5.36
  -4  -4   9   -3.82    3.07
  -4  -4  10  188.30   10.78
  -4  -4  11   -1.72    3.44
  -4  -4  12   37.88    4.97
  -4  -4  13   63.08    5.19
  -4  -4  14    9.37    5.92
  -4  -4  15   38.74    5.54
  -4  -4  16   37.93    7.63
  -4  -4  17   18.84    5.15
  -4  -4  18   28.89    5.51
  -4  -3   1    4.63    2.78
  -4  -3   1    4.13    2.82
   4   3  -1   12.54    3.23
  -4  -3   2   30.72    3.16
  -4  -3   2   23.99    4.31
   4   3  -2   31.78    3.43
   4   3  -3   21.33    3.05
  -4  -3   3   25.46    3.00
  -4  -3   3   28.69    4.27
   4   3  -4  109.30    7.27
  -4  -3   4  112.35    8.38
   4   3  -5    4.40    2.67
  -4  -3   5   -2.78    4.07
   4   3  -6    8.02    3.05
  -4  -3   6    8.15    4.07
  -4  -3   7   76.45    5.76
  -4  -3   8    0.57    2.67
  -4  -3   9   -3.07    4.02
  -4  -3  10   92.76    6.53
  -4  -3  11   -0.77    3.25
  -4  -3  12  140.31   10.75
  -4  -3  13    2.10    3.25
  -4  -3  14    9.92    4.00
  -4  -3  15    3.25    5.53
  -4  -3  16   14.86    4.38
  -4  -3  17   16.94    4.95
  -4  -3  18    5.13    8.18
  -4  -2   1   30.65    3.71
  -4  -2   1   29.60    3.75
   4   2  -1   34.65    3.41
  -4  -2   2   28.78    4.27
  -4  -2   2   22.48    3.19
   4   2  -2   28.26    3.98
  -4  -2   3    0.00    2.60
  -4  -2   3   -0.75    3.00
   4   2  -3    0.38    2.48
  -4  -2   4  133.35    8.40
  -4  -2   4  140.29    7.91
   4   2  -4  138.69    7.27
   4   2  -5  100.76    6.32
  -4  -2   5  104.15    9.10
  -4  -2   6    0.57    2.67
   4   2  -7   11.82    2.87
  -4  -2   7   26.27    4.45
  -4  -2   8    8.59    3.05
  -4  -2   9   15.27    4.58
  -4  -2  10    3.44    4.77
  -4  -2  11    5.54    3.05
  -4  -2  12    4.77    4.20
  -4  -2  13   57.85    6.87
  -4  -2  14    6.67    4.58
  -4  -2  15    2.85    4.00
  -4  -2  16   19.61    5.15
  -4  -2  17   -1.15    3.61
  -4  -2  18    6.66    5.13
   4   1  -1    0.95    2.83
  -4  -1   1    0.38    1.87
  -4  -1   1   -2.06    2.06
  -4  -1   2  128.29    6.76
  -4  -1   2  115.84    7.28
   4   1  -2  102.04    5.89
  -4  -1   3   63.89    5.22
   4   1  -3   60.97    5.89
  -4  -1   3   71.14    5.26
  -4  -1   4   22.82    3.89
  -4  -1   4   15.34    2.82
   4   1  -4   18.59    2.66
  -4  -1   5    9.28    2.60
   4   1  -5   -5.89    3.03
  -4  -1   5    8.24    2.24
  -4  -1   6    2.78    3.34
   4   1  -6    5.33    2.85
  -4  -1   7   27.02    5.74
   4   1  -7    1.90    2.85
  -4  -1   8   16.00    4.20
  -4  -1   9    7.25    3.05
  -4  -1  10   -4.95    4.20
  -4  -1  11   28.99    5.72
  -4  -1  12   -7.45    3.62
  -4  -1  13    0.57    3.25
  -4  -1  14   10.30    5.53
  -4  -1  15    3.25    3.80
  -4  -1  17    9.33    4.95
  -4  -1  18    3.43    6.46
  -4   0   1   11.99    2.82
   4   0  -1    4.50    2.06
   4   0  -1   13.82    3.00
  -4   0   1   15.45    3.91
   4   0  -2    2.06    2.64
  -4   0   2    8.81    3.37
  -4   0   2    5.38    3.53
   4   0  -3  111.87    8.13
  -4   0   3  136.49    8.76
  -4   0   3  158.14    7.52
  -4   0   4   54.53    4.32
  -4   0   4   47.48    5.56
   4   0  -4   39.89    3.59
  -4   0   5   -4.31    1.87
   4   0  -5    2.28    2.28
  -4   0   5   10.93    4.63
  -4   0   6    0.38    2.78
   4   0  -6    7.39    3.61
  -4   0   6    2.82    1.69
   4   0  -7   -4.56    3.80
  -4   0   7   -2.24    1.69
  -4   0   7    7.57    3.32
  -4   0   8   -1.15    2.85
  -4   0   9    8.36    3.61
  -4   0  10    6.66    4.38
  -4   0  11    6.28    5.15
  -4   0  12    1.53    3.05
   4   0 -13   18.62    4.25
   4   0 -13   -5.15    3.43
  -4   0  14   14.28    6.10
  -4   0  15    3.23    3.80
  -4   0  16   19.61    4.75
  -4   0  17    1.90    3.43
  -4   0  18   -5.33    4.18
   4  -1   0    0.56    2.80
   4  -1   0    2.06    1.87
  -4   1   0    3.36    3.36
  -4   1   0    4.68    2.44
   4  -1  -1   15.00    3.57
   4  -1  -1    8.41    1.87
  -4   1   1   13.87    2.44
  -4   1   1    6.14    3.53
  -4   1   2    4.13    2.06
   4  -1  -2   -0.38    1.69
   4  -1  -2    4.13    2.06
   4  -1  -3   95.56    8.47
  -4   1   3  107.49    6.76
   4  -1  -3   97.43    6.93
  -4   1   3  102.93    8.00
   4  -1  -4  143.23    8.31
  -4   1   4  139.27    7.72
  -4   1   4  121.70    7.45
  -4   1   5    2.26    1.51
   4  -1  -5    2.26    2.64
  -4   1   5    1.85    2.96
   4  -1  -6   87.16    7.02
  -4   1   6   88.17    6.50
  -4   1   6   88.24    4.70
   4  -1  -7   50.94    5.31
  -4   1   7   48.37    5.54
  -4   1   7   49.56    3.39
  -4   1   8    3.00    2.26
   4  -1  -8   -2.46    3.79
   4  -1  -9    0.00    4.18
  -4   1   9    0.56    1.88
   4  -1 -10    0.20    4.75
  -4   1  10   -2.06    1.69
   4  -1 -11   -3.14    2.58
   4  -1 -11    0.95    5.13
  -4   1  11    2.62    1.31
   4  -1 -12    4.75    4.00
   4  -1 -12    5.15    2.76
   4  -1 -13   19.41    4.38
   4  -1 -13   17.80    3.68
  -4   1  14    1.53    5.33
  -4   1  15   57.09    7.05
  -4   1  16   -6.66    4.00
  -4   1  17    3.43    6.28
  -4   1  18    8.74    4.18
   4  -2   0   51.03    3.93
   4  -2   0   63.91    3.93
  -4   2   0   45.04    3.93
  -4   2   0   49.81    3.91
  -4   2   0   56.48    4.31
   4  -2  -1   35.17    3.00
  -4   2   1   36.51    3.75
   4  -2  -1   34.05    3.37
  -4   2   1   39.72    4.65
  -4   2   2   14.44    2.62
  -4   2   2    5.56    3.71
   4  -2  -2    8.41    1.49
   4  -2  -2    7.12    2.24
   4  -2  -3  262.80   12.81
  -4   2   3  266.26   12.99
  -4   2   3  278.91   15.27
   4  -2  -3  258.76   15.00
   4  -2  -4   70.89    5.08
  -4   2   4   72.15    6.50
  -4   2   4   67.68    4.14
   4  -2  -4   63.35    4.13
  -4   2   5  139.34    9.28
   4  -2  -5  154.84    7.93
  -4   2   5  164.87    8.86
  -4   2   6   10.53    2.76
   4  -2  -6   -0.57    2.83
  -4   2   6    5.65    2.06
  -4   2   7    7.91    2.83
   4  -2  -7   -1.13    3.59
  -4   2   8  125.63    7.95
   4  -2  -8  127.55    8.54
  -4   2   9   87.58    5.67
   4  -2  -9   88.49    7.97
   4  -2 -10    6.44    2.57
  -4   2  10    2.46    1.51
   4  -2 -10    9.10    5.51
  -4   2  11   10.39    1.88
   4  -2 -11   11.97    4.36
   4  -2 -11   10.80    2.57
   4  -2 -12    3.80    3.43
  -4   2  12    5.10    1.70
   4  -2 -12    4.58    2.39
   4  -2 -13   -2.57    3.84
   4  -2 -13    1.87    1.87
   4  -2 -13    2.28    5.13
   4  -2 -14   44.16    4.68
   4  -2 -14   48.32    6.28
  -4   2  15    9.33    5.71
  -4   2  16    6.48    4.58
  -4   2  17   38.81    6.85
  -4   3   0  196.59   10.82
  -4   3   0  217.23    9.01
  -4   3   0  220.92   11.61
   4  -3   0  213.49    9.55
  -4   3   1  107.69    7.68
  -4   3   1  124.77    6.75
   4  -3  -1  109.68    5.26
  -4   3   1  102.27    7.63
  -4   3   2   42.86    4.50
   4  -3  -2   45.50    3.00
  -4   3   2   51.28    3.89
  -4   3   2   55.39    4.13
  -4   3   3   98.41    5.83
   4  -3  -3   89.46    5.83
  -4   3   3  111.69    6.69
   4  -3  -3   90.73    4.88
  -4   3   3  103.67    7.14
  -4   3   4    2.58    2.58
   4  -3  -4    3.75    1.13
   4  -3  -4   -1.13    2.26
  -4   3   4   -2.06    1.69
  -4   3   5   12.56    4.61
  -4   3   5    7.52    1.69
   4  -3  -5    6.76    1.13
   4  -3  -5    6.58    3.77
  -4   3   6    7.54    1.70
  -4   3   6   17.89    4.23
   4  -3  -6    4.14    3.01
   4  -3  -6    8.83    0.93
   4  -3  -7   20.94    3.21
  -4   3   7   27.54    4.34
   4  -3  -8   13.80    3.41
  -4   3   8   17.19    2.08
   4  -3  -8   17.46    2.76
   4  -3  -9   14.01    3.98
  -4   3   9   18.16    1.51
   4  -3  -9   21.39    2.92
   4  -3 -10    1.49    0.93
  -4   3  10    3.03    1.13
   4  -3 -10    4.16    3.41
   4  -3 -10   -4.56    2.37
  -4   3  11    2.64    0.95
   4  -3 -11    5.45    1.31
   4  -3 -11    8.76    3.46
   4  -3 -11    5.11    3.23
   4  -3 -12    6.84    3.80
   4  -3 -12    0.18    2.01
   4  -3 -12    2.46    1.51
   4  -3 -13    6.28    3.61
   4  -3 -13   10.05    3.66
  -4   3  14   16.17    4.00
  -4   3  15   23.59    6.28
  -4   3  16   81.26    8.00
  -4   3  17    8.18    4.95
  -4   4   0    1.49    2.58
  -4   4   0   15.88    3.55
  -4   4   1    4.66    3.37
  -4   4   1    8.15    2.78
  -4   4   2   -3.14    2.40
  -4   4   2    0.75    2.62
  -4   4   3    6.84    2.96
  -4   4   3    4.68    2.82
  -4   4   4    4.43    2.76
  -4   4   4    7.88    2.44
  -4   4   5   28.78    6.08
  -4   4   5   11.47    3.19
  -4   4   6   53.65    5.85
   4  -4  -6   40.73    2.98
   4  -4  -7   -1.13    3.21
  -4   4   7   16.40    3.97
   4  -4  -7    2.19    1.63
  -4   4   8   12.85    3.59
   4  -4  -8   13.60    4.16
   4  -4  -8    6.19    1.63
   4  -4  -9   22.32    3.97
  -4   4   9   19.11    4.54
   4  -4  -9   21.64    2.55
   4  -4 -10    4.92    3.03
  -4   4  10   13.83    4.54
   4  -4 -10   11.84    3.28
   4  -4 -11   -4.74    3.61
  -4   4  11   -2.66    3.79
   4  -4 -11    0.74    2.19
   4  -4 -12   23.45    4.04
   4  -4 -12   13.10    4.18
  -4   4  12   13.85    4.75
   4  -4 -13   14.62    4.18
  -4   4  13    6.66    3.61
   4  -4 -13    4.97    2.39
  -4   4  14   22.45    4.95
   4  -4 -14   25.30    5.33
  -4   4  15   17.69    6.85
  -4   4  16   -0.57    3.62
  -4   5   0    3.18    2.24
  -4   5   0    9.24    4.07
  -4   5   1    0.93    2.62
  -4   5   1    2.58    2.76
  -4   5   2    0.92    2.76
  -4   5   2    5.06    2.62
  -4   5   3   14.59    3.50
  -4   5   3    8.61    3.19
   4  -5  -4    6.21    1.27
  -4   5   4   19.00    4.05
  -4   5   5    1.13    3.01
   4  -5  -5    2.73    1.27
   4  -5  -6    1.27    2.17
  -4   5   6   -4.14    4.52
  -4   5   7   38.65    5.10
   4  -5  -7   44.89    3.86
  -4   5   8   13.22    4.34
   4  -5  -8    9.49    2.19
  -4   5   9    8.13    3.59
   4  -5  -9   12.63    1.65
   4  -5 -10    2.39    2.39
  -4   5  10   -2.08    3.41
  -4   5  11    6.26    3.98
   4  -5 -11    7.57    2.96
  -4   5  12    4.56    3.80
  -4   5  13   19.00    4.18
  -4   5  14    6.28    4.38
  -4   5  15    8.00    5.71
  -4   5  16   -2.10    4.38
  -4   6   0    3.14    4.05
   4  -6   0   -0.56    2.40
   4  -6   0   -0.18    0.74
  -4   6   0    0.56    2.42
  -4   6   1   28.82    3.18
  -4   6   1   14.77    3.70
   4  -6  -1   20.04    1.11
  -4   6   2   97.01    6.37
  -4   6   2  103.85    8.50
  -4   6   3    1.31    2.44
  -4   6   3    8.85    5.35
  -4   6   4   12.58    3.57
   4  -6  -4   18.48    1.11
  -4   6   5    1.11    0.74
   4  -6  -6   38.16    2.98
  -4   6   6   30.88    3.77
   4  -6  -7    0.00    1.29
  -4   6   7   -5.28    4.34
   4  -6  -8    3.71    1.87
  -4   6   8   -3.97    2.83
  -4   6   9    2.08    3.79
   4  -6  -9   -0.75    1.69
  -4   6  10   36.75    4.93
   4  -6 -10   42.27    4.13
  -4   6  11    9.29    4.56
  -4   6  12   -5.71    3.23
  -4   6  13   39.92    5.33
  -4   6  14   29.30    5.71
  -4   6  15   14.08    6.10
   4  -7   0   28.17    2.76
  -4   7   0   22.07    3.18
  -4   7   0   21.75    3.14
  -4   7   1   29.96    4.13
  -4   7   1   40.91    6.26
   4  -7  -1   19.92    2.58
  -4   7   2    0.93    3.00
  -4   7   3   71.86    6.39
  -4   7   4   -0.18    2.82
  -4   7   5   30.66    3.95
  -4   7   6  166.16   12.09
  -4   7   7    4.72    4.90
  -4   7   8   63.50    5.69
  -4   7   9   45.99    5.11
  -4   7  10   21.03    4.93
  -4   7  11   50.87    6.28
  -4   7  12   -3.23    3.61
  -4   7  13   33.66    5.53
  -4   7  14   60.54    6.50
  -4   8   0   13.12    3.00
   4  -8   0   11.59    2.03
  -4   8   1   13.49    3.55
   4  -8  -1    9.40    2.03
   4  -8  -2   21.05    2.40
  -4   8   2   25.32    3.95
  -4   8   3   18.59    4.13
  -4   8   4  150.98    9.62
  -4   8   5  206.93   12.29
  -4   8   6   -2.26    3.39
  -4   8   7   90.25    7.95
  -4   8   8  101.55    6.84
  -4   8   9   21.96    4.54
  -4   8  10   13.65    4.18
  -4   8  11    5.69    3.98
  -4   8  12  145.64   11.86
  -4   8  13   -0.95    4.00
  -4   9   0   16.31    4.31
   4  -9   0   21.53    3.12
   4  -9  -1   59.66    4.25
  -4   9   1   39.96    5.26
   4  -9  -2  255.01   13.71
  -4   9   2  262.51   15.27
  -4   9   3  844.25   46.83
  -4   9   4    6.78    4.90
  -4   9   5  154.36   10.96
  -4   9   6   81.53    7.57
  -4   9   7   24.56    5.11
  -4   9   8    6.62    3.79
  -4   9   9   14.98    4.56
  -4   9  10   14.80    4.36
  -4   9  11   40.28    5.53
  -4   9  12   -0.75    3.80
  -4   9  13   69.53    9.55
  -4  10   0   15.95    3.19
   4 -10   0    4.23    2.76
   4 -10  -1   21.71    2.76
  -4  10   1   24.04    3.95
   4 -10  -2   15.48    2.21
  -4  10   2   17.10    5.45
  -4  10   3  146.03   10.01
  -4  10   4   52.19    6.60
  -4  10   5  110.94    7.02
  -4  10   6    3.21    5.29
  -4  10   7   -3.79    3.59
  -4  10   8   51.53    5.89
  -4  10   9   -0.95    3.79
  -4  10  10   12.54    5.89
  -4  10  11    4.95    6.08
  -4  11   0   80.94    7.52
   4 -11   0  108.03    7.75
   4 -11  -1   28.51    3.68
  -4  11   1   31.38    5.26
  -4  11   2   82.41    6.60
  -4  11   3    6.41    3.77
  -4  11   4    0.95    3.21
  -4  11   5    6.05    3.59
  -4  11   6   13.24    3.97
  -4  11   7    1.51    4.16
  -4  11   8   81.74    7.63
  -4  11   9    0.75    5.71
  -4  11  10   29.66    6.85
  -4  12   0   10.16    3.57
  -4  12   1    9.40    4.90
  -4  12   2   15.83    4.70
  -4  12   3   24.89    6.23
  -4  12   4   -1.51    3.59
  -4  12   5    0.38    3.41
  -4  12   6   -2.08    4.16
  -4  12   7   -4.16    3.98
  -4  12   8   32.65    7.79
  -4  12   9   -1.15    4.56
  -4  13   0    1.31    3.57
  -4  13   1   33.89    5.28
  -4  13   2    0.75    5.28
  -4  13   3   -0.75    3.39
  -4  13   4   -2.08    5.47
  -4  13   5    7.37    4.92
  -4  13   6    2.66    5.87
  -4  13   7   14.43    4.93
  -4  14   0    7.91    4.32
  -4  14   1   57.31    6.98
  -4  14   2    1.51    4.72
  -4  14   3    6.42    6.05
  -4  14   4    6.42    4.36
  -4  14   5   -3.61    6.82
  -4  15   0    5.28    5.47
  -4  15   1   -2.64    4.34
  -4  15   2   -5.29    4.16
  -3 -14   1   25.37    5.01
  -3 -14   2   -1.11    4.25
  -3 -14   3    0.74    5.01
  -3 -14   4   24.49    4.09
  -3 -14   5   -3.71    3.34
  -3 -14   6   -1.87    5.20
  -3 -14   7    1.69    4.29
  -3 -14   8   11.21    4.11
  -3 -14   9   -3.18    3.00
  -3 -14  10    4.13    3.37
  -3 -14  11   12.22    4.50
  -3 -14  12    1.31    4.32
  -3 -13   1    4.07    4.27
  -3 -13   2    2.60    4.27
  -3 -13   3   69.42    6.53
  -3 -13   4   13.38    3.53
  -3 -13   6   -6.89    3.18
  -3 -13   7    5.97    3.00
  -3 -13   8   12.54    5.06
  -3 -13   9   -0.75    2.82
  -3 -13  10   -4.13    5.45
  -3 -13  11    0.75    3.19
  -3 -13  12    9.99    3.59
  -3 -13  13    7.55    6.42
  -3 -13  14    1.33    3.97
  -3 -12   1    1.29    2.78
  -3 -12   2  107.58    8.79
  -3 -12   3    5.58    2.60
  -3 -12   4   -6.33    3.53
  -3 -12   5    1.69    2.80
  -3 -12   6    9.15    3.18
  -3 -12   7   17.78    3.75
  -3 -12   8   -0.75    3.00
  -3 -12   9   21.03    3.77
  -3 -12  10   13.55    3.57
  -3 -12  11   35.26    5.67
  -3 -12  12   -6.98    5.10
  -3 -12  13    1.70    4.16
  -3 -12  14   -0.57    4.36
  -3 -12  15   10.60    6.26
  -3 -11   1  110.94    6.76
  -3 -11   2    7.64    3.53
  -3 -11   3    3.53    2.24
  -3 -11   4   39.20    4.31
  -3 -11   5  174.02   10.01
  -3 -11   6    8.43    7.48
  -3 -11   7    5.99    3.19
  -3 -11   8    2.64    3.01
  -3 -11   9    7.34    3.39
  -3 -11  10   16.02    4.34
  -3 -11  11   17.94    5.67
  -3 -11  12    6.05    3.21
  -3 -11  13    1.70    3.98
  -3 -11  14   27.29    5.89
  -3 -11  15    5.31    4.56
  -3 -11  16   -4.93    3.98
  -3 -11  17    3.61    4.56
   3  10  -1   66.66    6.01
  -3 -10   1   56.14    5.33
  -3 -10   2   33.14    4.40
   3  10  -2   15.13    3.55
  -3 -10   3    2.57    5.85
   3  10  -3   11.21    3.55
  -3 -10   4    2.94    1.29
   3  10  -4    4.68    2.62
  -3 -10   5    0.36    1.09
   3  10  -5   -2.24    2.44
   3  10  -6   40.93    4.52
  -3 -10   6   36.82    3.50
   3  10  -7   85.57    7.00
  -3 -10   7   82.01    8.07
  -3 -10   8    9.69    1.27
   3  10  -9   73.58    6.64
  -3 -10   9   88.98    6.80
  -3 -10  10   -1.27    1.27
   3  10 -10    6.05    3.21
  -3 -10  11    1.45    0.92
   3  10 -11    4.74    3.03
  -3 -10  12    2.19    1.09
   3  10 -12    7.19    3.61
  -3 -10  14   16.88    4.18
  -3 -10  15    0.38    3.23
  -3 -10  16    4.56    4.36
  -3 -10  17    0.38    5.89
  -3 -10  18    5.11    6.44
  -3  -9   1    0.92    2.57
  -3  -9   1   -0.56    2.39
   3   9  -1    3.00    2.62
   3   9  -2   -1.88    3.00
  -3  -9   2    0.74    1.47
  -3  -9   2    0.92    3.30
  -3  -9   3   27.06    3.66
   3   9  -3   43.74    4.32
  -3  -9   3   37.55    3.68
  -3  -9   4   63.87    5.69
   3   9  -4   70.48    5.47
  -3  -9   4   63.59    6.42
  -3  -9   5   40.05    3.48
  -3  -9   5   63.21    5.51
   3   9  -5   43.46    5.47
   3   9  -6    2.83    3.21
  -3  -9   6    0.92    1.65
   3   9  -7   -4.72    2.26
  -3  -9   7   64.45   48.95
  -3  -9   8    5.85    1.65
   3   9  -8    7.75    3.97
  -3  -9   9  216.10   21.37
   3   9  -9  205.12   11.68
   3   9 -10    5.11    3.41
  -3  -9  10    4.23    1.47
  -3  -9  11   85.73    7.07
  -3  -9  12   46.88    5.53
  -3  -9  13    8.94    3.23
  -3  -9  14    0.57    5.13
  -3  -9  15    6.08    3.61
  -3  -9  16    9.87    3.98
  -3  -9  17   -6.44    3.98
  -3  -8   1   -2.39    3.30
  -3  -8   1   -2.57    1.47
  -3  -8   2    0.36    1.83
   3   8  -2    3.39    3.01
  -3  -8   2   -1.47    2.01
  -3  -8   3   23.06    2.92
  -3  -8   3   20.31    2.92
   3   8  -3   24.51    2.83
  -3  -8   4  221.17   15.65
   3   8  -4  210.41   11.63
  -3  -8   4  226.18   14.93
  -3  -8   5   11.16    3.66
  -3  -8   5   25.60    2.57
   3   8  -5   21.53    4.34
  -3  -8   6    8.61    3.12
   3   8  -6   12.29    2.66
  -3  -8   6    6.41    1.83
  -3  -8   7   55.26    4.68
   3   8  -7   57.94    4.75
  -3  -8   8  143.38    9.58
   3   8  -8  124.73    7.84
  -3  -8   9    1.70    3.23
  -3  -8  10   22.79    4.75
  -3  -8  11  112.73    7.86
  -3  -8  12   19.02    3.43
  -3  -8  13    9.33    3.23
  -3  -8  14    0.95    4.56
  -3  -8  15   21.85    4.58
  -3  -8  16    6.46    3.80
  -3  -8  17   10.25    4.36
  -3  -8  18    3.03    4.36
  -3  -8  19    5.29    6.05
  -3  -7   1   37.77    3.86
  -3  -7   1   19.99    2.75
   3   7  -1   24.22    2.83
  -3  -7   2   29.32    3.30
   3   7  -2   35.78    3.23
  -3  -7   2   37.21    3.50
  -3  -7   3    3.30    1.83
   3   7  -3    5.31    2.28
  -3  -7   3    2.39    2.21
   3   7  -4  237.29   12.06
  -3  -7   4  217.53   15.86
  -3  -7   4  225.01   15.75
   3   7  -5  425.48   18.48
  -3  -7   5  455.80   30.05
  -3  -7   5  428.91   35.02
  -3  -7   6    7.57    2.22
  -3  -7   6    8.63    4.04
   3   7  -6    4.93    2.28
  -3  -7   7  162.65   11.47
   3   7  -7  178.26   10.16
  -3  -7   8   48.73    7.00
   3   7  -8   30.43    3.80
  -3  -7   9  153.23    9.22
  -3  -7  10    2.85    2.85
  -3  -7  11   48.19    4.97
  -3  -7  12   12.76    4.77
  -3  -7  13   46.09    5.92
  -3  -7  14    5.90    3.80
  -3  -7  15    2.10    4.56
  -3  -7  16   19.75    5.33
  -3  -7  17    0.75    4.36
  -3  -7  18   -8.52    3.98
  -3  -7  19    4.16    4.16
  -3  -6   1    5.87    2.21
  -3  -6   1    9.55    2.39
   3   6  -1    5.51    2.10
  -3  -6   2   14.34    2.21
  -3  -6   2    9.55    2.57
   3   6  -2   18.07    2.28
  -3  -6   3   67.86    3.93
  -3  -6   3   65.63    6.08
   3   6  -3   66.58    4.02
  -3  -6   4  396.56   25.75
   3   6  -4  388.45   15.47
  -3  -6   4  368.75   24.17
   3   6  -5   23.43    4.38
  -3  -6   5   25.05    4.05
   3   6  -6   61.94    4.59
  -3  -6   6   61.18    5.92
   3   6  -7   37.55    3.62
  -3  -6   7   42.24    4.99
  -3  -6   8   36.91    4.43
   3   6  -8   57.04    4.22
  -3  -6   9  126.44   11.29
   3   6  -9  107.81    6.91
  -3  -6  10   20.99    3.82
  -3  -6  11    9.92    4.77
  -3  -6  12  178.22   10.96
  -3  -6  13    1.90    3.25
  -3  -6  14  263.18   17.64
  -3  -6  15   65.67    5.72
  -3  -6  16   35.54   49.43
  -3  -6  17    3.80    5.13
  -3  -6  18   26.52    6.26
  -3  -6  19    0.00    3.59
  -3  -6  20   29.23    5.85
  -3  -5   1   20.08    2.40
   3   5  -1   28.42    2.67
  -3  -5   1   26.30    2.76
  -3  -5   2  151.90    8.61
  -3  -5   2  144.72    8.36
   3   5  -2  155.90    7.52
  -3  -5   3   12.00    2.58
   3   5  -3   15.07    2.48
  -3  -5   4  147.05    8.94
   3   5  -4  152.19    7.89
   3   5  -5  224.26    9.10
  -3  -5   5  249.04   16.36
  -3  -5   6   72.33    5.20
   3   5  -6   53.50    4.41
  -3  -5   7   58.10    4.83
   3   5  -7   62.51    4.23
   3   5  -8  255.25   12.94
  -3  -5   8  248.91   15.25
  -3  -5   9   38.31    5.19
   3   5  -9   45.12    3.64
  -3  -5  10   29.80    5.01
   3   5 -10   21.03    4.02
  -3  -5  11   13.76    3.44
  -3  -5  12  292.84   12.58
  -3  -5  13  182.47   10.19
  -3  -5  14   52.45    5.72
  -3  -5  15   18.48    3.80
  -3  -5  16   32.51    6.08
  -3  -5  17    3.80    3.41
  -3  -5  18    3.61    4.16
  -3  -5  19   11.91    4.54
  -3  -5  20    2.08    6.41
  -3  -4   1   28.06    3.34
   3   4  -1   27.88    3.62
  -3  -4   1   26.45    2.78
   3   4  -2    5.35    2.10
  -3  -4   2    9.08    2.40
   3   4  -3  328.50   12.02
  -3  -4   3  348.28   19.43
   3   4  -4   49.54    3.84
  -3  -4   4   46.36    4.09
  -3  -4   5    4.63    2.78
   3   4  -5    3.64    3.07
  -3  -4   6   67.16    6.69
   3   4  -6   71.00    4.23
   3   4  -7   80.78    6.15
  -3  -4   7   94.99    7.80
   3   4  -8   73.69    5.96
  -3  -4   8   65.09    7.80
   3   4  -9   44.21    3.84
  -3  -4   9   33.57    4.45
   3   4 -10   59.12    5.36
  -3  -4  10   56.91    4.47
   3   4 -11  394.69   19.66
  -3  -4  11  389.53   26.21
  -3  -4  12   82.35    6.91
  -3  -4  13    0.38    3.44
  -3  -4  14   34.90    4.58
  -3  -4  15    9.71    5.15
  -3  -4  16   -4.18    3.43
  -3  -4  17   30.56    4.38
  -3  -4  18    1.33    5.31
  -3  -4  19    9.65    5.87
  -3  -4  20   53.40    7.93
   3   3  -1   23.65    2.87
  -3  -3   1   27.13    3.36
  -3  -3   2   26.59    2.98
   3   3  -2   24.44    2.87
  -3  -3   3  191.57   10.50
   3   3  -3  180.00    7.34
   3   3  -4  123.14    5.97
  -3  -3   4  129.08    9.53
   3   3  -5   17.98    3.07
  -3  -3   5   20.83    3.16
   3   3  -6   22.00    3.25
  -3  -3   6   17.28    3.36
   3   3  -7   90.52    5.78
  -3  -3   7   68.36    5.22
   3   3  -8   77.51    6.71
  -3  -3   8   69.26    6.33
  -3  -3   9   34.52    5.20
   3   3  -9   22.19    3.44
  -3  -3  10   61.02    5.38
   3   3 -10   90.29    6.33
   3   3 -11  194.42   10.77
  -3  -3  11  214.14   17.46
  -3  -3  12   -1.90    4.02
  -3  -3  13   29.01    3.62
  -3  -3  14   -4.20    4.20
  -3  -3  15   -1.15    3.23
  -3  -3  16    5.33    2.85
  -3  -3  17   37.21    5.71
  -3  -3  18    3.79    6.06
  -3  -3  19    0.57    4.16
  -3  -3  20    3.39    4.34
   3   2  -1  237.57    9.96
  -3  -2   1  224.31   11.84
  -3  -2   1  227.60   10.57
   3   2  -2  524.11   24.33
  -3  -2   2  582.89   33.21
  -3  -2   3   -4.29    2.60
   3   2  -3    0.95    2.67
  -3  -2   4    5.22    2.42
   3   2  -4    4.00    2.85
   3   2  -5   93.91    5.94
  -3  -2   5   90.79    6.35
   3   2  -6   49.65    4.97
  -3  -2   6   40.15    3.73
   3   2  -7   76.04    5.19
  -3  -2   7   81.55    7.27
  -3  -2   8   14.66    3.53
   3   2  -8    8.41    2.48
  -3  -2   9   25.41    3.89
   3   2  -9   17.19    3.62
  -3  -2  10  198.93   14.68
   3   2 -10  206.69   12.27
  -3  -2  11   -3.71    4.07
   3   2 -11   -1.72    2.67
  -3  -2  12   13.89    3.52
   3   2 -12   14.69    4.20
  -3  -2  13    2.30    3.05
   3   2 -14   -2.67    2.85
   3   2 -14   -6.15    3.18
  -3  -2  15    8.95    3.80
  -3  -2  16   15.02    3.43
  -3  -2  17   -6.46    4.36
  -3  -2  18   14.03    4.56
  -3  -2  19    8.52    4.16
  -3  -2  20   -0.75    4.34
   3   1  -1   18.32    2.26
  -3  -1   1   15.32    3.18
  -3  -1   1   17.55    2.62
  -3  -1   2    1.11    1.49
   3   1  -2   -1.33    1.51
  -3  -1   2    1.11    2.62
   3   1  -3  367.82   14.16
  -3  -1   3  358.43   15.05
  -3  -1   4  312.84   12.95
   3   1  -4  297.39   12.63
   3   1  -5   11.03    2.48
  -3  -1   5   10.59    2.42
  -3  -1   6    1.49    2.05
   3   1  -6   -3.05    2.28
   3   1  -7   -0.75    2.28
  -3  -1   7    0.93    3.52
  -3  -1   8    0.56    1.85
   3   1  -8   -6.85    3.05
   3   1  -9    3.62    3.05
  -3  -1   9    3.70    2.22
   3   1 -10   -0.75    3.05
  -3  -1  10   -0.93    2.58
  -3  -1  11    4.99    2.78
   3   1 -11    9.15    4.20
   3   1 -12    0.18    2.42
   3   1 -12   -3.25    2.28
  -3  -1  12    9.99    4.45
   3   1 -13    1.33    2.48
   3   1 -13    2.60    4.27
   3   1 -14    3.23    2.85
   3   1 -14   12.06    3.34
  -3  -1  15    7.98    4.56
  -3  -1  16    6.28    3.43
  -3  -1  17    0.57    4.93
  -3  -1  18    5.51    3.61
   3   1 -19   11.55    4.74
   3   1 -19   -4.27    3.91
   3   1 -20    8.76    3.91
   3   1 -20    3.41    4.36
  -3   0   1   -2.98    1.87
  -3   0   1    5.60    2.05
   3   0  -1   -0.18    1.69
  -3   0   2   70.01    4.13
   3   0  -2   76.60    5.10
  -3   0   2   85.94    5.24
  -3   0   3   54.71    3.75
   3   0  -3   40.37    3.59
  -3   0   3   50.17    3.53
  -3   0   4   12.43    3.16
   3   0  -4   16.26    3.59
   3   0  -5   31.81    3.41
  -3   0   5   15.95    2.60
  -3   0   6    1.85    2.60
  -3   0   7   66.24    5.20
   3   0  -7   51.24    4.56
  -3   0   8   28.47    3.70
   3   0  -8   27.54    3.05
   3   0  -9   11.02    2.48
  -3   0   9    7.95    2.40
   3   0 -10    4.38    3.61
  -3   0  10    8.31    3.70
   3   0 -11    0.20    2.66
   3   0 -11   -3.34    1.67
   3   0 -12    6.10    2.40
   3   0 -12    9.71    3.43
  -3   0  12   20.69    3.88
   3   0 -13   13.13    4.38
   3   0 -13    4.05    2.58
   3   0 -14   83.68    7.80
   3   0 -14   71.93    7.03
  -3   0  15   93.16    7.05
  -3   0  16   37.80    5.89
   3   0 -17   -0.38    3.03
   3   0 -17   20.47    3.91
   3   0 -18    5.22    2.42
   3   0 -18   10.82    5.69
   3   0 -19   28.82    3.93
   3   0 -19   43.99    5.69
   3   0 -20   -0.38    3.93
   3   0 -20    4.36    4.16
  -3   1   0    1.31    1.87
   3  -1   0    4.66    1.87
  -3   1   0    6.69    1.87
   3  -1   0    5.40    1.87
   3  -1  -1   33.86    2.82
  -3   1   1   33.62    2.98
   3  -1  -1   36.51    2.80
  -3   1   1   31.54    3.36
  -3   1   2  205.30    8.43
   3  -1  -2  192.47    7.91
  -3   1   2  201.08   13.58
   3  -1  -3   54.47    3.39
  -3   1   3   56.98    3.18
  -3   1   3   57.43    5.01
  -3   1   4   43.49    4.45
   3  -1  -4   39.71    4.14
  -3   1   4   44.46    2.82
  -3   1   5  859.09   32.17
  -3   1   5  825.43   39.67
   3  -1  -5  829.27   32.83
   3  -1  -6   44.77    4.34
  -3   1   6   44.53    4.07
   3  -1  -7   46.52    3.98
  -3   1   7   37.84    4.25
  -3   1   8    3.88    2.40
   3  -1  -8    0.20    2.66
   3  -1  -9   30.34    3.23
  -3   1   9   29.14    4.61
  -3   1  10   37.79    4.05
   3  -1 -10   41.93    3.98
   3  -1 -10   31.24    2.78
   3  -1 -11   11.97    3.43
  -3   1  11   -3.88    2.94
   3  -1 -11   -0.18    1.65
  -3   1  12   55.67    6.28
   3  -1 -12   37.43    4.93
   3  -1 -12   44.87    4.61
   3  -1 -13    3.03    2.85
   3  -1 -13    8.63    3.86
   3  -1 -14   69.11    5.72
   3  -1 -14   67.46    6.28
   3  -1 -15   35.54    5.33
   3  -1 -15   27.02    3.36
   3  -1 -16  312.20   21.15
   3  -1 -16  309.93   19.92
   3  -1 -17   -0.93    3.19
   3  -1 -17    1.90    3.80
   3  -1 -18    0.75    2.64
   3  -1 -18   -6.84    4.93
   3  -1 -19   -2.83    2.46
   3  -1 -19   -5.69    3.61
  -3   2   0   63.61    5.20
   3  -2   0   67.46    4.11
  -3   2   0   77.73    4.49
   3  -2   0   58.15    3.73
  -3   2   1   38.34    3.53
  -3   2   1   44.07    3.73
   3  -2  -1   43.85    3.18
   3  -2  -1   39.72    2.42
   3  -2  -2  611.31   38.86
  -3   2   2  632.63   26.09
   3  -2  -2  595.05   21.05
  -3   2   2  611.76   35.88
   3  -2  -3   43.08    3.57
  -3   2   3   50.83    5.56
  -3   2   3   46.79    3.19
  -3   2   4   -1.11    2.58
   3  -2  -4   -1.69    3.00
  -3   2   4    1.13    1.31
   3  -2  -5    3.39    2.26
  -3   2   5    2.24    1.51
  -3   2   5   -2.03    2.03
   3  -2  -6  217.17   10.03
  -3   2   6  206.52   10.57
  -3   2   6  224.55   10.53
   3  -2  -7    6.98    3.77
  -3   2   7   11.23    3.50
  -3   2   7   11.43    1.51
   3  -2  -8   42.33    5.10
   3  -2  -8   37.30    3.34
  -3   2   8   32.94    2.06
  -3   2   8   29.64    3.68
  -3   2   9    3.32    2.39
   3  -2  -9    1.65    2.21
   3  -2  -9   13.44    4.16
  -3   2  10   16.56    3.50
   3  -2 -10   11.55    4.16
   3  -2 -10    7.70    2.57
   3  -2 -11   -0.20    2.66
  -3   2  11   -0.56    2.58
   3  -2 -11    4.04    2.57
  -3   2  12   94.02   10.14
   3  -2 -12  104.98    6.82
   3  -2 -12  102.41    6.19
   3  -2 -12  127.32    7.80
   3  -2 -13  166.16   12.20
   3  -2 -13  162.90   11.41
   3  -2 -13  155.18    9.96
   3  -2 -14   31.88    3.39
   3  -2 -14   47.87    5.89
   3  -2 -14   38.97    5.53
   3  -2 -15   11.97    3.61
   3  -2 -15   25.42    6.08
   3  -2 -15    6.03    3.01
   3  -2 -16   20.19    3.39
   3  -2 -16   10.84    5.33
   3  -2 -17   35.17    4.16
   3  -2 -17   12.92    4.18
   3  -2 -18    0.57    5.89
   3  -2 -18    2.08    2.66
  -3   2  19   15.77    5.51
   3  -3   0   48.26    3.32
  -3   3   0   25.07    3.16
  -3   3   0   45.14    3.52
  -3   3   1  199.77    9.72
   3  -3  -1  201.80   10.28
  -3   3   1  202.82    9.11
  -3   3   1  201.17    8.97
  -3   3   2    9.80    2.40
   3  -3  -2    9.90    2.42
  -3   3   2   14.57    2.62
  -3   3   2   18.84    2.05
   3  -3  -2   14.37    1.31
  -3   3   3    3.55    1.11
   3  -3  -3    7.86    2.24
  -3   3   3    7.57    2.03
   3  -3  -3    5.42    0.75
  -3   3   4   81.46    3.95
   3  -3  -4   71.95    4.88
  -3   3   4   76.54    6.84
   3  -3  -4   77.64    3.19
   3  -3  -5   88.98    6.39
  -3   3   5   91.97    6.48
  -3   3   5   88.19    4.14
   3  -3  -6   91.24    5.78
  -3   3   6   85.73    4.34
   3  -3  -6   82.55    6.78
  -3   3   6   90.79    5.72
  -3   3   7  104.53    7.37
   3  -3  -7   68.38    6.41
  -3   3   7  103.40    4.92
   3  -3  -8   -0.57    2.08
   3  -3  -8    0.74    1.27
  -3   3   8    0.38    0.57
  -3   3   8   -0.74    2.58
   3  -3  -8    5.96    1.11
  -3   3   9   11.90    0.95
   3  -3  -9   17.51    2.75
   3  -3  -9   10.77    3.41
   3  -3  -9   15.13    1.51
  -3   3   9    9.74    2.94
   3  -3 -10    1.45    2.37
   3  -3 -10    3.21    2.46
   3  -3 -10    0.00    0.93
  -3   3  11   13.40    4.23
   3  -3 -11   10.23    2.66
   3  -3 -11    3.01    1.31
   3  -3 -11    7.88    2.39
   3  -3 -12    0.20    4.93
   3  -3 -12    2.64    1.70
   3  -3 -12    2.39    2.21
   3  -3 -13   20.06    2.94
   3  -3 -13   28.85    5.51
   3  -3 -13   15.88    2.46
   3  -3 -14  138.26   14.05
   3  -3 -14  174.51   11.81
   3  -3 -14  168.64   10.05
   3  -3 -15  243.96   13.94
   3  -3 -15  316.12   18.84
   3  -3 -15  232.60   16.58
   3  -3 -16   39.53    5.13
   3  -3 -16   38.38    3.62
   3  -3 -17   25.85    4.95
   3  -3 -17   20.92    3.43
  -3   3  18   14.07    4.18
   3  -3 -18   32.13    4.75
  -3   3  19   -0.75    4.00
   3  -3 -19    8.56    4.95
  -3   4   0   78.50    5.04
  -3   4   0   95.67    6.12
   3  -4   0   81.78    5.54
  -3   4   1   93.25    4.83
   3  -4  -1   86.27    6.10
  -3   4   1   92.92    5.42
  -3   4   2  643.91   23.29
  -3   4   2  640.50   26.25
  -3   4   3    1.31    2.24
  -3   4   3    2.76    2.03
  -3   4   4   -0.18    2.03
  -3   4   4    5.81    2.24
   3  -4  -4    0.56    0.92
  -3   4   5   -0.38    2.21
  -3   4   5   -1.13    2.06
   3  -4  -5    1.27    1.27
  -3   4   6  247.67   14.32
   3  -4  -6  294.13   18.21
  -3   4   6  289.34   18.10
   3  -4  -6  247.48   14.50
  -3   4   7   18.21    4.05
  -3   4   7   18.82    3.39
   3  -4  -7   17.48    2.01
   3  -4  -7   23.90    3.39
  -3   4   8   -0.20    2.83
  -3   4   8   -0.56    2.21
   3  -4  -8    4.02    1.45
   3  -4  -8    4.90    3.01
   3  -4  -8    2.82    0.75
  -3   4   9    9.55    3.50
   3  -4  -9    1.88    0.75
   3  -4  -9    8.31    4.34
   3  -4  -9    1.47    1.47
   3  -4 -10   34.04    4.92
   3  -4 -10   21.10    3.30
  -3   4  10   29.01    4.41
   3  -4 -10   28.92    2.08
  -3   4  11   37.86    5.31
   3  -4 -11   50.74    2.66
   3  -4 -11   42.42    5.69
   3  -4 -11   54.69    4.63
   3  -4 -12   66.14    5.20
   3  -4 -12   51.76    3.61
  -3   4  12   42.07    5.13
   3  -4 -12   50.79    5.51
  -3   4  13   22.39    3.61
   3  -4 -13   20.69    2.66
   3  -4 -13   19.27    4.45
   3  -4 -13   15.38    3.98
  -3   4  14   74.44    8.18
   3  -4 -14   70.10    6.17
   3  -4 -14   48.46    4.18
   3  -4 -14   63.23    5.53
   3  -4 -15   50.60    4.20
   3  -4 -15   54.65    5.99
  -3   4  15   32.49    6.46
   3  -4 -16    8.56    2.28
  -3   4  16   13.69    3.80
  -3   4  17   21.49    6.48
  -3   4  18    2.28    4.00
   3  -5   0    4.79    0.56
  -3   5   0    3.36    2.05
  -3   5   0    3.14    1.67
   3  -5   0    4.05    2.03
  -3   5   1   13.08    3.55
   3  -5  -1   16.76    2.03
  -3   5   1   26.57    3.50
   3  -5  -1   25.12    1.31
   3  -5  -2    6.08    1.67
  -3   5   2    8.97    3.18
   3  -5  -2    4.52    0.54
  -3   5   2    0.18    2.03
   3  -5  -3    0.36    0.54
  -3   5   3   -4.23    2.21
  -3   5   3    2.62    2.24
   3  -5  -4   14.96    1.09
  -3   5   4    5.62    2.82
  -3   5   4   10.14    2.58
  -3   5   5   27.02    4.13
   3  -5  -5   38.63    2.40
  -3   5   5   46.22    4.05
  -3   5   6  402.68   19.25
   3  -5  -6  426.94   18.93
  -3   5   6  420.21   19.63
   3  -5  -7   -2.03    1.29
  -3   5   7   -2.64    3.57
  -3   5   7    3.12    2.76
  -3   5   8   61.65    5.29
   3  -5  -8   67.07    4.66
  -3   5   8   68.36    5.15
  -3   5   9   63.89    6.06
   3  -5  -9   52.62    4.47
  -3   5   9   55.32    5.29
  -3   5  10    7.72    5.33
  -3   5  10    2.08    3.03
   3  -5 -10    0.74    1.67
  -3   5  11   41.64    5.31
   3  -5 -11   31.11    3.73
  -3   5  12    8.15    3.03
   3  -5 -12    4.29    2.42
  -3   5  13   14.80    3.80
   3  -5 -13   28.83    3.19
  -3   5  14   12.54    4.56
   3  -5 -14    6.57    3.95
  -3   5  15   53.41    5.72
  -3   5  16   10.66    4.00
  -3   5  17   11.81    5.71
  -3   5  18    7.61    4.58
  -3   6   0   -0.38    2.24
  -3   6   0   -1.11    2.03
   3  -6   0   -0.38    1.11
  -3   6   1    2.06    2.24
   3  -6  -1   -0.56    1.29
  -3   6   1    2.21    2.21
  -3   6   2    6.17    2.44
  -3   6   2    2.76    2.21
   3  -6  -2    4.61    1.47
  -3   6   3    9.76    2.76
  -3   6   3   10.30    2.24
  -3   6   4   15.18    3.19
  -3   6   4   16.02    3.14
  -3   6   5   13.33    3.00
  -3   6   5   14.17    2.94
  -3   6   6   19.74    4.52
  -3   6   6   25.59    4.41
  -3   6   7  454.62   17.98
  -3   6   7  456.07   18.23
  -3   6   8   47.96    6.62
  -3   6   8   53.75    5.10
   3  -6  -9   16.72    2.44
  -3   6   9   15.61    4.04
  -3   6   9   14.93    4.72
  -3   6  10   -1.70    4.16
  -3   6  11   10.03    4.54
  -3   6  12   21.24    5.89
  -3   6  13   18.23    5.89
  -3   6  14   -3.23    3.43
  -3   6  15   29.28    4.38
  -3   6  16   -5.90    5.71
  -3   6  17   -2.28    3.05
  -3   7   0   12.36    1.11
   3  -7   0   12.70    1.85
  -3   7   0   10.10    3.37
  -3   7   0    2.21    2.39
  -3   7   1   25.98    4.43
  -3   7   1   18.16    3.75
   3  -7  -1   22.10    2.21
  -3   7   2   27.15    4.31
   3  -7  -2   22.84    2.58
  -3   7   2   29.48    4.05
  -3   7   3  151.27    8.09
  -3   7   3  139.68    8.88
   3  -7  -3  141.73    6.30
  -3   7   4   33.53    4.23
  -3   7   4   34.72    3.57
  -3   7   5   23.20    3.50
  -3   7   5   22.18    3.57
  -3   7   6    5.83    2.64
  -3   7   6   -4.79    2.76
  -3   7   7  787.11   37.57
  -3   7   7  752.61   40.10
  -3   7   8   76.06    6.62
  -3   7   9    2.46    2.46
  -3   7  10   46.36    4.93
  -3   7  11   70.10    6.66
  -3   7  12  121.22    8.22
  -3   7  13   11.97    3.43
  -3   7  14   -0.75    2.85
  -3   7  15    1.53    3.05
  -3   7  16    3.80    5.33
  -3   8   0   -2.58    2.58
   3  -8   0    1.85    1.85
  -3   8   0    0.38    0.74
  -3   8   0    6.55    3.37
  -3   8   1   62.56    5.99
  -3   8   1   75.48    5.35
   3  -8  -1   60.21    5.72
  -3   8   2   51.75    4.99
   3  -8  -2   40.15    3.14
  -3   8   2   45.73    4.32
   3  -8  -3    8.47    1.29
  -3   8   3    7.91    2.94
  -3   8   3    2.82    2.82
  -3   8   4   25.55    3.77
  -3   8   4   22.84    5.17
  -3   8   5   16.38    4.97
  -3   8   5    7.52    3.77
  -3   8   6   53.74    5.90
  -3   8   6   40.32    4.90
  -3   8   7  585.06   31.15
  -3   8   8    2.83    2.64
  -3   8   9  116.70    7.61
  -3   8  10   18.18    3.41
  -3   8  11    0.57    3.23
  -3   8  12   -0.75    2.85
  -3   8  13   13.69    3.43
  -3   8  14    6.08    3.80
  -3   8  15   41.88    6.10
  -3   9   0   40.48    5.81
   3  -9   0   25.93    4.23
   3  -9   0   38.56    2.94
  -3   9   0   35.44    2.21
  -3   9   0   45.05    4.05
   3  -9  -1   39.17    4.97
  -3   9   1   46.00    2.22
  -3   9   1   32.01    3.88
  -3   9   1   40.69    5.06
  -3   9   2    1.51    3.75
  -3   9   2    7.73    3.12
   3  -9  -2    4.79    1.29
  -3   9   3  105.77    6.98
  -3   9   3  103.83    9.04
   3  -9  -3   93.34   11.79
   3  -9  -4   53.77    2.96
  -3   9   4   70.91    5.85
  -3   9   5   17.51    4.52
  -3   9   6  287.92   16.69
  -3   9   7    0.00    2.83
  -3   9   8  216.46   14.26
  -3   9   9  176.61   12.58
  -3   9  10   67.86    5.90
  -3   9  11   21.44    4.75
  -3   9  12    8.16    3.80
  -3   9  13    0.95    3.23
  -3   9  14   15.99    5.33
  -3   9  15   11.05    5.33
   3 -10   0  799.85   48.91
  -3  10   0  741.27   36.91
   3 -10  -1   66.80    5.35
  -3  10   1   60.70    4.05
  -3  10   1   66.08    6.01
  -3  10   2   49.61    5.83
   3 -10  -2   39.35    2.96
   3 -10  -3   22.45    1.85
  -3  10   3   16.92    3.77
  -3  10   4  337.05   19.68
   3 -10  -4  335.84   17.21
  -3  10   5   -1.33    4.14
  -3  10   6   34.92    6.05
  -3  10   7   54.99    5.49
  -3  10   8   10.41    4.92
  -3  10   9   26.72    5.49
  -3  10  10   31.69    4.18
  -3  10  11    5.71    3.80
  -3  10  12   -1.15    3.43
  -3  10  13   11.41    4.18
  -3  11   0  580.92   33.35
  -3  11   1   -3.19    3.01
  -3  11   2   -0.18    0.74
  -3  11   2   -6.01    2.82
  -3  11   3  124.27    8.50
   3 -11  -3  120.59    8.13
   3 -11  -4    4.05    1.29
  -3  11   4    2.64    3.39
  -3  11   5    4.52    5.10
  -3  11   6    4.92    3.79
  -3  11   7   16.45    3.79
  -3  11   8    9.85    5.31
  -3  11   9   73.20    7.98
  -3  11  10    4.18    3.98
  -3  11  11   -1.53    3.43
  -3  11  12    4.00    3.80
  -3  12   0    5.63    3.75
  -3  12   1  178.51   15.27
  -3  12   2  136.50    9.26
  -3  12   2  141.04    7.05
  -3  12   3    0.74    0.74
  -3  12   3   -4.52    3.39
  -3  12   4   43.20    6.60
   3 -12  -4   46.33    3.14
  -3  12   5   30.41    5.29
  -3  12   6   15.32    3.97
  -3  12   7   -7.95    4.92
  -3  12   8    8.15    3.61
  -3  12   9   31.70    4.38
  -3  12  10    3.23    3.80
  -3  12  11   19.40    5.13
  -3  13   0   62.64    5.10
  -3  13   1   47.64    5.47
  -3  13   2   -5.65    4.72
  -3  13   3    0.00    3.59
  -3  13   4   11.14    4.16
  -3  13   5   11.34    3.79
  -3  13   6    3.98    5.29
  -3  13   7   -6.64    3.79
  -3  13   8   -3.03    4.18
  -3  13   9   21.08    4.75
  -3  14   0   85.84    9.04
  -3  14   1   13.38    6.23
  -3  14   2    4.90    3.21
  -3  14   3    1.88    5.47
  -3  14   4   29.87    5.11
  -3  14   5   -9.08    5.29
  -3  14   6   -1.13    4.16
  -3  14   7   -1.13    3.61
  -3  14   8   10.07    4.93
  -3  15   0   15.07    6.03
  -3  15   1    0.00    3.59
  -3  15   3    6.24    3.97
  -3  15   4   13.44    6.24
  -3  15   5   -4.36    4.36
  -3  15   6   -5.69    4.56
  -3  16   0   -2.26    3.97
  -3  16   1   10.94    4.14
  -3  16   2   10.39    4.34
  -3  16   3   13.42    4.74
  -2 -16   1   -3.52    3.14
  -2 -16   2   -4.07    4.43
  -2 -16   3    9.24    3.88
  -2 -16   4   -4.07    2.78
  -2 -16   5    2.40    5.01
  -2 -16   6    8.54    3.71
  -2 -16   7   -1.67    5.02
  -2 -16   8    8.94    4.29
  -2 -16   9    4.29    5.80
  -2 -16  10    4.86    4.31
  -2 -15   1   14.95    3.52
  -2 -15   2    1.67    3.32
  -2 -15   3    3.70    4.43
  -2 -15   4   -3.14    2.78
  -2 -15   5   15.57    5.01
  -2 -15   6    0.00    2.98
  -2 -15   7    9.29    5.40
  -2 -15   8    7.45    3.91
  -2 -15   9    1.11    3.36
  -2 -15  10   27.70    4.68
  -2 -15  11   20.44    4.50
  -2 -15  12   -1.13    3.75
  -2 -15  13   -6.03    5.83
  -2 -14   1    9.96    3.50
  -2 -14   2   24.56    3.52
  -2 -14   3   -4.43    4.25
  -2 -14   4   37.21    4.63
  -2 -14   5    6.50    4.83
  -2 -14   6   48.84    4.84
  -2 -14   7   -4.47    4.65
  -2 -14   8   -0.56    2.80
  -2 -14   9   21.49    4.49
  -2 -14  10   16.67    5.44
  -2 -14  11    1.51    3.95
  -2 -14  12   -3.19    3.57
  -2 -14  13   12.43    5.28
  -2 -14  14    2.83    5.85
  -2 -14  15   -6.23    5.67
  -2 -13   1    1.29    2.58
  -2 -13   2   21.98    4.25
  -2 -13   3   -1.29    4.43
  -2 -13   4   69.06   12.42
  -2 -13   5   13.55    4.27
  -2 -13   6   19.14    3.53
  -2 -13   7  117.67    7.52
  -2 -13   8    8.58    3.91
  -2 -13   9   14.39    3.75
  -2 -13  10    9.37    3.93
  -2 -13  11   25.53    4.14
  -2 -13  12    1.31    4.32
  -2 -13  13    3.57    3.57
  -2 -13  14    1.70    4.14
  -2 -13  15   48.12    5.87
  -2 -13  16    8.49    5.29
  -2 -13  17    0.00    3.59
  -2 -12   1   88.92   11.27
   2  12  -1  127.17    6.71
  -2 -12   2    0.56    2.58
  -2 -12   3   10.35    2.96
  -2 -12   4    0.18    2.40
  -2 -12   5   75.16    5.22
  -2 -12   6    3.53    4.27
  -2 -12   7   11.93    3.36
  -2 -12   8   45.75    4.50
  -2 -12   9    0.93    4.49
  -2 -12  10   18.75    4.68
  -2 -12  11   -0.38    3.19
  -2 -12  12   11.48    3.95
  -2 -12  13   69.54    6.44
  -2 -12  14   -0.75    3.77
  -2 -12  16   44.91    7.57
  -2 -12  17    3.97    5.85
  -2 -12  18    8.85    8.67
  -2 -11   1   11.63    3.14
   2  11  -1   21.24    2.78
  -2 -11   2  143.00   11.09
   2  11  -2  146.79    8.02
  -2 -11   3  104.51    8.11
   2  11  -3  110.15    6.53
  -2 -11   4  159.33   14.91
   2  11  -4  139.64    7.48
   2  11  -5   39.20    4.65
  -2 -11   5   26.63    6.24
  -2 -11   6   39.28    4.49
  -2 -11   7   18.46    3.55
  -2 -11   8   29.35    4.86
  -2 -11   9   35.22    4.13
  -2 -11  10   16.15    3.39
  -2 -11  11   12.79    3.39
  -2 -11  12    2.44    2.82
  -2 -11  13    9.81    4.34
  -2 -11  14   20.38    5.29
  -2 -11  15   -5.29    4.72
  -2 -11  16    3.39    3.39
  -2 -11  17   33.18    5.29
  -2 -11  18    7.16    4.14
  -2 -11  19    5.26    3.95
  -2 -10   1    2.03    2.21
   2  10  -1    1.47    2.96
   2  10  -2    0.56    2.03
  -2 -10   2    9.58    3.14
  -2 -10   3   48.77    4.23
   2  10  -3   43.92    3.91
   2  10  -4  374.92   19.32
  -2 -10   4  388.52   28.58
  -2 -10   5  168.59   10.33
   2  10  -5  164.30    8.27
   2  10  -6  345.89   16.81
  -2 -10   6  317.74   22.12
  -2 -10   7   56.16    6.62
   2  10  -7   65.97    6.01
  -2 -10   8  592.36   29.80
  -2 -10   9    3.37    3.00
  -2 -10  10    0.18    3.01
  -2 -10  11   13.56    3.39
  -2 -10  12   24.89    4.72
  -2 -10  13   -1.33    4.34
  -2 -10  14   -3.21    4.34
  -2 -10  15   10.19    3.59
  -2 -10  16   56.61    5.51
  -2 -10  17    3.21    4.34
  -2 -10  18    2.44    4.70
  -2 -10  19   14.46    4.70
   2   9  -1   14.07    2.40
  -2  -9   1   12.74    3.14
   2   9  -2   26.14    2.78
  -2  -9   2   36.66    4.61
  -2  -9   3   99.17    7.57
   2   9  -3  111.62    6.55
   2   9  -4    9.67    2.42
  -2  -9   4   18.39    2.94
  -2  -9   5    9.92    2.94
   2   9  -5    0.56    2.24
  -2  -9   6   58.80    4.61
   2   9  -6   54.94    4.88
  -2  -9   7    3.50    2.21
   2   9  -7    0.00    2.24
   2   9  -8   57.81    4.34
  -2  -9   8   63.96    6.26
  -2  -9   9   17.48    3.50
   2   9  -9   19.00    3.19
  -2  -9  10  178.22   11.79
   2   9 -11   13.78    2.83
  -2  -9  11    8.31    0.74
   2   9 -12    3.79    2.83
  -2  -9  12    0.74    0.74
   2   9 -13   50.83    6.64
  -2  -9  13   56.11    3.52
  -2  -9  14   -0.74    1.11
   2   9 -14   -8.13    4.16
  -2  -9  15    7.37    1.67
   2   9 -15   12.65    4.34
  -2  -9  16   14.35    5.47
  -2  -9  17    8.67    5.10
  -2  -9  18    5.83    5.28
  -2  -9  19   -5.44    4.88
  -2  -9  20    1.49    5.80
   2   8  -1    5.01    1.67
  -2  -8   1    3.70    2.21
  -2  -8   2   39.78    3.70
   2   8  -2   34.75    3.53
   2   8  -3    5.58    2.98
  -2  -8   3    3.68    1.29
  -2  -8   3    3.68    2.03
  -2  -8   4   83.32    6.46
  -2  -8   4   91.77    5.36
   2   8  -4   78.39    4.70
  -2  -8   5    2.39    2.76
  -2  -8   5    0.92    0.92
   2   8  -5    4.68    2.44
  -2  -8   6   74.71    7.37
  -2  -8   6   92.96    4.45
   2   8  -6   76.29    5.10
   2   8  -7    3.75    2.82
  -2  -8   7    4.05    2.58
  -2  -8   7    4.23    0.92
  -2  -8   8   15.11    2.94
   2   8  -8   20.33    3.21
  -2  -8   8   18.61    1.31
   2   8  -9    3.21    2.83
  -2  -8   9    1.85    2.58
  -2  -8  10    4.43    4.05
   2   8 -10   12.47    2.83
   2   8 -11   41.39    4.18
  -2  -8  11   44.46    6.10
  -2  -8  12    3.59    2.66
  -2  -8  13   29.89    4.16
  -2  -8  14   67.93    6.26
  -2  -8  15    3.32    1.29
   2   8 -15    8.33    3.59
  -2  -8  16   33.05    5.11
  -2  -8  17   16.40    4.72
  -2  -8  18    3.77    4.14
  -2  -8  19    7.88    4.32
  -2  -8  20   -4.11    3.75
   2   7  -1    9.31    2.42
  -2  -7   1    8.67    2.03
  -2  -7   1    9.58    2.03
   2   7  -2   82.86    4.32
  -2  -7   2   86.98    4.99
  -2  -7   2   84.36    6.10
  -2  -7   3  134.26    9.98
  -2  -7   3  124.36    7.03
   2   7  -3  109.77    5.10
  -2  -7   4   18.23    2.40
  -2  -7   4   14.91    1.85
   2   7  -4   17.80    3.00
  -2  -7   5    5.71    2.21
   2   7  -5    5.26    2.44
  -2  -7   5    1.65    1.11
  -2  -7   6   20.31    1.87
   2   7  -6   26.16    3.39
  -2  -7   6   27.29    2.96
  -2  -7   7  106.86    7.03
   2   7  -7   86.91    5.89
  -2  -7   8   38.59    4.63
   2   7  -8   28.71    3.59
   2   7  -9   14.57    3.41
  -2  -7   9   17.92    4.07
   2   7 -10    2.46    3.03
  -2  -7  10    6.10    2.40
   2   7 -11   16.49    3.98
  -2  -7  11   12.40    3.14
   2   7 -12    1.70    2.66
  -2  -7  12    9.44    3.70
  -2  -7  13   22.18    3.98
  -2  -7  14   79.75    5.15
  -2  -7  15    8.70    3.21
  -2  -7  16   51.76    6.44
  -2  -7  17    0.75    3.21
  -2  -7  18    4.70    3.57
  -2  -7  19   -4.13    3.19
  -2  -7  20   17.22    5.62
  -2  -7  21    4.11    5.78
  -2  -6   1   82.25    5.92
  -2  -6   1   90.73    4.45
   2   6  -1   82.21    4.14
  -2  -6   2   17.89    2.96
   2   6  -2    7.12    2.06
  -2  -6   2   12.54    1.85
  -2  -6   3   12.18    2.21
   2   6  -3   14.10    3.01
  -2  -6   3   13.82    1.67
  -2  -6   4  100.60    5.62
  -2  -6   4  104.33    6.30
   2   6  -4   93.23    5.11
  -2  -6   5    1.67    2.03
   2   6  -5   -0.38    2.08
  -2  -6   6  112.50    6.69
   2   6  -6  106.79    5.53
   2   6  -7   92.76    5.90
  -2  -6   7  104.44    6.87
  -2  -6   8   34.83    4.63
   2   6  -8   42.07    4.18
  -2  -6   9   16.31    3.34
   2   6  -9    8.34    2.28
  -2  -6  10    4.63    2.60
   2   6 -10    6.08    3.23
  -2  -6  11    3.52    2.78
   2   6 -11   17.85    2.85
  -2  -6  12   44.89    4.83
   2   6 -12   48.25    5.90
  -2  -6  13   38.40    4.83
   2   6 -13   38.15    4.00
  -2  -6  14    4.18    3.03
  -2  -6  15  257.20   14.69
  -2  -6  16    5.67    3.41
  -2  -6  17   20.19    3.39
  -2  -6  18    7.34    3.19
  -2  -6  19    8.45    3.75
  -2  -6  20   13.12    4.31
  -2  -6  21    7.46    5.24
  -2  -5   1  305.00   14.48
   2   5  -1  279.25   13.67
  -2  -5   1  322.48   13.56
   2   5  -2  274.00   10.33
  -2  -5   2  271.07   10.80
  -2  -5   2  276.83   11.95
  -2  -5   3   86.46    5.38
  -2  -5   3   88.11    4.52
   2   5  -3   80.00    4.75
  -2  -5   4   34.11    3.34
   2   5  -4   39.96    4.36
   2   5  -5  699.50   25.26
  -2  -5   5  773.65   37.32
  -2  -5   6   31.20    2.98
   2   5  -6   20.51    2.48
  -2  -5   7  165.03    8.77
   2   5  -7  173.38    9.76
  -2  -5   8   71.02    5.02
   2   5  -8   68.31    5.15
  -2  -5   9  127.57    8.95
   2   5  -9  119.35    7.09
  -2  -5  10   22.50    2.80
   2   5 -10   29.12    2.87
  -2  -5  11  141.33    9.87
   2   5 -11  149.62    8.63
   2   5 -12   92.46    5.54
  -2  -5  12   92.04    6.51
  -2  -5  13  255.43   13.62
   2   5 -13  265.35   14.93
  -2  -5  14   13.19    3.53
   2   5 -14    4.56    3.03
  -2  -5  15   51.37    5.31
  -2  -5  16   10.98    3.59
  -2  -5  17   -6.60    2.83
  -2  -5  18    9.80    3.01
  -2  -5  19   20.49    4.52
  -2  -5  20   13.51    4.68
  -2  -5  21    3.00    3.75
  -2  -4   1  746.27   31.33
   2   4  -1  699.23   26.72
  -2  -4   1  696.07   28.83
   2   4  -2  466.44   16.96
  -2  -4   2  483.31   20.38
   2   4  -3  419.13   16.38
  -2  -4   3  426.92   17.24
   2   4  -4  170.43    7.70
  -2  -4   4  208.00    9.01
  -2  -4   5   20.69    3.18
   2   4  -5   24.78    3.05
   2   4  -6  876.62   32.71
  -2  -4   6 1003.94   43.55
  -2  -4   7   25.55    2.62
   2   4  -7   25.94    3.62
   2   4  -8  185.67    9.04
  -2  -4   8  209.96   12.72
   2   4  -9   28.24    4.02
  -2  -4   9   27.40    3.73
   2   4 -10  111.78    6.91
  -2  -4  10   95.99    8.59
  -2  -4  11  281.93   18.12
   2   4 -11  279.07   14.01
   2   4 -12  432.91   17.71
  -2  -4  12  435.31   26.90
   2   4 -13   47.56    4.38
  -2  -4  13   65.36    5.22
   2   4 -14  237.25   22.88
  -2  -4  14  213.12   15.11
   2   4 -14  267.68   13.58
  -2  -4  15   18.23    3.91
   2   4 -15    8.34    3.41
  -2  -4  16    1.70    2.46
  -2  -4  17   10.01    3.59
  -2  -4  18   -0.38    2.64
  -2  -4  19   -2.64    3.19
  -2  -4  20    3.37    3.01
  -2  -4  21   38.61    4.70
  -2  -3   1   18.28    2.05
   2   3  -1   17.74    2.30
   2   3  -2  138.42    6.35
  -2  -3   2  157.98    8.25
  -2  -3   3    1.87    1.87
   2   3  -3    5.15    2.67
  -2  -3   4   57.02    4.50
   2   3  -4   64.39    4.22
   2   3  -5  925.41   34.68
  -2  -3   5  958.08   44.41
  -2  -3   6  110.09    6.19
   2   3  -6  104.94    5.96
  -2  -3   7  585.38   23.74
   2   3  -7  548.17   21.85
  -2  -3   8   55.84    4.68
   2   3  -8   57.90    5.36
  -2  -3   9  239.89   14.98
   2   3  -9  235.51   10.60
  -2  -3  10  344.83   23.00
   2   3 -10  313.24   16.13
   2   3 -11   40.82    3.62
  -2  -3  11   22.95    3.91
  -2  -3  12  170.22   11.39
   2   3 -12  200.43   10.16
   2   3 -13   88.67    6.30
  -2  -3  13  109.95    8.22
   2   3 -13  104.53    8.11
   2   3 -14   37.89    5.63
   2   3 -14   50.54    4.00
  -2  -3  14   38.38    5.02
  -2  -3  15   15.83    3.53
   2   3 -15   22.39    3.41
  -2  -3  16    3.21    2.83
  -2  -3  17   15.70    3.79
  -2  -3  18   39.08    4.54
  -2  -3  19   49.75    6.60
  -2  -3  20   15.63    4.52
   2   3 -21    7.46    5.04
   2   3 -21   16.72    4.32
  -2  -2   1  283.31   12.83
   2   2  -1  285.08   11.75
  -2  -2   2   79.83    4.90
   2   2  -2   96.57    5.19
   2   2  -3    7.82    2.67
  -2  -2   3    9.55    2.06
   2   2  -4  313.07   13.51
  -2  -2   4  314.83   15.83
   2   2  -5  104.12    5.76
  -2  -2   5   95.22    6.94
   2   2  -6   40.32    3.82
  -2  -2   6   44.50    3.37
   2   2  -7   84.81    4.99
  -2  -2   7   90.99    6.19
  -2  -2   8   94.84    5.62
   2   2  -8   88.42    6.32
  -2  -2   9  256.95   16.29
   2   2  -9  258.42   13.06
  -2  -2  10   -3.91    2.24
   2   2 -10   -4.00    1.90
   2   2 -11    6.67    3.62
  -2  -2  11    6.91    2.98
   2   2 -12   14.98    2.82
  -2  -2  12    9.51    2.42
   2   2 -12   17.33    2.67
   2   2 -13   51.75    5.42
   2   2 -13   69.42    5.53
  -2  -2  13   49.38    5.78
   2   2 -14   55.57    5.80
   2   2 -14   55.85    4.95
  -2  -2  14   59.25    4.84
   2   2 -15  135.95   12.69
  -2  -2  15  100.03    9.33
   2   2 -15  135.86    8.00
  -2  -2  16  101.12    9.33
   2   2 -16  101.57    7.98
  -2  -2  17   31.99    4.36
  -2  -2  18   -1.70    2.83
   2   2 -19   -4.72    3.01
   2   2 -19    8.02    3.73
   2   2 -20    7.16    4.34
   2   2 -20    0.18    4.49
   2   2 -21   41.32    7.48
   2   2 -21   23.74    5.65
  -2  -1   1  426.51   16.47
   2   1  -1  381.70   17.37
  -2  -1   2    6.37    1.69
   2   1  -2    4.36    1.90
  -2  -1   3   36.26    5.62
   2   1  -3   41.41    4.75
   2   1  -4   16.36    2.85
  -2  -1   4   13.64    3.00
  -2  -1   5  508.77   21.46
   2   1  -5  509.85   24.72
   2   1  -6  998.83   37.54
  -2  -1   6 1050.36   38.29
  -2  -1   7 1352.15   50.09
   2   1  -7 1221.08   53.34
  -2  -1   8   68.72    4.31
   2   1  -8   47.60    3.62
  -2  -1   9  160.87   11.39
   2   1  -9  163.36    8.04
   2   1 -10    4.18    2.48
  -2  -1  10   12.09    2.80
   2   1 -10   10.30    2.44
   2   1 -11   82.03    6.17
  -2  -1  11   67.01    5.78
   2   1 -11   67.73    5.15
   2   1 -12   48.53    4.66
  -2  -1  12   53.41    5.40
   2   1 -12   48.68    4.38
   2   1 -13   25.62    3.53
   2   1 -13   18.43    4.18
  -2  -1  13   18.98    2.60
  -2  -1  14    8.38    2.98
   2   1 -14   15.95    4.45
   2   1 -14   13.30    2.66
   2   1 -15   27.70    3.98
   2   1 -15   40.80    6.32
  -2  -1  15   21.96    4.47
   2   1 -16    0.00    2.46
  -2  -1  16   13.40    3.91
   2   1 -17   60.21    4.31
   2   1 -17   38.45    4.56
   2   1 -18   10.26    3.00
   2   1 -18    5.67    4.74
   2   1 -19    8.88    3.97
   2   1 -19   -4.11    4.49
   2   1 -20   16.69    4.88
   2   1 -20    8.50    4.54
   2   1 -21   -1.31    3.57
   2   1 -21    5.85    5.47
  -2   0   1   18.07    2.80
  -2   0   1   25.16    2.24
   2   0  -1   25.69    2.64
  -2   0   2  618.92   24.28
   2   0  -2  619.31   25.59
  -2   0   3    2.22    2.42
   2   0  -3    2.08    2.08
   2   0  -4 1802.86   84.96
  -2   0   4 1955.54   71.32
  -2   0   5   94.34    5.60
   2   0  -5   93.84    5.13
  -2   0   6  111.55    5.24
   2   0  -6  101.34    9.29
   2   0  -7   85.69    5.13
  -2   0   7   84.06    5.02
   2   0  -8  139.05    6.67
  -2   0   8  130.98    7.09
   2   0  -9    2.22    1.67
  -2   0   9   -0.74    2.60
   2   0  -9    1.53    3.23
  -2   0  10    1.67    2.78
   2   0 -10    1.33    2.08
   2   0 -10    0.56    1.67
   2   0 -11  275.84   15.23
   2   0 -11  289.10   14.89
  -2   0  11  284.15   16.40
   2   0 -12   -0.57    2.85
  -2   0  12   -0.56    1.67
   2   0 -12    2.03    2.40
   2   0 -13  246.56   15.75
   2   0 -13  218.09    9.92
  -2   0  13  213.26   14.89
  -2   0  14   85.87    6.89
   2   0 -14   95.26    7.79
   2   0 -14   85.17    6.48
   2   0 -15  131.93   10.28
   2   0 -15  141.85   11.12
   2   0 -15  158.20   11.99
  -2   0  15  140.40   10.25
   2   0 -16   91.13    6.75
   2   0 -16   93.68    8.16
  -2   0  16   94.88    8.76
   2   0 -17    7.19    3.79
   2   0 -17   12.16    3.93
   2   0 -18   11.38    3.79
   2   0 -18    9.76    3.00
   2   0 -19   18.41    3.77
   2   0 -19   10.80    3.03
   2   0 -20   32.19    4.90
   2   0 -20   38.61    5.69
   2   0 -21   17.73    5.10
   2   0 -21   28.76    6.06
  -2   1   0  100.78    4.49
   2  -1   0  106.07    5.04
   2  -1   0  117.59    4.86
  -2   1   0  104.64    5.60
  -2   1   1  852.94   35.67
   2  -1  -1  810.43   40.41
  -2   1   1  805.19   38.25
  -2   1   2   93.82    4.29
   2  -1  -2   81.13    4.88
  -2   1   2   74.08    4.27
  -2   1   3   42.38    3.71
  -2   1   3   40.21    3.18
   2  -1  -3   47.60    3.95
   2  -1  -4  120.20    9.40
  -2   1   4  150.73    8.36
   2  -1  -5  225.80   13.96
  -2   1   5  239.21   14.12
   2  -1  -6  287.83   11.95
  -2   1   6  292.73   14.32
  -2   1   7  187.55   10.03
   2  -1  -7  193.24   10.14
   2  -1  -7  178.94    7.59
   2  -1  -8  277.62   11.41
  -2   1   8  292.51   13.21
   2  -1  -8  300.16   13.99
   2  -1  -9    2.58    1.65
   2  -1  -9    2.83    2.46
  -2   1   9    1.47    2.78
  -2   1  10  135.72    7.43
   2  -1 -10  137.46   10.05
   2  -1 -10  160.42    9.98
  -2   1  11   56.23    4.83
   2  -1 -11   51.91    4.56
   2  -1 -11   47.28    4.61
   2  -1 -12   13.80    2.94
   2  -1 -12   11.55    2.66
  -2   1  12    6.85    3.52
   2  -1 -13   99.35    7.95
   2  -1 -13   78.30    5.99
  -2   1  13   73.74    7.23
   2  -1 -13   81.73    6.46
   2  -1 -14  188.61   14.25
   2  -1 -14  222.47   12.25
  -2   1  14  196.22   15.61
   2  -1 -14  205.19   10.87
   2  -1 -15   44.39    5.13
   2  -1 -15   26.99    3.95
   2  -1 -15   26.27    5.01
  -2   1  15   28.58    3.53
   2  -1 -16    0.95    2.85
  -2   1  16   20.06    4.83
  -2   1  16   -0.38    2.06
   2  -1 -16   -2.26    2.82
   2  -1 -17    8.72    2.85
   2  -1 -17   21.46    3.77
   2  -1 -18  -11.95    3.98
   2  -1 -18    5.47    4.14
   2  -1 -19   20.60    5.29
   2  -1 -19   33.75    5.13
   2  -1 -20   61.09    6.06
   2  -1 -20   53.45    7.02
   2  -1 -21   -0.38    3.41
   2  -1 -21   13.26    4.92
   2  -2   0  334.62   13.44
   2  -2   0  395.55   22.54
  -2   2   0  370.51   18.62
  -2   2   0  388.11   24.01
   2  -2   0  371.17   14.73
  -2   2   0  376.59   12.88
  -2   2   1   -1.31    1.11
   2  -2  -1    2.42    1.49
   2  -2  -1    1.31    0.74
  -2   2   1    5.36    1.67
   2  -2  -1    2.58    1.11
   2  -2  -2    6.53    2.05
  -2   2   2    9.04    2.40
   2  -2  -2    8.92    0.93
  -2   2   2   10.25    1.31
   2  -2  -3  867.36   47.17
  -2   2   3  950.85   39.04
  -2   2   3  927.08   31.17
   2  -2  -4   10.10    3.55
  -2   2   4    7.84    1.69
  -2   2   4    7.93    2.58
  -2   2   5   84.24    4.63
  -2   2   5   74.55    3.55
   2  -2  -5   66.39    6.01
  -2   2   6  165.82    9.26
   2  -2  -6  161.37    9.80
   2  -2  -6  168.78    8.92
   2  -2  -7   45.36    5.28
   2  -2  -7   41.81    3.32
  -2   2   7   47.89    7.00
   2  -2  -8    1.33    1.88
  -2   2   8    1.29    2.03
   2  -2  -8   -0.56    2.01
   2  -2  -9   15.11    2.64
   2  -2  -9   18.21    2.05
   2  -2  -9   16.67    2.39
  -2   2   9   16.76    2.58
   2  -2 -10  166.47   12.49
   2  -2 -10  158.04    8.45
   2  -2 -10  185.85   10.16
  -2   2  10  181.92   10.17
   2  -2 -11   84.72    6.46
  -2   2  11   95.90    5.92
   2  -2 -11   94.95    6.06
   2  -2 -11   83.54    4.90
  -2   2  12   61.09    4.81
   2  -2 -12   69.35    4.52
   2  -2 -12   52.45    4.74
  -2   2  12   69.29    4.32
   2  -2 -12   65.38    5.17
   2  -2 -13   22.36    3.98
   2  -2 -13   23.07    3.52
  -2   2  13   19.18    2.26
   2  -2 -13   13.15    1.88
  -2   2  13   21.62    4.07
   2  -2 -14  248.39   20.78
   2  -2 -14  239.69   15.90
  -2   2  14  227.01   14.48
   2  -2 -14  229.00   16.35
  -2   2  14  236.50   18.55
  -2   2  15   62.06    5.38
   2  -2 -15   51.78    5.89
   2  -2 -15   67.73    5.67
  -2   2  15   70.03    4.93
   2  -2 -15   74.23    7.25
   2  -2 -16   15.56    3.03
  -2   2  16   22.27    4.27
   2  -2 -16    1.70    2.83
  -2   2  16    7.21    1.90
   2  -2 -17    6.64    3.98
   2  -2 -17    3.79    3.21
   2  -2 -18    1.33    3.23
   2  -2 -18    9.10    4.36
   2  -2 -19   71.54    6.66
   2  -2 -19   66.42    7.61
  -2   2  20   18.98    4.36
   2  -2 -20   22.41    4.38
   2  -2 -20   33.01    6.26
  -2   3   0   37.59    3.16
   2  -3   0   40.41    2.58
  -2   3   0   42.67    2.58
   2  -3  -1    9.40    1.29
  -2   3   1    9.69    2.42
  -2   3   1    2.21    1.67
  -2   3   2    2.24    1.87
   2  -3  -2    3.52    0.92
  -2   3   2    2.96    2.03
  -2   3   3  412.31   17.06
  -2   3   3  391.36   18.34
   2  -3  -3  398.44   17.78
   2  -3  -4  439.84   16.90
   2  -3  -4  460.18   20.63
   2  -3  -4  489.03   18.68
  -2   3   4  453.63   17.62
   2  -3  -5  214.50    8.09
   2  -3  -5  209.89   10.89
   2  -3  -5  223.24   11.59
  -2   3   5  218.18    9.81
   2  -3  -6  579.97   27.85
  -2   3   6  545.53   27.36
   2  -3  -6  562.65   23.16
   2  -3  -6  564.93   27.29
   2  -3  -7   97.32    7.72
   2  -3  -7   99.10    6.06
  -2   3   7  113.47    7.19
   2  -3  -7  102.84    4.90
  -2   3   8   85.85    5.53
   2  -3  -8   67.36    3.77
   2  -3  -8   68.72    3.70
   2  -3  -8   62.47    5.10
   2  -3  -9  125.34    5.87
  -2   3   9  128.68    7.39
   2  -3  -9  114.60    7.18
  -2   3   9  137.33    5.49
   2  -3  -9  133.56    8.50
  -2   3  10   47.01    1.90
   2  -3 -10   57.18    4.72
   2  -3 -10   39.98    3.32
   2  -3 -10   52.52    3.41
  -2   3  10   43.03    4.41
   2  -3 -11    8.88    3.21
   2  -3 -11    2.40    2.03
   2  -3 -11    3.77    1.33
  -2   3  11    5.29    0.95
  -2   3  11    4.79    2.39
   2  -3 -12    2.78    2.40
   2  -3 -12    4.34    1.88
  -2   3  12    2.46    0.95
   2  -3 -12    3.97    2.28
  -2   3  12    2.03    2.21
   2  -3 -13   50.31    4.18
  -2   3  13   66.14    5.13
  -2   3  13   51.42    5.35
   2  -3 -13   81.49    6.33
   2  -3 -13   51.69    4.56
   2  -3 -14   67.09    5.71
  -2   3  14   62.21    4.99
  -2   3  14   70.73    3.80
   2  -3 -14   65.92    5.89
   2  -3 -14   70.35    6.15
  -2   3  15   66.55    5.74
  -2   3  15   85.17    5.15
   2  -3 -15   71.12    5.33
   2  -3 -15   86.00    8.79
   2  -3 -15   76.81    5.33
   2  -3 -16    1.70    3.61
   2  -3 -16    1.53    2.28
  -2   3  17   41.75    4.93
   2  -3 -17   49.22    4.58
   2  -3 -17   62.26    5.90
   2  -3 -18   66.76    6.67
  -2   3  18   71.00    6.66
   2  -3 -19   48.34    5.53
  -2   3  19   54.69    6.84
   2  -3 -20   -1.90    2.67
  -2   3  20    0.38    3.23
  -2   4   0  509.09   22.80
  -2   4   0  509.56   19.13
  -2   4   0  524.90   20.22
   2  -4   0  525.42   18.18
   2  -4   0  539.83   22.09
  -2   4   1  137.11    6.85
   2  -4  -1  151.68    7.03
  -2   4   1  128.04    8.77
  -2   4   2  306.26   21.10
   2  -4  -2  339.75   17.01
  -2   4   2  318.04   14.82
  -2   4   3  188.81   10.17
  -2   4   3  194.37   13.46
   2  -4  -3  204.77    8.18
  -2   4   4  119.08    8.99
  -2   4   4  133.96    5.92
   2  -4  -4  125.15    5.02
  -2   4   5   37.25    8.06
  -2   4   5   43.46    3.88
   2  -4  -5   51.73    2.96
   2  -4  -6  433.32   19.57
  -2   4   6  407.07   16.29
  -2   4   6  400.33   28.37
   2  -4  -7    8.68    2.40
   2  -4  -7   10.30    1.13
  -2   4   7   15.59    2.82
  -2   4   7   15.99    2.76
  -2   4   8   -2.64    1.88
  -2   4   8   -4.22    2.57
   2  -4  -8    0.18    1.13
   2  -4  -8   -0.74    1.29
  -2   4   9  110.72    6.82
   2  -4  -9  119.01    7.55
   2  -4  -9  126.31    6.73
  -2   4   9  105.88    7.00
  -2   4  10   34.34    4.95
  -2   4  10   35.27    4.54
   2  -4 -10   30.75    2.46
   2  -4 -10   25.10    3.36
   2  -4 -11  149.32    8.16
   2  -4 -11  157.21   10.68
  -2   4  11  145.66    9.29
  -2   4  11  147.49    9.76
  -2   4  12   11.77    2.76
  -2   4  12    5.29    3.03
   2  -4 -12   13.99    3.00
   2  -4 -12   10.98    2.66
   2  -4 -13    3.00    2.62
   2  -4 -13    6.06    2.83
  -2   4  13    8.70    2.83
  -2   4  13    7.00    3.86
  -2   4  14    6.44    3.79
   2  -4 -14    5.26    4.13
   2  -4 -14    5.89    3.03
  -2   4  14   -0.38    3.14
   2  -4 -15   54.65    6.76
  -2   4  15   52.03    7.02
   2  -4 -15   48.82    4.38
  -2   4  15   42.09    4.56
   2  -4 -16   46.00    4.95
  -2   4  16   44.41    4.93
  -2   4  17   40.44    4.56
   2  -4 -17   39.19    3.43
   2  -4 -18   31.02    4.58
  -2   4  18   28.47    4.93
  -2   4  19   -2.66    3.03
   2  -4 -19   -2.48    2.85
   2  -5   0  282.00   12.42
   2  -5   0  268.88   17.57
  -2   5   0  251.96   12.52
  -2   5   0  261.11   10.96
   2  -5  -1  196.38   13.87
  -2   5   1  204.13    9.55
  -2   5   1  183.71   11.64
  -2   5   1  189.90    7.98
   2  -5  -2   10.89    1.47
  -2   5   2   11.57    5.80
  -2   5   2   11.07    2.58
  -2   5   3   68.77    4.81
   2  -5  -3   77.37    3.52
  -2   5   3   91.20    5.06
  -2   5   4 1205.59   70.15
  -2   5   4 1290.32   53.90
  -2   5   5   44.01    3.50
  -2   5   5   40.08    3.75
  -2   5   6  387.10   17.37
  -2   5   6  334.64   16.20
   2  -5  -7   30.32    2.82
  -2   5   7   30.05    5.63
  -2   5   7   35.67    3.12
   2  -5  -8   41.02    3.19
  -2   5   8   39.13    3.77
  -2   5   8   55.10    4.79
   2  -5  -9  404.49   26.73
  -2   5   9  390.55   22.52
  -2   5   9  406.75   17.73
   2  -5 -10  143.56   11.30
  -2   5  10  132.05    7.97
  -2   5  10  142.75    7.93
  -2   5  11  308.48   15.79
  -2   5  11  306.22   15.86
  -2   5  12  260.05   15.22
   2  -5 -12  252.66   14.23
  -2   5  12  285.59   17.33
   2  -5 -13   27.95    3.03
  -2   5  13   25.57    3.23
  -2   5  13   21.49    3.68
  -2   5  14   29.98    4.23
   2  -5 -14   23.27    3.23
  -2   5  14   29.75    4.36
   2  -5 -15   -0.57    2.83
  -2   5  15    1.13    4.18
   2  -5 -16    9.10    3.03
  -2   5  16   -1.90    2.66
  -2   5  17    0.20    3.80
   2  -5 -17   -0.75    2.08
  -2   5  18    7.03    3.61
  -2   5  19   13.10    5.13
   2  -6   0   47.74    3.32
  -2   6   0   59.01    3.55
   2  -6  -1  666.45   23.41
  -2   6   1  616.85   22.54
  -2   6   2 1182.90   48.21
  -2   6   2 1178.95   50.33
   2  -6  -2 1213.49   54.10
   2  -6  -3   20.29    2.03
  -2   6   3   17.58    2.24
  -2   6   3   19.18    2.58
  -2   6   4   41.57    3.93
  -2   6   4   49.75    4.79
   2  -6  -4    8.47    1.11
  -2   6   5   19.34    2.58
  -2   6   5   20.99    2.44
  -2   6   6  870.43   38.47
  -2   6   6  779.02   39.22
  -2   6   7   54.06    4.05
  -2   6   7   45.68    3.57
  -2   6   8  107.28    6.05
  -2   6   8  111.67    7.00
  -2   6   9  301.56   22.30
  -2   6   9  333.30   15.68
  -2   6  10    4.52    3.97
  -2   6  10    1.47    2.21
  -2   6  11   28.35    4.16
  -2   6  11   26.41    3.48
  -2   6  12    2.75    3.12
  -2   6  12    6.62    4.16
  -2   6  13   73.94    6.44
  -2   6  13   62.30    6.08
  -2   6  14   -0.75    3.03
  -2   6  15    6.44    3.23
  -2   6  16    1.70    4.18
  -2   6  17    3.03    2.85
  -2   6  18   31.33    5.33
  -2   7   0  721.13   26.52
   2  -7   0  741.36   26.39
   2  -7  -1  189.42    9.62
  -2   7   1  176.57    9.01
  -2   7   2   14.60    3.75
   2  -7  -2    9.96    2.40
  -2   7   3  238.63   10.73
  -2   7   3  246.54   11.66
  -2   7   3  271.61   12.95
  -2   7   4  310.47   14.87
  -2   7   4  324.05   15.54
  -2   7   4  318.35   14.66
  -2   7   4  324.34   12.38
  -2   7   5   38.09    3.95
  -2   7   5   48.07    4.61
  -2   7   5   41.03    2.60
  -2   7   5   37.09    2.22
  -2   7   6    4.59    2.39
  -2   7   6    1.29    1.47
  -2   7   6    2.82    2.06
  -2   7   7    0.38    2.06
  -2   7   7   -0.56    1.47
  -2   7   7   -1.65    3.12
  -2   7   8  529.01   23.83
  -2   7   8  558.11   21.71
  -2   7   8  541.41   28.64
  -2   7   9    8.29    2.46
  -2   7   9    0.36    2.39
  -2   7   9    5.89    2.21
  -2   7  10  237.90   10.84
  -2   7  10  223.38   11.81
  -2   7  10  200.04   11.23
  -2   7  11    0.95    2.46
  -2   7  11    1.11    2.03
  -2   7  11   -1.27    2.57
  -2   7  12   27.67    5.69
  -2   7  12    2.28    2.66
  -2   7  13   29.17    4.56
  -2   7  14   -2.08    3.23
  -2   7  15   10.05    4.18
  -2   7  16   33.21    5.13
  -2   7  17   29.05    4.38
   2  -8   0   69.06    4.43
  -2   8   0   66.46    4.13
   2  -8  -1  399.61   19.99
  -2   8   1  351.88   17.10
  -2   8   1  369.70   14.05
  -2   8   2   64.02    2.80
   2  -8  -2   59.30    4.79
  -2   8   2   68.77    5.06
  -2   8   3   18.35    1.11
  -2   8   3   25.51    2.62
   2  -8  -3   16.40    2.94
  -2   8   3   15.32    1.29
  -2   8   4    1.51    2.44
  -2   8   4    6.82    2.76
  -2   8   4    1.09    0.92
  -2   8   4    0.56    0.74
  -2   8   5   94.25    6.64
  -2   8   5   77.98    6.03
  -2   8   5  104.87    5.38
  -2   8   5  108.03    4.83
  -2   8   6   -2.26    2.06
  -2   8   6    3.12    2.21
  -2   8   6   -0.74    1.29
  -2   8   6   -0.56    0.92
  -2   8   7   90.99    7.18
  -2   8   7  103.20    5.69
  -2   8   7  106.27    5.76
  -2   8   8  522.44   23.97
  -2   8   8  517.11   27.29
  -2   8   8  495.83   22.23
  -2   8   9   13.21    3.77
  -2   8   9    9.72    6.24
  -2   8   9    4.61    2.21
  -2   8  10  129.06    8.18
  -2   8  10  103.35    5.96
  -2   8  10  105.57    7.36
  -2   8  11   27.11    6.23
  -2   8  11   21.39    2.58
  -2   8  11   21.75    4.16
  -2   8  12    1.33    3.98
  -2   8  12    8.49    2.96
  -2   8  13   67.19    6.66
  -2   8  13   95.88    7.25
  -2   8  14   -2.46    4.18
  -2   8  15    7.39    3.61
  -2   8  16    6.46    3.03
  -2   9   0   10.30    3.00
   2  -9   0    2.58    2.39
   2  -9  -1   22.27    3.68
  -2   9   1   24.19    2.82
  -2   9   1   30.29    1.67
   2  -9  -2   11.41    2.76
  -2   9   2   15.75    3.00
  -2   9   2   17.42    1.11
   2  -9  -3   -3.50    3.32
  -2   9   3    2.92    0.74
  -2   9   3    4.88    2.26
  -2   9   4    1.65    1.09
  -2   9   4    2.94    1.29
  -2   9   4    3.95    2.26
  -2   9   4    3.12    2.39
   2  -9  -4    6.06    2.76
  -2   9   5    9.94    1.47
  -2   9   5    9.17    1.29
  -2   9   5   15.83    7.00
  -2   9   5   10.91    3.57
   2  -9  -6   18.37    1.47
  -2   9   6   26.72    2.03
  -2   9   6   25.37    4.05
  -2   9   6   28.10    2.21
  -2   9   6   19.77    3.01
  -2   9   7   41.70    5.51
  -2   9   7   49.02    5.29
  -2   9   7   60.14    3.53
  -2   9   7   47.22    3.34
  -2   9   8   15.79    3.12
  -2   9   8    6.98    2.83
  -2   9   8   22.07    2.40
  -2   9   9  219.92   10.28
  -2   9   9  237.32   13.89
  -2   9   9  224.42   12.88
  -2   9  10    5.29    3.03
  -2   9  10    4.61    2.03
  -2   9  11   17.05    3.79
  -2   9  11   17.33    2.40
  -2   9  12   64.23    6.66
  -2   9  12   58.47    4.83
  -2   9  13    7.19    2.58
  -2   9  13   -2.66    2.66
  -2   9  14   -1.90    4.56
  -2   9  14    2.22    2.22
  -2   9  15    6.46    3.23
  -2   9  16   19.93    5.51
  -2  10   0   44.84    5.26
   2 -10   0   36.23    4.79
  -2  10   1   17.46    4.32
   2 -10  -1   22.07    3.50
  -2  10   1   18.00    1.47
  -2  10   2    2.94    0.74
   2 -10  -2    3.86    4.05
  -2  10   2   -0.56    2.44
  -2  10   3   22.37    1.85
   2 -10  -3   10.68    3.32
  -2  10   3   30.65    4.32
  -2  10   4    1.29    1.29
   2 -10  -4   -1.09    2.39
  -2  10   4    0.56    2.26
  -2  10   4    0.36    1.09
  -2  10   5   -0.93    3.57
  -2  10   5   -1.47    1.09
  -2  10   5   -4.59    4.04
  -2  10   5    3.12    1.47
  -2  10   6    9.17    2.21
  -2  10   6   17.35    3.59
  -2  10   6   17.10    1.85
  -2  10   6   17.46    4.41
   2 -10  -6   13.80    1.47
  -2  10   7   71.54    7.00
  -2  10   7   69.94    7.89
  -2  10   7   87.49    4.83
  -2  10   7   79.16    5.92
  -2  10   8  130.94    9.11
  -2  10   8  113.59    8.33
  -2  10   8  132.02    6.51
  -2  10   9    0.00    1.65
  -2  10   9   -2.08    2.66
  -2  10  10    2.76    1.65
  -2  10  10    2.66    2.66
  -2  10  11   18.61    3.50
  -2  10  11   28.04    3.80
  -2  10  12    2.40    2.03
  -2  10  12    4.74    3.03
  -2  10  13   28.85    5.51
  -2  10  13   30.45    4.99
  -2  10  14   -0.57    3.03
  -2  10  14    4.61    3.52
  -2  10  15   10.91    3.32
  -2  10  15    3.98    5.13
   2 -11   0  150.55    9.60
  -2  11   0  144.97    8.67
   2 -11  -1   45.04    5.33
  -2  11   1   31.18    3.95
   2 -11  -2   30.70    3.86
  -2  11   2   14.86    4.52
  -2  11   2   21.82    1.65
  -2  11   3   11.36    1.29
   2 -11  -3    9.37    4.04
  -2  11   3   13.74    3.19
  -2  11   4   -1.65    1.09
  -2  11   4    7.54    2.64
  -2  11   4   -1.85    1.65
  -2  11   5   32.69    3.30
  -2  11   5   44.87    5.29
  -2  11   5   35.74    3.12
   2 -11  -6   27.85    2.03
  -2  11   6   21.85    2.39
  -2  11   6   36.62    4.16
  -2  11   6   25.12    2.39
  -2  11   7   44.50    3.50
  -2  11   7   38.56    3.98
  -2  11   7   39.10    4.05
   2 -11  -7   50.06    2.94
  -2  11   8    1.88    4.36
  -2  11   8    0.36    1.09
  -2  11   8    1.65    2.03
  -2  11   9    6.62    3.21
  -2  11   9    2.21    2.03
  -2  11  10    5.33    2.76
  -2  11  10    1.13    2.66
  -2  11  11    5.11    3.41
  -2  11  11    0.38    2.58
  -2  11  12    0.00    1.85
  -2  11  13    5.51    3.03
  -2  11  13    2.76    2.03
  -2  12   0   74.05    7.16
  -2  12   1   82.37    6.78
  -2  12   2   12.09    1.65
  -2  12   2   15.25    3.39
  -2  12   3   48.98    5.85
  -2  12   3   55.67    4.05
  -2  12   4   61.29    6.23
  -2  12   4   74.91    4.79
  -2  12   4   72.52    4.99
  -2  12   5   24.54    3.59
  -2  12   5   19.05    2.21
  -2  12   5   25.87    2.94
   2 -12  -6    3.14    1.11
  -2  12   6    7.93    3.79
  -2  12   6    4.04    1.47
  -2  12   6    3.30    1.65
   2 -12  -7   58.58    3.68
  -2  12   7   60.36   10.98
  -2  12   7   55.39    4.79
  -2  12   7   59.82    5.15
  -2  12   8    4.59    2.03
  -2  12   8    2.28    3.21
  -2  12   9   -3.68    2.21
  -2  12   9   -3.03    3.61
  -2  12  10   -0.56    1.65
  -2  12  10    4.18    3.79
  -2  12  11    0.74    2.76
  -2  12  11   -2.85    3.23
  -2  13   0   28.40    4.14
  -2  13   1   25.41    4.32
  -2  13   2   52.93    4.04
  -2  13   2   51.24    6.23
  -2  13   3    8.97    1.27
  -2  13   3   12.45    3.59
  -2  13   4    3.10    1.65
  -2  13   4   -0.74    1.85
  -2  13   4    5.85    4.14
  -2  13   5    3.30    1.47
  -2  13   5    6.42    2.01
  -2  13   5    7.18    3.03
  -2  13   6   -0.57    3.97
  -2  13   6    0.56    1.27
   2 -13  -6    0.38    1.85
  -2  13   7   51.12    6.06
  -2  13   7   68.90    5.17
  -2  13   8    2.28    3.03
  -2  13   9   17.83    4.36
  -2  13  10   40.82    5.90
  -2  13  11   -1.70    3.43
  -2  14   0   38.40    4.90
  -2  14   1   29.19    4.34
  -2  14   2    2.83    3.01
  -2  14   2    7.32    1.65
  -2  14   3   17.17    4.34
  -2  14   3   10.07    2.01
  -2  14   4    1.09    1.27
  -2  14   4    0.95    3.41
  -2  14   5   -0.57    4.54
  -2  14   6   28.40    4.74
  -2  14   7   -1.33    3.61
  -2  14   8    5.89    4.56
  -2  14   9    8.92    3.98
  -2  15   0    4.14    4.90
  -2  15   1   -4.34    3.59
  -2  15   2   -7.54    4.52
  -2  15   3   56.27    6.24
  -2  15   4   -1.51    4.92
  -2  15   5   -0.38    3.41
  -2  15   6    7.77    3.98
  -2  15   7    2.08    5.11
  -2  16   0    8.29    4.32
  -2  16   1   -0.75    3.59
  -2  16   2    2.26    3.39
  -2  16   3   -1.13    3.79
  -2  16   4    3.03    3.97
  -2  16   5    0.00    5.67
  -2  17   0   25.05    5.85
  -2  17   1    0.75    6.23
  -2  17   2   27.56    5.67
  -1 -17   1   -6.69    3.16
  -1 -17   2    3.34    3.71
  -1 -17   3    0.18    3.16
  -1 -17   4   39.22    6.33
  -1 -17   5   17.67    4.09
  -1 -17   6    6.33    3.91
  -1 -17   7   16.60    4.66
  -1 -17   8   13.06    5.60
  -1 -17   9   12.52    4.31
  -1 -17  10   -5.99    3.93
  -1 -17  11    1.13    6.01
  -1 -16   1   -0.56    3.16
  -1 -16   2    2.98    3.34
  -1 -16   3    0.56    3.71
  -1 -16   4    8.54    3.71
  -1 -16   5   33.48    5.78
  -1 -16   6   59.21    6.15
  -1 -16   8   17.17    3.73
  -1 -16   9    5.04    3.73
  -1 -16  10   -1.31    3.37
  -1 -16  11   -4.50    4.68
  -1 -16  12   -0.38    6.01
  -1 -16  13    6.58    4.32
  -1 -16  14   26.54    6.21
  -1 -15   1    0.56    2.60
  -1 -15   2   -2.05    2.60
  -1 -15   3    7.80    3.16
  -1 -15   4   16.90    4.47
  -1 -15   5  100.62    7.66
  -1 -15   6   39.10    5.22
  -1 -15   7   -0.38    4.47
  -1 -15   8   -4.11    2.80
  -1 -15   9   -5.04    2.80
  -1 -15  10    6.55    3.93
  -1 -15  11    4.31    3.37
  -1 -15  12   -2.06    4.88
  -1 -15  13   16.54    6.21
  -1 -15  14    5.08    4.90
  -1 -15  15   10.35    4.90
  -1 -15  16   27.67    6.58
  -1 -14   1  106.52    8.74
  -1 -14   2  143.29    9.87
  -1 -14   3  194.39   13.60
  -1 -14   4   38.09    4.65
  -1 -14   5   55.60    5.22
  -1 -14   6   98.84    9.71
  -1 -14   7    0.38    4.29
  -1 -14   8   -0.18    2.62
  -1 -14   9   -4.11    3.18
  -1 -14  10    5.06    3.55
  -1 -14  11    7.50    3.75
  -1 -14  12    0.93    3.00
  -1 -14  13   43.98    4.90
  -1 -14  14   -0.38    4.14
  -1 -14  15   85.94    8.88
  -1 -14  16    5.63    4.32
  -1 -14  17   -2.26    3.95
   1  13  -1   68.83    5.40
   1  13  -1   88.71    5.80
   1  13  -2    8.04    1.87
   1  13  -2    8.72    3.71
   1  13  -3  127.52    9.31
   1  13  -3  145.51    8.34
  -1 -13   4  143.95   10.62
  -1 -13   5  131.25    9.89
  -1 -13   6   33.12    4.66
  -1 -13   7   41.37    5.60
  -1 -13   8    4.84    3.18
  -1 -13   9   10.46    3.55
  -1 -13  10   -1.49    3.37
  -1 -13  11   24.19    4.50
  -1 -13  12  172.87   12.67
  -1 -13  13   34.57    6.21
  -1 -13  14    5.45    3.39
  -1 -13  15   -1.31    3.39
  -1 -13  16   -6.94    3.37
  -1 -13  17   -6.94    3.57
  -1 -13  18   34.83    7.12
   1  12  -1   23.38    2.98
  -1 -12   1   15.34    4.43
   1  12  -1   33.71    2.80
   1  12  -2   40.01    2.44
   1  12  -2   32.46    4.45
  -1 -12   2   35.31    3.89
   1  12  -3  149.76    9.89
   1  12  -3  176.70    9.49
  -1 -12   3  165.70   12.22
  -1 -12   4   34.34    6.28
   1  12  -4   15.04    2.98
  -1 -12   5   -3.16    2.42
  -1 -12   6   32.39    4.11
  -1 -12   7    7.64    3.73
  -1 -12   8   16.06    4.49
  -1 -12   9   33.46    4.68
  -1 -12  10    0.56    5.99
  -1 -12  11    4.88    5.06
  -1 -12  12   71.12    6.60
  -1 -12  13    2.82    4.13
  -1 -12  14   24.42    3.77
  -1 -12  15    1.13    3.00
  -1 -12  16    5.63    3.95
  -1 -12  17   -2.06    3.37
  -1 -12  18    0.00    4.11
  -1 -12  19   21.26    6.15
  -1 -11   1   76.06    5.56
   1  11  -1   82.52    5.76
   1  11  -1   69.80    4.66
   1  11  -2  110.29    5.28
   1  11  -2   81.60    5.22
  -1 -11   2   95.61    8.15
   1  11  -3  837.08   37.27
   1  11  -3  913.53   52.10
  -1 -11   3  870.52   53.58
   1  11  -4  108.80    8.02
  -1 -11   4  105.46    7.97
   1  11  -5   28.24    2.98
  -1 -11   5   30.09    4.25
   1  11  -6    4.09    2.80
  -1 -11   6    8.11    2.96
   1  11  -7   47.89    4.86
  -1 -11   7   44.07    5.35
   1  11  -8    7.84    2.62
  -1 -11   8   21.39    4.43
  -1 -11   9    3.18    3.00
  -1 -11  10    3.55    2.62
  -1 -11  11   27.36    3.95
  -1 -11  12   70.37    5.85
  -1 -11  13    2.26    2.82
  -1 -11  14   33.43    5.83
  -1 -11  15   -3.19    4.70
  -1 -11  16    1.87    3.75
  -1 -11  17    7.30    3.37
  -1 -11  18   32.67    4.49
  -1 -11  19   13.96    5.78
  -1 -11  20    2.96    5.76
   1  10  -1    6.89    1.31
  -1 -10   1    1.49    2.22
   1  10  -1    5.74    2.60
   1  10  -2    4.07    2.05
   1  10  -2    6.35    1.31
  -1 -10   2   14.80    2.40
   1  10  -3  168.59    8.22
  -1 -10   3  151.79    9.63
   1  10  -4   86.68    5.22
  -1 -10   4   98.47    6.85
   1  10  -5   48.32    4.09
  -1 -10   5   44.30    4.43
  -1 -10   6  120.48    8.68
   1  10  -6  129.88    7.30
   1  10  -7   66.91    5.62
  -1 -10   7   81.51    6.28
  -1 -10   8   20.47    4.05
   1  10  -8   28.74    4.49
   1  10  -9   18.14    4.11
  -1 -10   9   21.76    4.61
  -1 -10  10   -2.40    2.58
   1  10 -10   -2.24    2.62
   1  10 -11   24.56    4.13
  -1 -10  11   45.02    6.10
  -1 -10  12    3.57    2.82
  -1 -10  13    1.88    3.00
  -1 -10  14   35.87    5.45
  -1 -10  15    5.06    4.50
  -1 -10  16   -4.68    2.82
  -1 -10  17   51.82    5.63
  -1 -10  18    2.24    3.91
  -1 -10  19    2.98    5.02
  -1 -10  20   30.39    5.76
  -1 -10  21   40.26    5.74
   1   9  -1   -0.74    2.40
  -1  -9   1   -1.85    1.85
   1   9  -1    0.38    0.93
   1   9  -2   58.19    4.83
  -1  -9   2   55.53    4.27
   1   9  -2   74.08    3.95
   1   9  -3    4.27    2.78
  -1  -9   3    5.72    2.40
  -1  -9   4   89.96    6.12
   1   9  -4   89.28    5.60
  -1  -9   5   56.86    4.25
   1   9  -5   70.06    4.49
  -1  -9   6   -2.03    2.03
   1   9  -7    9.89    2.42
  -1  -9   7    6.46    2.58
   1   9  -8   54.72    4.86
  -1  -9   8   53.32    5.72
  -1  -9   9   41.34    4.61
   1   9  -9   31.99    4.13
   1   9 -10   37.48    4.88
  -1  -9  10   40.60    4.61
   1   9 -11    3.57    2.62
  -1  -9  11    0.18    2.76
  -1  -9  12   -0.18    4.25
   1   9 -12    2.06    2.26
   1   9 -13   14.08    3.01
  -1  -9  13   21.80    4.07
   1   9 -14   18.59    4.50
  -1  -9  14   28.38    2.44
   1   9 -15  114.81    8.86
  -1  -9  15  123.16    8.24
  -1  -9  16   12.04    1.85
   1   9 -16    9.74    3.19
   1   9 -17    0.56    2.62
  -1  -9  17   13.69    2.60
  -1  -9  18   40.46    5.42
  -1  -9  19    6.32    3.36
  -1  -9  20   -0.93    3.52
  -1  -9  21   15.14    5.17
   1   8  -1    2.40    1.85
   1   8  -1    0.38    1.31
  -1  -8   1   -2.05    1.49
  -1  -8   2    4.81    2.78
   1   8  -2    3.34    1.85
   1   8  -2    1.69    1.13
   1   8  -3  200.22    9.15
  -1  -8   3  207.63   10.41
   1   8  -4  546.84   23.43
  -1  -8   4  582.28   22.70
   1   8  -5  158.59    8.06
  -1  -8   5  145.49    9.99
   1   8  -6   38.93    3.00
  -1  -8   6   33.05    3.14
   1   8  -7    8.95    2.05
  -1  -8   7    4.25    2.03
   1   8  -8  247.55   11.54
  -1  -8   8  237.65   16.83
   1   8  -9  106.94    6.98
  -1  -8   9   92.55    7.95
   1   8 -10    1.69    2.62
  -1  -8  10    3.70    2.03
   1   8 -11   28.35    3.77
  -1  -8  11   19.77    3.14
  -1  -8  11   29.98    2.05
   1   8 -12   -0.56    2.06
  -1  -8  12    1.67    1.11
  -1  -8  12    1.67    7.95
  -1  -8  13   19.05    4.63
  -1  -8  13   23.49    2.05
   1   8 -13   20.49    4.32
   1   8 -14   54.47    4.52
  -1  -8  14   65.13    6.30
  -1  -8  14   68.65    3.89
   1   8 -15    1.13    2.26
  -1  -8  15    2.78    2.03
   1   8 -16  123.08   10.73
  -1  -8  16  142.91    7.98
   1   8 -17  324.36   22.19
  -1  -8  17  324.14   17.28
   1   8 -18    3.91    2.62
  -1  -8  18    3.70    1.85
  -1  -8  19   27.33    4.47
  -1  -8  20   45.41    6.50
  -1  -8  21   19.04    4.07
  -1  -7   1    1.29    1.67
   1   7  -1    2.22    2.58
   1   7  -1    5.02    1.49
   1   7  -2  100.76    5.96
   1   7  -2  124.86    5.13
  -1  -7   2   99.92   10.01
   1   7  -3    0.93    2.05
  -1  -7   3    1.47    2.40
   1   7  -4   46.06    4.47
  -1  -7   4   43.60    3.70
   1   7  -5    5.40    1.87
  -1  -7   5    1.67    1.85
   1   7  -6    9.69    2.24
  -1  -7   6    6.84    2.76
   1   7  -7   41.12    3.55
  -1  -7   7   39.72    3.88
   1   7  -8  304.32   13.64
  -1  -7   8  323.18   18.53
   1   7  -9    0.38    1.88
  -1  -7   9    5.36    0.74
  -1  -7   9    2.58    2.78
   1   7 -10    7.32    2.44
  -1  -7  10    9.26    2.03
  -1  -7  10    5.19    0.93
   1   7 -11   49.47    4.52
  -1  -7  11   36.84    4.25
  -1  -7  11   47.74    2.60
   1   7 -12    3.77    2.06
  -1  -7  12    6.85    3.14
  -1  -7  12    7.03    1.67
   1   7 -13    6.58    2.82
  -1  -7  13   20.72    2.05
  -1  -7  13   12.97    4.07
   1   7 -14   36.66    5.28
   1   7 -14   52.27    7.27
  -1  -7  14   49.79    3.89
  -1  -7  14   41.86    5.38
  -1  -7  15   77.62    6.32
  -1  -7  15   91.81    4.83
   1   7 -15   92.38    6.80
  -1  -7  16   39.81    6.48
  -1  -7  16   41.82    4.63
   1   7 -16   53.06    5.45
   1   7 -17   21.69    5.06
  -1  -7  17   14.98    3.70
  -1  -7  18    2.78    2.40
   1   7 -18    0.00    2.42
   1   7 -19   27.92    4.09
  -1  -7  19   23.68    4.81
  -1  -7  20    0.74    4.65
  -1  -7  21    2.03    3.14
  -1  -7  22   -0.18    3.88
   1   6  -1  158.61    9.11
   1   6  -1  164.33    7.34
  -1  -6   1  144.85    7.07
   1   6  -2   49.47    3.16
  -1  -6   2   42.92    3.70
   1   6  -3  134.58    8.20
  -1  -6   3  135.50    6.67
   1   6  -4   19.54    3.16
  -1  -6   4   14.05    2.03
   1   6  -5  119.91    6.57
  -1  -6   5  148.11    7.61
   1   6  -6  199.64    8.50
  -1  -6   6  212.76   10.94
   1   6  -7   90.88    5.65
  -1  -6   7   91.27    5.94
   1   6  -8   25.35    3.19
  -1  -6   8   20.01    3.16
   1   6  -9   38.76    3.01
  -1  -6   9   37.07    3.71
   1   6 -10   18.27    2.83
  -1  -6  10   22.07    4.07
   1   6 -11   34.11    4.14
  -1  -6  11   26.90    3.71
  -1  -6  11   35.11    2.40
   1   6 -12  193.22   11.39
  -1  -6  12  193.92   10.05
  -1  -6  12  194.98   11.70
   1   6 -13   26.38    3.21
  -1  -6  13   22.18    2.40
  -1  -6  13   27.09    4.27
   1   6 -13   25.50    4.38
   1   6 -14   10.73    3.57
   1   6 -14    8.36    4.36
  -1  -6  14   15.39    3.53
  -1  -6  14   15.70    2.78
  -1  -6  15   12.24    3.89
  -1  -6  15    6.28    1.67
   1   6 -15   15.04    3.19
   1   6 -16   96.08    7.54
  -1  -6  16   70.28    6.12
  -1  -6  16   91.47    7.23
   1   6 -17   87.83    6.39
  -1  -6  17   84.88    7.05
  -1  -6  17  102.74    6.67
   1   6 -18    8.77    3.00
  -1  -6  18   -2.58    2.40
   1   6 -19   -5.22    2.42
  -1  -6  19    1.85    3.14
  -1  -6  20   22.88    3.71
  -1  -6  22    2.78    3.34
   1   5  -1  563.49   25.93
   1   5  -1  613.39   25.33
  -1  -5   1  573.11   23.83
  -1  -5   1  597.67   27.67
   1   5  -2    0.38    2.05
  -1  -5   2    3.70    2.22
  -1  -5   2    1.47    0.92
   1   5  -3   82.62    4.86
  -1  -5   3   85.10    5.01
  -1  -5   3   88.44    4.45
  -1  -5   4  160.91    8.16
  -1  -5   4  166.74    8.95
   1   5  -4  163.29    7.72
   1   5  -5  340.99   13.99
  -1  -5   5  341.23   13.60
  -1  -5   6   29.50    2.78
   1   5  -6   22.89    4.88
   1   5  -7  618.27   22.71
  -1  -5   7  623.64   25.75
  -1  -5   8  677.64   32.28
   1   5  -8  656.79   28.19
   1   5  -9   69.83    4.18
  -1  -5   9   76.81    4.84
  -1  -5  10   -0.18    2.05
   1   5 -10    1.13    2.08
   1   5 -11   63.12    5.11
  -1  -5  11   62.69    4.11
  -1  -5  12    3.16    2.05
   1   5 -12   -2.46    2.08
   1   5 -12    2.08    2.46
   1   5 -13  178.58    8.94
   1   5 -13  197.60   12.00
  -1  -5  13  167.20   10.44
   1   5 -14  141.85    9.69
  -1  -5  14  152.72    9.65
  -1  -5  14  152.83   10.80
   1   5 -14  145.94    8.54
   1   5 -15   12.61    3.01
   1   5 -15   17.53    6.23
  -1  -5  15   10.41    3.71
  -1  -5  15   13.10    2.21
   1   5 -16    6.39    3.01
  -1  -5  16    8.92    2.78
  -1  -5  16    7.02    2.21
  -1  -5  17    2.58    5.35
  -1  -5  17   -9.47    4.09
  -1  -5  18   39.69    5.38
  -1  -5  18   17.89    4.25
   1   5 -18   23.02    3.19
   1   5 -19    2.06    2.80
  -1  -5  19    6.64    2.94
  -1  -5  20   -5.22    4.11
  -1  -5  21    7.45    3.16
   1   5 -22   38.31    5.22
   1   5 -22   27.60    5.45
   1   4  -1  669.59   32.15
  -1  -4   1  646.30   30.29
  -1  -4   1  645.10   25.48
   1   4  -2   19.95    3.36
  -1  -4   2   22.79    2.40
  -1  -4   2   24.46    1.85
   1   4  -3  199.39    9.98
  -1  -4   3  213.39    8.76
   1   4  -4   14.44    2.82
  -1  -4   4   17.48    1.87
  -1  -4   5   29.23    2.98
   1   4  -5   22.97    2.64
   1   4  -6  374.31   15.43
  -1  -4   6  408.89   16.11
  -1  -4   7  302.92   13.67
   1   4  -7  273.15   10.51
   1   4  -8 1046.43   35.94
  -1  -4   8 1164.31   58.62
  -1  -4   9    2.98    1.87
   1   4  -9    6.64    2.83
   1   4 -10  117.68    6.10
  -1  -4  10  123.01    6.37
   1   4 -11   20.85    2.66
   1   4 -11   27.60    3.03
  -1  -4  11   28.55    3.36
   1   4 -12    9.28    2.66
   1   4 -12    7.16    2.64
  -1  -4  12    4.49    2.62
   1   4 -13  122.17    7.59
   1   4 -13  131.88    9.81
  -1  -4  13  131.64    6.93
   1   4 -14   89.71    5.51
   1   4 -14   97.09    7.34
  -1  -4  14   99.51    7.84
   1   4 -15   61.85    5.10
   1   4 -15   71.09    7.52
  -1  -4  15   65.36    5.96
   1   4 -16  668.91   38.41
  -1  -4  16  645.26   48.28
  -1  -4  16  680.64   39.76
   1   4 -17   62.03    5.28
  -1  -4  17   66.17    6.51
  -1  -4  17   50.99    4.81
   1   4 -18   27.20    4.13
  -1  -4  18    9.10    3.71
  -1  -4  18   15.29    3.50
  -1  -4  19    0.56    4.31
   1   4 -20   10.66    3.55
   1   4 -20   12.18    4.31
   1   4 -21   12.94    5.06
   1   4 -21    4.66    4.31
   1   4 -22    3.93    4.49
   1   4 -22   -1.13    3.75
   1   3  -1 2111.34   94.63
  -1  -3   1 2174.69  106.00
  -1  -3   1 2192.67   84.56
   1   3  -2  655.66   29.34
  -1  -3   2  698.37   29.19
   1   3  -3 1244.64   63.53
  -1  -3   3 1267.91   47.33
   1   3  -4 3096.37  118.28
  -1  -3   4 3321.33  112.93
   1   3  -5  342.41   19.23
  -1  -3   5  327.46   13.56
   1   3  -6  229.82   10.51
  -1  -3   6  238.88   10.35
   1   3  -7  144.76    6.69
  -1  -3   7  151.24    6.41
   1   3  -8   13.69    3.05
  -1  -3   8    9.37    2.44
   1   3  -9  294.20   13.40
  -1  -3   9  333.85   15.05
  -1  -3  10  128.09    8.25
   1   3 -10  146.84    8.20
   1   3 -10  156.83    8.34
   1   3 -11   35.31    3.05
   1   3 -11   45.61    4.70
  -1  -3  11   27.33    3.37
   1   3 -12  132.93    7.63
   1   3 -12  153.91   10.71
  -1  -3  12  133.19    8.99
   1   3 -13   59.28    5.13
   1   3 -13   54.20    5.06
  -1  -3  13   59.62    4.86
   1   3 -14  172.30    9.31
   1   3 -14  195.88   10.89
  -1  -3  14  177.25    9.92
  -1  -3  15    4.84    2.24
   1   3 -15    7.64    3.55
   1   3 -15    4.16    2.26
   1   3 -16   44.51    5.29
  -1  -3  16   36.91    4.49
  -1  -3  17  170.99   14.23
   1   3 -17  170.63   12.29
  -1  -3  17  175.42   12.88
   1   3 -18   69.22    6.60
   1   3 -18   79.75    8.45
  -1  -3  18   73.47    7.09
  -1  -3  18   95.40    6.50
   1   3 -19   10.51    2.82
   1   3 -19   14.05    3.75
  -1  -3  19    6.87    3.71
   1   3 -20   45.81    6.01
   1   3 -20   24.01    4.68
   1   3 -21    6.94    4.50
   1   3 -21   -2.24    4.68
   1   3 -22   14.07    3.95
   1   3 -22    9.40    5.08
   1   2  -1  186.15    8.40
  -1  -2   1  193.18    7.18
   1   2  -2  838.37   33.93
  -1  -2   2  812.75   29.35
   1   2  -3 5871.66  246.63
  -1  -2   3 6071.66  230.32
   1   2  -4 1422.19   58.62
  -1  -2   4 1538.75   62.35
   1   2  -5 1269.25   51.92
  -1  -2   5 1325.16   56.05
   1   2  -6    4.38    1.90
  -1  -2   6    0.75    1.69
   1   2  -7    7.80    2.10
  -1  -2   7   11.29    2.26
  -1  -2   8  215.50   10.57
   1   2  -8  220.87    9.60
  -1  -2   9  435.28   19.81
   1   2  -9  424.12   19.54
   1   2  -9  430.02   19.49
   1   2 -10  404.56   17.05
   1   2 -10  466.50   21.08
  -1  -2  10  423.92   19.79
  -1  -2  11  201.42   11.29
   1   2 -11  187.84   11.25
   1   2 -11  203.39   10.50
   1   2 -12   12.70    2.28
   1   2 -12   11.34    2.80
  -1  -2  12   16.11    2.24
   1   2 -13  178.33    9.33
   1   2 -13  203.54   12.13
  -1  -2  13  194.76   10.33
   1   2 -14    1.13    2.46
   1   2 -14   -1.31    2.42
  -1  -2  14   -2.24    1.69
   1   2 -15   79.41    6.26
   1   2 -15   77.55    6.33
  -1  -2  15   61.69    4.68
   1   2 -16   31.54    3.79
  -1  -2  16   12.51    3.00
   1   2 -17   36.24    4.54
   1   2 -17   37.23    5.24
  -1  -2  17   33.01    4.49
   1   2 -18   20.36    8.11
   1   2 -18    2.24    3.00
  -1  -2  18    1.67    3.91
   1   2 -19  180.75   14.55
   1   2 -19  160.74    9.99
   1   2 -20   48.26    6.21
   1   2 -20   51.80    5.67
   1   2 -21   -0.18    4.14
   1   2 -21    3.95    4.32
   1   2 -22    4.90    4.32
   1   2 -22   -0.38    3.77
  -1  -1   1   16.22    2.08
   1   1  -1   34.45    1.92
  -1  -1   2 7006.79  272.58
   1   1  -3  114.81    4.99
  -1  -1   3  108.25    4.93
   1   1  -4   22.46    2.48
  -1  -1   4   21.26    1.88
   1   1  -5  318.46   12.69
  -1  -1   5  331.25   15.32
   1   1  -6  970.46   36.14
  -1  -1   6 1015.17   46.70
   1   1  -7  766.12   27.67
   1   1  -7  826.33   48.17
  -1  -1   7  811.15   32.76
   1   1  -8  445.20   18.95
   1   1  -8  487.17   21.60
  -1  -1   8  454.51   27.68
   1   1  -9  110.56    7.05
   1   1  -9  111.31    5.60
  -1  -1   9  105.11    5.28
   1   1 -10   93.21    5.90
   1   1 -10   81.49    5.20
  -1  -1  10   90.63    5.28
   1   1 -11   11.38    3.03
   1   1 -11    5.36    2.22
  -1  -1  11    7.32    2.06
   1   1 -12  350.02   22.46
   1   1 -12  322.87   14.12
  -1  -1  12  329.62   21.62
   1   1 -13  400.90   17.55
   1   1 -13  399.09   23.97
  -1  -1  13  355.53   20.69
  -1  -1  14    0.38    2.06
   1   1 -14   -2.28    3.03
   1   1 -14   -1.49    3.16
   1   1 -14    0.75    2.24
  -1  -1  15   46.04    4.68
   1   1 -15   48.44    4.36
   1   1 -15   54.74    5.58
   1   1 -15   60.34    4.68
   1   1 -16   16.65    3.79
   1   1 -16    1.87    2.62
  -1  -1  16    1.13    2.80
   1   1 -17   47.46    4.74
   1   1 -17   54.37    4.88
  -1  -1  17   50.83    5.24
  -1  -1  18    6.53    3.91
   1   1 -18    9.63    3.79
   1   1 -18    4.70    3.19
  -1  -1  18    2.06    3.57
   1   1 -19   15.88    3.59
   1   1 -19   11.47    3.57
  -1  -1  19   15.61    3.57
   1   1 -20    3.97    3.21
   1   1 -20    4.90    3.95
   1   1 -21   15.86    3.59
   1   1 -21   11.50    4.90
   1   1 -22    6.98    4.54
   1   1 -22   -4.34    3.77
  -1   0   1  665.17   27.06
  -1   0   2 1209.58   44.51
   1   0  -3 1174.95   51.85
  -1   0   3 1119.58   50.04
   1   0  -4   65.90    3.79
  -1   0   4   77.42    3.75
   1   0  -5 5090.34  191.52
  -1   0   5 5204.99  188.16
   1   0  -6  544.48   28.31
   1   0  -6  571.07   29.14
  -1   0   6  562.09   19.66
   1   0  -7   34.05    2.83
   1   0  -7   39.35    2.96
  -1   0   7   31.38    2.44
   1   0  -8    3.98    3.03
   1   0  -8    5.53    2.03
  -1   0   8    5.24    6.91
   1   0  -9  154.66    7.43
  -1   0   9  165.64    7.89
   1   0  -9  193.67   12.20
   1   0 -10   66.26    3.61
   1   0 -10   56.21    4.25
  -1   0  10   57.99    3.75
   1   0 -11   20.45    3.03
   1   0 -11   19.38    2.76
  -1   0  11    8.41    1.87
   1   0 -12    6.62    2.83
   1   0 -12    8.31    2.22
  -1   0  12    8.61    2.06
   1   0 -12    8.94    2.42
   1   0 -13    8.50    2.78
  -1   0  13    5.24    1.87
   1   0 -13    7.19    2.08
   1   0 -14   14.77    2.83
   1   0 -14   18.53    3.16
   1   0 -14   12.72    4.11
  -1   0  14   15.18    2.24
   1   0 -15   32.74    3.61
   1   0 -15   26.23    3.75
  -1   0  15   31.85    3.37
  -1   0  15   31.27    3.75
   1   0 -15   20.80    4.45
   1   0 -16   11.73    2.28
   1   0 -16   15.77    3.57
  -1   0  16   12.92    3.55
  -1   0  16   18.41    2.82
   1   0 -17    0.95    2.46
   1   0 -17    4.70    4.32
  -1   0  17    1.69    3.18
  -1   0  17    8.65    3.39
   1   0 -18   10.78    3.79
   1   0 -18   12.06    3.95
  -1   0  18   13.96    3.59
  -1   0  18    9.90    4.31
   1   0 -19   11.93    2.66
   1   0 -19   19.23    4.14
   1   0 -20    4.92    3.59
   1   0 -20    2.83    2.66
   1   0 -21   28.56    4.92
   1   0 -21   25.89    4.16
   1  -1   0   46.72    2.42
  -1   1   0    5.36    1.67
   1  -1   0   54.17    2.60
   1  -1   0   28.44    3.32
  -1   1   0   54.17    1.69
  -1   1   1 3150.16  123.39
   1  -1  -2    2.98    1.49
  -1   1   2    4.25    1.29
  -1   1   3 2402.40   82.07
   1  -1  -3 2393.10   94.68
   1  -1  -4 2306.08  107.26
   1  -1  -4 2156.73   77.71
  -1   1   4 2291.84  104.26
   1  -1  -5 2380.83  103.15
   1  -1  -5 2496.05  102.58
  -1   1   5 2326.37  104.57
   1  -1  -6   24.99    2.44
   1  -1  -6   27.52    2.03
  -1   1   6   29.26    2.96
   1  -1  -7   54.94    4.14
   1  -1  -7   65.70    4.41
  -1   1   7   64.52    4.09
   1  -1  -8    9.42    2.64
   1  -1  -8    2.76    1.83
   1  -1  -8    5.01    1.49
  -1   1   8   10.59    2.42
   1  -1  -9    6.78    2.08
   1  -1  -9    2.21    1.47
   1  -1  -9    0.38    1.67
  -1   1   9   -1.49    1.67
   1  -1 -10  296.41   15.38
   1  -1 -10  288.83   10.68
   1  -1 -10  274.77   10.91
  -1   1  10  311.62   12.58
   1  -1 -11   21.15    2.08
   1  -1 -11   28.44    2.96
   1  -1 -11   24.85    2.44
  -1   1  11   26.29    2.62
  -1   1  12    7.46    2.24
   1  -1 -12    6.05    2.66
   1  -1 -12    7.95    2.78
   1  -1 -12    6.55    2.06
  -1   1  12   12.16    2.06
   1  -1 -13   69.04    4.93
   1  -1 -13   64.52    6.12
   1  -1 -13   52.70    4.32
  -1   1  13   52.32    4.86
  -1   1  13   63.61    4.90
   1  -1 -14   51.46    4.09
   1  -1 -14   45.79    5.11
   1  -1 -14   31.56    4.32
  -1   1  14   44.69    4.31
  -1   1  14   44.39    3.59
  -1   1  15    0.93    1.69
  -1   1  15    2.64    1.88
   1  -1 -15    0.57    2.46
   1  -1 -15    4.70    3.39
   1  -1 -15   14.69    4.65
   1  -1 -16    4.74    2.08
   1  -1 -16    2.46    2.46
  -1   1  16    6.37    2.24
  -1   1  16    9.26    2.64
   1  -1 -17    2.64    2.64
   1  -1 -17    0.95    2.08
  -1   1  17    8.24    3.18
  -1   1  17   -0.95    1.88
   1  -1 -18   11.73    3.03
   1  -1 -18    7.55    3.21
  -1   1  18    2.83    2.66
  -1   1  18    5.24    3.93
   1  -1 -19    6.24    2.66
   1  -1 -19    2.46    3.97
   1  -1 -20    3.61    2.66
   1  -1 -20   -6.24    4.54
   1  -1 -21    2.46    2.83
   1  -1 -21   10.42    3.98
  -1   2   0 1104.54   49.57
   1  -2   0 1076.50   66.73
   1  -2   0  887.64   43.76
  -1   2   0 1079.30   41.29
   1  -2  -1  111.30    5.19
  -1   2   1   73.72    5.19
   1  -2  -2  117.36    5.40
   1  -2  -2  126.10    5.17
  -1   2   2  126.28    6.15
  -1   2   2  109.29    4.63
   1  -2  -3  177.11    7.84
   1  -2  -3  185.11    8.11
   1  -2  -3  179.87    7.66
  -1   2   3  191.82    7.05
   1  -2  -4  865.25   39.67
   1  -2  -4  944.10   41.54
   1  -2  -4  866.47   33.70
  -1   2   4  910.53   31.96
  -1   2   4  938.74   40.51
  -1   2   4  912.42   37.64
   1  -2  -5 1432.38   66.57
   1  -2  -5 1582.20   68.05
   1  -2  -5 1484.97   60.32
  -1   2   5 1477.76   61.56
  -1   2   5 1520.73   55.87
  -1   2   5 1506.74   65.02
   1  -2  -6  279.74   13.33
   1  -2  -6  308.68   16.44
   1  -2  -6  289.46   10.89
  -1   2   6  283.06   14.26
  -1   2   6  298.56   12.09
  -1   2   6  302.88   10.91
   1  -2  -7  383.01   18.07
   1  -2  -7  390.98   17.80
   1  -2  -7  390.48   17.28
  -1   2   7  393.78   19.29
  -1   2   7  385.74   12.65
  -1   2   7  391.50   18.00
   1  -2  -8  161.01    7.34
  -1   2   8  169.11    7.43
   1  -2  -8  161.75    9.42
  -1   2   8  174.54    9.02
   1  -2  -8  177.84    7.80
  -1   2   8  165.27    7.25
  -1   2   9    1.31    0.93
  -1   2   9    4.81    2.22
   1  -2  -9    6.41    2.26
   1  -2  -9   -0.56    1.51
  -1   2   9    0.38    2.21
  -1   2  10  203.36    9.83
   1  -2 -10  204.22   10.42
  -1   2  10  188.66    8.36
   1  -2 -10  176.14    7.73
  -1   2  10  179.64   10.60
   1  -2 -10  180.48   10.39
  -1   2  11   11.11    1.69
   1  -2 -11   11.12    1.88
   1  -2 -11    7.05    2.60
   1  -2 -11    6.39    2.26
  -1   2  11    3.88    3.14
  -1   2  11    5.38    2.40
  -1   2  12   -0.57    1.51
   1  -2 -12   -0.75    1.51
   1  -2 -12    0.57    1.51
   1  -2 -12    6.51    2.78
  -1   2  12   -0.56    1.67
  -1   2  12    2.40    2.21
   1  -2 -13   22.86    2.83
   1  -2 -13   20.54    3.39
  -1   2  13   24.58    3.36
  -1   2  13   32.53    3.70
  -1   2  13   30.99    2.66
   1  -2 -13   28.49    4.47
  -1   2  14   95.74    6.75
  -1   2  14  113.88    7.59
   1  -2 -14   96.44    7.37
   1  -2 -14   91.70    8.90
   1  -2 -14   93.25    6.91
   1  -2 -15   36.71    4.16
   1  -2 -15   48.95    6.73
   1  -2 -15   43.65    4.36
  -1   2  15   40.75    4.68
  -1   2  15   35.79    3.61
   1  -2 -16   11.54    3.21
   1  -2 -16    3.79    3.21
  -1   2  16    2.80    2.24
  -1   2  16    4.16    2.46
  -1   2  17   -0.93    3.18
   1  -2 -17   15.52    3.61
   1  -2 -17    2.46    2.66
  -1   2  17    3.03    1.70
   1  -2 -18    7.57    3.03
   1  -2 -18   15.54    4.56
  -1   2  18    7.95    3.21
  -1   2  18   11.81    3.75
   1  -2 -19    2.46    5.69
  -1   2  19   -3.41    2.28
  -1   2  20    4.92    3.03
   1  -2 -20   -1.33    4.93
  -1   2  21   11.39    5.71
  -1   3   0   44.28    2.42
   1  -3   0   47.69    2.78
   1  -3  -1 8179.98  405.44
  -1   3   1 7953.91  323.00
   1  -3  -2  971.73   35.45
  -1   3   2  919.40   40.73
  -1   3   2  960.00   44.78
  -1   3   2  980.62   41.90
  -1   3   3 3072.50  129.26
  -1   3   3 3057.68  109.47
  -1   3   3 3111.37  136.90
  -1   3   3 3087.74  106.31
   1  -3  -3 3142.21  140.94
  -1   3   4    7.37    2.03
  -1   3   4    8.49    1.11
   1  -3  -4   11.70    1.11
  -1   3   4    7.09    2.42
  -1   3   4    7.72    1.29
   1  -3  -5  624.91   25.59
  -1   3   5  571.87   30.90
  -1   3   5  624.46   25.53
  -1   3   5  653.94   29.10
   1  -3  -5  588.22   21.41
   1  -3  -6   14.48    1.87
   1  -3  -6   16.08    1.69
  -1   3   6   10.28    1.69
  -1   3   6    5.53    5.89
  -1   3   6   11.77    1.85
   1  -3  -7    1.31    1.13
   1  -3  -7    0.38    1.69
   1  -3  -7    2.22    1.49
  -1   3   7    2.82    1.87
  -1   3   7    1.47    1.65
  -1   3   7    7.00    2.58
  -1   3   7    1.87    0.93
   1  -3  -8   29.84    2.82
   1  -3  -8   29.28    2.82
   1  -3  -8   29.01    2.98
  -1   3   8   21.01    2.82
  -1   3   8   21.71    2.58
  -1   3   8   30.39    2.40
  -1   3   8   30.34    2.06
  -1   3   9  123.34    5.76
   1  -3  -9  107.29    5.85
   1  -3  -9  116.16    7.11
   1  -3  -9  111.10    5.10
  -1   3   9  106.83    6.28
  -1   3   9  116.25    5.85
  -1   3   9  107.47    6.96
   1  -3 -10    3.18    2.05
   1  -3 -10    6.03    2.06
   1  -3 -10    3.01    1.51
  -1   3  10    1.51    1.69
  -1   3  10    2.76    1.67
  -1   3  10    7.93    2.03
   1  -3 -11    6.03    1.70
   1  -3 -11    2.62    2.24
   1  -3 -11    2.83    1.88
  -1   3  11    2.82    1.88
  -1   3  11    6.46    3.14
  -1   3  11    6.23    1.33
  -1   3  11    0.93    2.78
  -1   3  12    3.59    1.51
  -1   3  12    4.81    2.22
   1  -3 -12    4.72    1.88
   1  -3 -12    8.04    2.42
  -1   3  12    2.78    2.40
  -1   3  12    3.01    1.51
   1  -3 -12   -1.33    2.83
   1  -3 -13    9.92    3.18
   1  -3 -13   13.42    2.66
  -1   3  13    4.14    2.26
  -1   3  13   11.32    2.78
  -1   3  13   13.31    2.40
  -1   3  13    9.83    2.08
  -1   3  14   98.83    6.73
   1  -3 -14   94.47    6.58
   1  -3 -14   89.14    5.51
  -1   3  14   90.50    8.70
  -1   3  14   93.98    6.14
  -1   3  14  111.46    6.84
   1  -3 -15   80.90    7.14
   1  -3 -15   98.13    6.66
  -1   3  15   98.68    5.89
  -1   3  15   84.69    5.63
  -1   3  15   80.35    7.05
  -1   3  15  121.58   36.17
   1  -3 -16   22.75    3.23
  -1   3  16   11.34    2.66
  -1   3  16   15.88    3.18
  -1   3  16   16.87    3.03
   1  -3 -17   -6.26    3.61
  -1   3  17   -0.95    3.03
  -1   3  17   -1.49    3.37
   1  -3 -18   61.72    5.71
  -1   3  18   56.20    5.69
   1  -3 -19   16.35    5.33
  -1   3  19   26.68    4.16
  -1   3  20   -0.20    3.23
   1  -4   0  239.37    9.67
  -1   4   0  210.27    9.17
   1  -4  -1  372.61   15.41
  -1   4   1  350.36   12.74
  -1   4   2 1304.02   50.56
  -1   4   2 1347.79   64.88
   1  -4  -2 1337.49   49.75
  -1   4   3    6.46    0.74
   1  -4  -3    5.90    2.21
  -1   4   3   10.44    2.42
  -1   4   3    3.88    1.47
  -1   4   3    2.76    1.11
   1  -4  -4   48.86    2.40
  -1   4   4   59.35    3.93
  -1   4   4   52.01    2.78
  -1   4   4   45.88    2.40
  -1   4   4   50.02    2.40
  -1   4   5    4.49    2.24
  -1   4   5    4.23    2.39
  -1   4   5    5.53    1.47
  -1   4   5    7.95    1.47
  -1   4   6    5.04    1.87
  -1   4   6    4.41    1.85
  -1   4   6    7.93    2.21
  -1   4   6    7.77    1.67
  -1   4   7   42.02    3.52
   1  -4  -7   38.63    2.44
  -1   4   7   32.58    3.93
  -1   4   7   41.93    3.14
   1  -4  -8  255.07   11.86
  -1   4   8  280.89   12.20
  -1   4   8  253.58   13.55
  -1   4   8  251.14   11.32
   1  -4  -9  228.71   10.21
  -1   4   9  213.91   11.30
  -1   4   9  234.97   10.73
  -1   4   9  254.78   12.08
  -1   4  10  296.17   17.73
  -1   4  10  333.22   15.79
   1  -4 -10  308.57   12.33
  -1   4  10  313.74   15.74
   1  -4 -11  232.48   11.93
  -1   4  11  227.24   14.91
  -1   4  11  243.24   15.36
  -1   4  11  234.42   11.16
   1  -4 -12   11.90    2.46
  -1   4  12   16.96    3.21
  -1   4  12   19.75    2.78
  -1   4  12   14.05    3.52
   1  -4 -13   37.61    3.41
  -1   4  13   40.75    5.10
  -1   4  13   46.27    4.09
  -1   4  13   43.85    4.27
  -1   4  13   48.52    3.21
  -1   4  14   20.33    2.26
   1  -4 -14   16.65    2.83
  -1   4  14   24.54    3.59
  -1   4  14   14.48    3.16
  -1   4  14   23.50    3.52
   1  -4 -15  127.69    8.00
  -1   4  15   85.94    6.82
  -1   4  15   87.29    5.99
  -1   4  15   94.30    7.98
  -1   4  16   10.08    2.98
   1  -4 -16   11.20    3.79
  -1   4  16   11.52    3.59
   1  -4 -17   65.29    6.10
  -1   4  17   59.35    5.11
  -1   4  17   66.60    6.14
   1  -4 -18    1.70    4.18
  -1   4  18    1.13    2.83
   1  -4 -19   15.77    4.56
  -1   4  19   23.06    3.97
  -1   4  20    8.16    5.13
   1  -5   0  106.09    5.20
  -1   5   0  111.30    5.44
   1  -5  -1  371.05   13.40
  -1   5   1  369.63   14.26
   1  -5  -2   29.35    2.76
  -1   5   2   27.63    2.42
   1  -5  -3   64.59    3.34
  -1   5   3   60.14    4.11
  -1   5   4 1399.06   51.89
   1  -5  -4 1471.80   53.22
  -1   5   4 1446.25   70.66
  -1   5   4 1349.72   44.91
  -1   5   5   67.44    4.25
  -1   5   5   72.49    4.07
   1  -5  -5   65.60    3.88
  -1   5   5   69.01    4.31
  -1   5   5   72.67    3.52
  -1   5   6  433.81   17.39
   1  -5  -6  466.25   29.77
  -1   5   6  455.45   16.97
  -1   5   6  443.39   20.62
  -1   5   6  448.23   18.01
  -1   5   7   14.41    2.22
  -1   5   7   20.80    2.44
  -1   5   7   20.06    2.76
  -1   5   7   17.53    1.85
  -1   5   8  316.50   14.89
  -1   5   8  337.30   12.58
  -1   5   8  329.20   12.69
  -1   5   8  348.03   15.25
  -1   5   9    0.00    2.26
  -1   5   9    1.09    1.83
  -1   5   9   -0.56    1.47
  -1   5  10   52.01    3.68
  -1   5  10   52.64    3.97
  -1   5  10   42.67    3.52
  -1   5  11  186.15   10.71
  -1   5  11  212.36   11.16
  -1   5  11  185.22    9.83
  -1   5  12  492.69   26.70
  -1   5  12  472.37   23.09
  -1   5  12  473.68   23.02
  -1   5  13   64.63    5.92
  -1   5  13   49.59    4.92
  -1   5  13   62.19    5.01
  -1   5  14  417.96   23.90
  -1   5  14  432.16   18.37
  -1   5  14  415.06   25.12
  -1   5  15  482.95   30.16
  -1   5  15  515.00   31.96
  -1   5  15  542.86   28.35
  -1   5  16    7.93    3.21
  -1   5  16   -1.49    2.42
  -1   5  16    7.41    4.63
  -1   5  17    1.13    2.26
  -1   5  17    0.00    2.60
  -1   5  18   34.95    4.16
  -1   5  18   25.24    5.02
  -1   6   0  518.64   19.97
   1  -6   0  552.28   21.06
  -1   6   1  244.59    9.78
   1  -6  -1  238.17    9.85
   1  -6  -2  191.53    7.98
  -1   6   2  201.78    9.20
   1  -6  -3  518.48   28.49
  -1   6   3  508.99   18.82
   1  -6  -4  636.07   26.30
  -1   6   4  560.71   23.70
  -1   6   4  619.82   26.36
  -1   6   4  646.75   30.21
  -1   6   5    0.38    1.87
  -1   6   5   -2.58    1.65
  -1   6   5    1.85    1.11
   1  -6  -5   -0.74    1.85
   1  -6  -5    1.11    1.11
  -1   6   5    1.11    1.11
  -1   6   6    2.82    2.06
  -1   6   6   -0.18    1.65
  -1   6   6    0.38    1.11
  -1   6   6    4.79    1.65
   1  -6  -7    5.90    1.11
  -1   6   7    6.37    2.44
  -1   6   7    2.76    2.58
  -1   6   7    7.93    1.47
  -1   6   7    6.08    2.03
  -1   6   8    4.97    2.76
  -1   6   8   -2.40    1.85
  -1   6   8    0.92    1.47
  -1   6   8    3.19    1.51
  -1   6   9   92.10    5.85
  -1   6   9   97.53    5.35
  -1   6   9   82.18    5.19
  -1   6   9   90.90    6.67
  -1   6  10   30.86    3.12
  -1   6  10   23.32    3.19
  -1   6  10   19.77    2.78
  -1   6  11   22.98    3.21
  -1   6  11   15.61    2.57
  -1   6  11   14.23    2.22
  -1   6  12  380.18   20.29
  -1   6  12  347.49   23.27
  -1   6  12  350.90   23.22
  -1   6  13   70.73    5.29
  -1   6  13   72.79    5.54
  -1   6  13   52.01    4.83
  -1   6  14   27.72    4.43
  -1   6  14   36.30    4.07
  -1   6  14   25.68    4.16
  -1   6  15   10.94    2.83
  -1   6  15   10.75    3.71
  -1   6  15   17.60    3.71
  -1   6  16    7.00    3.01
  -1   6  16   -3.34    3.89
  -1   6  17    7.93    2.64
  -1   6  17    0.00    4.83
  -1   6  18   -1.13    2.83
  -1   6  18   -2.60    3.34
   1  -7   0 1532.21   57.11
  -1   7   0 1452.17   58.10
  -1   7   1 1102.69   52.68
   1  -7  -1 1153.94   41.00
   1  -7  -2   -1.11    1.85
  -1   7   2   -3.00    2.06
  -1   7   3  709.76   27.52
   1  -7  -3  786.75   35.20
   1  -7  -4  245.81   13.85
  -1   7   4  201.15    9.22
  -1   7   4  215.65    9.63
  -1   7   4  227.06   13.74
   1  -7  -5   -1.65    2.76
  -1   7   5   -0.75    1.51
  -1   7   5    0.38    1.29
  -1   7   5   -0.56    1.11
   1  -7  -6  116.59    5.92
  -1   7   6  104.55    5.90
  -1   7   6  110.42    5.90
  -1   7   6  107.13    6.30
  -1   7   6  106.25    6.21
   1  -7  -7   58.11    3.88
  -1   7   7   46.60    3.95
  -1   7   7   45.23    3.32
  -1   7   7   56.07    3.16
  -1   7   7   52.28    3.32
   1  -7  -8    8.11    1.47
  -1   7   8   10.16    2.06
  -1   7   8   10.84    2.39
  -1   7   8   14.57    2.40
  -1   7   8   11.05    1.85
  -1   7   9  111.42    7.93
  -1   7   9  108.51    6.26
  -1   7   9  108.73    6.85
  -1   7   9  108.28    7.21
  -1   7  10   -1.69    2.64
  -1   7  10    2.75    2.03
  -1   7  10    1.11    2.58
  -1   7  10    1.11    1.67
  -1   7  11  145.55    7.77
  -1   7  11  161.18    8.86
  -1   7  11  152.83    9.47
  -1   7  12   89.42    5.87
  -1   7  12   75.88    6.64
  -1   7  12   80.99    5.56
  -1   7  13    4.54    3.21
  -1   7  13   10.68    3.12
  -1   7  13    5.19    2.78
  -1   7  14   38.92    4.25
  -1   7  14   43.44    4.16
  -1   7  14   36.12    3.89
  -1   7  15    3.59    2.46
  -1   7  15    2.78    2.60
  -1   7  16   48.59    5.11
  -1   7  16   49.14    5.58
  -1   7  17    3.59    3.21
  -1   7  17    0.38    2.78
  -1   7  18   34.72    6.14
  -1   8   0    0.75    2.06
   1  -8   0    1.67    1.85
   1  -8  -1  118.96    6.67
  -1   8   1  106.33    6.21
   1  -8  -2  229.28   11.48
  -1   8   2  213.84   10.37
   1  -8  -3    9.02    3.50
  -1   8   3   13.51    2.44
   1  -8  -4   51.55    4.61
  -1   8   4   37.55    3.01
   1  -8  -5  123.30    8.11
  -1   8   5  101.46    5.28
  -1   8   5   95.76    4.63
  -1   8   5  101.23    5.54
   1  -8  -6   42.49    4.23
   1  -8  -6   49.25    2.98
  -1   8   6   52.09    4.32
  -1   8   6   43.29    2.78
  -1   8   6   55.35    4.41
  -1   8   7   10.35    2.64
  -1   8   7    5.51    3.12
  -1   8   7    9.96    2.21
  -1   8   7    4.97    2.39
   1  -8  -7    5.71    1.47
   1  -8  -8    0.74    1.09
  -1   8   8    7.34    3.19
  -1   8   8    1.83    3.12
  -1   8   8    5.90    3.14
  -1   8   8    9.01    2.03
  -1   8   9    0.57    1.88
  -1   8   9   -2.39    2.03
  -1   8   9   -1.29    1.67
   1  -8  -9    0.18    1.11
  -1   8   9    2.39    2.76
  -1   8  10   86.59    5.11
  -1   8  10   88.60    6.44
  -1   8  10   96.33    6.30
  -1   8  10   91.61    6.48
  -1   8  11   69.67    4.74
  -1   8  11   96.49    6.85
  -1   8  11   88.04    6.80
  -1   8  11   82.91    6.12
  -1   8  12    3.79    2.46
  -1   8  12    3.12    3.68
  -1   8  12    3.14    2.40
  -1   8  13    3.97    2.26
  -1   8  13    1.09    3.68
  -1   8  13    1.29    2.58
  -1   8  14    7.00    2.46
  -1   8  14   -0.38    2.22
  -1   8  15    7.95    3.59
  -1   8  15   12.77    4.81
  -1   8  16   22.52    3.79
  -1   8  16   10.75    3.34
  -1   8  17    8.34    3.89
   1  -9   0   20.11    2.40
  -1   9   0   25.33    3.57
   1  -9  -1    8.49    2.94
  -1   9   1   10.69    2.62
   1  -9  -2   35.18    3.14
  -1   9   2   27.79    3.01
  -1   9   3   62.21    5.08
   1  -9  -3   56.32    4.61
   1  -9  -4    8.83    2.58
  -1   9   4    6.39    2.44
   1  -9  -5   12.51    2.57
  -1   9   5    6.03    3.01
  -1   9   5    9.74    2.03
  -1   9   5   14.21    2.58
   1  -9  -6    6.98    2.57
   1  -9  -6    0.74    1.67
  -1   9   6    2.06    1.88
  -1   9   6    2.58    1.47
  -1   9   6   -2.21    2.03
   1  -9  -7   18.05    2.21
  -1   9   7   14.69    3.21
  -1   9   7   21.12    3.12
  -1   9   7   12.52    1.85
  -1   9   7   19.09    3.12
   1  -9  -8    2.57    1.29
  -1   9   8    0.20    2.08
  -1   9   8   -0.74    2.21
  -1   9   8   -0.92    2.21
  -1   9   8    1.47    1.83
   1  -9  -9  180.27   53.61
  -1   9   9  139.34    8.92
  -1   9   9  136.77   11.02
  -1   9   9  150.70   12.76
  -1   9   9  155.07    8.31
  -1   9  10   15.57    4.04
  -1   9  10   14.19    2.58
  -1   9  10   15.27    2.94
  -1   9  10   26.64    4.34
  -1   9  11   43.35    4.25
  -1   9  11   34.41    4.16
  -1   9  11   38.47    5.31
  -1   9  11   34.99    4.43
  -1   9  12    4.97    3.14
  -1   9  12    0.20    1.88
  -1   9  12   -3.12    3.66
  -1   9  13    6.06    3.59
  -1   9  13   23.27    4.43
  -1   9  14   -4.74    3.41
  -1   9  14    2.58    3.70
  -1   9  15    2.08    2.46
  -1   9  15    5.36    4.07
  -1   9  16    0.38    2.28
  -1   9  16    1.85    3.34
  -1  10   0   56.52    4.32
   1 -10   0   46.63    4.25
   1 -10  -1   47.71    5.17
  -1  10   1   43.58    3.95
   1 -10  -2   87.43    6.46
  -1  10   2   59.21    4.70
   1 -10  -3   -1.11    2.39
  -1  10   3    0.18    2.06
   1 -10  -4   16.54    4.23
  -1  10   4   17.13    3.19
  -1  10   5    4.72    3.01
  -1  10   5    0.36    1.65
  -1  10   5    0.74    2.21
   1 -10  -5   -1.65    3.86
   1 -10  -6   10.64    2.94
   1 -10  -6    4.47    1.67
  -1  10   6    0.00    1.70
  -1  10   6    4.59    2.76
  -1  10   6    2.94    1.47
   1 -10  -7   11.00    2.94
  -1  10   7    6.60    3.21
  -1  10   7   11.55    3.66
  -1  10   7   12.86    2.39
  -1  10   7   11.91    3.12
   1 -10  -7   19.00    2.40
   1 -10  -8    8.07    2.01
  -1  10   8    3.79    2.46
  -1  10   8    4.58    2.75
  -1  10   8    8.09    2.21
  -1  10   8    8.79    2.57
   1 -10  -9   55.32    3.50
  -1  10   9   43.67    4.36
  -1  10   9   40.28    4.22
  -1  10   9   53.92    4.77
  -1  10   9   40.85    4.79
   1 -10 -10   53.75    3.32
  -1  10  10   55.24    5.69
  -1  10  10   43.01    4.04
  -1  10  10   53.75    4.99
  -1  10  10   55.60    4.59
  -1  10  11   -3.98    3.41
  -1  10  11    2.75    4.02
  -1  10  11    2.03    3.14
  -1  10  11    4.23    3.86
  -1  10  12    3.61    3.41
  -1  10  12    3.32    2.21
  -1  10  12   -0.38    3.12
  -1  10  13    2.08    3.41
  -1  10  13    1.47    2.96
  -1  10  14    3.41    2.66
  -1  10  14   -3.52    3.32
  -1  10  15    1.33    2.28
  -1  10  15    7.02    3.32
   1 -11   0   19.90    3.50
  -1  11   0   22.73    3.01
   1 -11  -1   11.97    3.68
  -1  11   1    8.65    2.26
   1 -11  -2    8.47    3.12
  -1  11   2    7.89    2.82
   1 -11  -3   -0.36    2.39
  -1  11   3    0.93    3.39
   1 -11  -4    4.59    3.86
  -1  11   4    2.83    2.26
   1 -11  -5   24.58    4.41
  -1  11   5   30.18    3.59
  -1  11   5   42.25    3.88
   1 -11  -6   62.33    6.24
  -1  11   6   84.20    6.24
  -1  11   6   75.43    5.53
  -1  11   6   62.83    4.79
   1 -11  -7   15.20    5.13
   1 -11  -7    0.92    2.03
  -1  11   7    0.75    2.64
  -1  11   7    3.48    2.57
   1 -11  -8  103.04    5.17
  -1  11   8   83.22    6.06
  -1  11   8  121.16    7.89
  -1  11   8   95.87    6.28
  -1  11   8   95.54    6.42
  -1  11   9  124.91    9.35
  -1  11   9  158.57   10.35
  -1  11   9  166.00   11.03
   1 -11  -9  152.69    7.37
  -1  11   9  150.10   11.21
   1 -11 -10   34.77    4.40
  -1  11  10   28.98    4.74
  -1  11  10   35.85    4.41
  -1  11  10   23.63    4.22
  -1  11  11    3.12    2.58
  -1  11  12   29.77    4.36
  -1  11  12   28.55    4.79
  -1  11  13   19.72    3.61
  -1  11  13   24.15    4.79
  -1  11  14    6.64    2.66
  -1  11  14    5.35    2.96
   1 -12   0   50.62    5.90
  -1  12   0   55.24    4.52
   1 -12  -1   14.53    3.86
  -1  12   1    3.39    3.95
   1 -12  -2   68.54    7.36
  -1  12   2   51.75    4.34
   1 -12  -3   13.40    3.48
  -1  12   3   11.48    2.64
  -1  12   4   44.87    5.29
  -1  12   5   30.95    3.79
  -1  12   5   32.83    4.05
  -1  12   6   25.51    3.79
  -1  12   6   28.22    3.48
  -1  12   6   22.77    3.50
   1 -12  -7   72.38    5.38
  -1  12   7   59.95    6.06
  -1  12   7   65.99    5.15
  -1  12   7   52.71    5.69
  -1  12   8   26.41    2.94
   1 -12  -8   26.75    2.76
  -1  12   8   28.96    4.16
  -1  12   8   20.83    2.75
   1 -12  -9   39.08    3.48
  -1  12   9   16.67    5.11
  -1  12   9   20.54    3.86
  -1  12   9   22.84    3.66
   1 -12 -10    7.12    2.37
  -1  12  10   10.05    3.61
  -1  12  10    9.92    3.30
  -1  12  11   -3.98    4.36
  -1  12  11   -0.18    2.39
  -1  12  12   -0.57    3.79
  -1  12  12    2.76    2.76
  -1  12  13   -4.18    2.66
  -1  12  13    7.55    4.05
  -1  13   0   23.86    4.32
  -1  13   1    2.82    2.82
  -1  13   2   51.76    6.41
  -1  13   4   -0.20    2.64
  -1  13   5   26.63    4.92
  -1  13   5   18.43    3.88
  -1  13   6   21.17    4.16
  -1  13   6   26.91    3.12
  -1  13   6   30.27    3.68
   1 -13  -7   33.23    4.07
  -1  13   7   30.47    3.79
  -1  13   7   28.56    4.04
  -1  13   7   38.40    5.31
   1 -13  -8   19.59    3.12
  -1  13   8   27.83    4.93
  -1  13   8   18.86    3.12
  -1  13   9   42.07    7.02
  -1  13   9   40.68    4.77
  -1  13  10   -1.13    4.16
  -1  13  10   -2.39    2.39
  -1  13  11   20.67    4.74
  -1  13  11   23.13    4.77
  -1  14   0   15.41    4.70
  -1  14   1  244.37   16.04
  -1  14   2    3.19    3.01
  -1  14   3   14.52    8.86
  -1  14   4   -0.38    2.64
  -1  14   5    0.00    2.46
  -1  14   5    5.89    3.86
   1 -14  -6    1.11    1.87
  -1  14   6    7.55    4.34
  -1  14   6    3.28    3.10
   1 -14  -7    3.70    2.40
  -1  14   7   -2.46    2.46
  -1  14   7   -1.47    3.28
  -1  14   8    5.87    3.21
  -1  14   8   -3.48    2.01
  -1  14   9   19.52    4.36
  -1  14   9    9.51    3.30
  -1  14  10   24.83    4.93
  -1  14  10   23.81    4.22
  -1  15   0   13.73    5.26
  -1  15   1    9.40    3.77
  -1  15   2   13.56    4.90
  -1  15   3   10.55    3.01
  -1  15   4    5.65    4.14
  -1  15   5    0.57    2.83
  -1  15   5   -2.37    1.83
   1 -15  -6   43.10    4.84
  -1  15   6   34.22    4.74
  -1  15   6   35.44    4.02
  -1  15   7   12.49    3.79
  -1  15   7   12.24    3.84
  -1  15   8   20.45    4.36
  -1  16   0   43.60    5.45
  -1  16   1   18.25    4.14
  -1  16   2   48.95    5.85
  -1  16   3    1.88    3.01
  -1  16   4   14.53    4.34
  -1  16   5    6.05    3.97
  -1  16   6    6.24    5.87
  -1  17   0    5.83    4.88
  -1  17   1   20.69    4.90
  -1  17   2   -0.38    3.01
  -1  17   3   30.14    6.60
   0 -18   3  -11.02    5.60
   0 -18   4   35.51    6.17
   0 -18   5   50.85    8.24
   0 -18   6    1.69    3.73
   0 -18   7    6.37    3.93
   0 -18   8   -7.12    5.62
   0 -18   9   -0.38    5.99
   0 -17   1   -3.18    3.37
   0 -17   2   60.00    6.73
   0 -17   3   -1.69    3.18
   0 -17   4   46.90    7.28
   0 -17   5   87.49    8.61
   0 -17   6   11.03    4.86
   0 -17   7    1.49    5.62
   0 -17   8   -3.00    3.93
   0 -17   9   -0.38    3.37
   0 -17  10    4.13    4.32
   0 -17  11    3.57    4.50
   0 -17  12    7.70    4.32
   0 -17  13   13.35    6.76
   0 -16   1    3.55    3.37
   0 -16   2   18.70    4.86
   0 -16   3   11.39    4.11
   0 -16   4   12.90    3.37
   0 -16   5   17.57    5.24
   0 -16   6    0.93    3.37
   0 -16   7   12.92    3.93
   0 -16   8    2.44    3.75
   0 -16   9    0.93    3.37
   0 -16  10   10.50    5.63
   0 -16  11   15.57    5.81
   0 -16  12   23.86    6.58
   0 -16  13   11.64    6.01
   0 -16  14   65.00    8.47
   0 -16  15   21.98    8.83
   0 -15   1   41.52    4.68
   0 -15   2   14.59    3.93
   0 -15   3   42.43    5.24
   0 -15   4   33.64    4.11
   0 -15   5   -1.13    2.80
   0 -15   6  156.17   13.12
   0 -15   7   -0.38    3.18
   0 -15   8  112.55   11.07
   0 -15   9    7.50    4.50
   0 -15  10   16.88    5.81
   0 -15  11    7.88    5.26
   0 -15  12    2.44    4.88
   0 -15  13   12.02    5.45
   0 -15  14    8.45    4.50
   0 -15  15   -5.06    3.19
   0 -15  16   53.77    7.70
   0 -15  17    8.41    5.04
   0  14  -1    5.99    4.68
   0  14  -1    0.93    2.24
   0  14  -2   60.75    5.44
   0  14  -2   55.24    3.95
   0  14  -3  105.98    9.55
   0  14  -3  104.91    7.14
   0  14  -4   47.65    5.24
   0  14  -4   60.52    3.57
   0  14  -5   53.84    7.30
   0  14  -5   52.70    3.75
   0 -14   6   14.96    4.68
   0 -14   7  194.60   14.46
   0 -14   8    1.87    3.18
   0 -14   9   24.54    4.13
   0 -14  10   18.37    4.68
   0 -14  11   40.53    5.83
   0 -14  12   23.27    6.01
   0 -14  13   17.46    4.50
   0 -14  14   76.54    7.72
   0 -14  15   -2.44    3.55
   0 -14  16   -4.31    3.18
   0 -14  17   12.88    5.80
   0 -14  18   10.25    4.09
   0 -13   1  144.60    9.38
   0 -13   2  472.47   19.61
   0  13  -3  109.72    7.50
   0  13  -3  121.34    6.42
   0  13  -4   25.80    3.37
   0  13  -4   34.95    2.44
   0  13  -5  386.75   20.11
   0  13  -5  386.66   17.15
   0 -13   6    6.17    3.00
   0 -13   7  220.21   14.28
   0 -13   8   28.08    4.13
   0 -13   9   59.57    5.08
   0 -13  10    6.75    3.75
   0 -13  11   93.39    8.27
   0 -13  12    5.63    3.19
   0 -13  13   81.01    6.03
   0 -13  14   -0.18    3.19
   0 -13  15    5.06    6.37
   0 -13  16    2.06    3.00
   0 -13  17    1.31    4.11
   0 -13  18   14.87    5.76
   0 -13  19   -4.25    4.25
   0  12  -1   23.95    3.00
   0 -12   1   15.14    3.70
   0  12  -2    5.04    2.62
   0 -12   2    0.92    4.07
   0  12  -3   18.70    2.80
   0 -12   3   17.37    3.14
   0  12  -4   16.45    2.80
   0 -12   4   16.09    2.96
   0  12  -5   83.74    7.86
   0  12  -5  100.60    4.90
   0 -12   5   99.67    7.97
   0  12  -6   86.57    6.01
   0 -12   6   78.96    7.03
   0  12  -7   12.52    3.00
   0 -12   7   16.45    3.70
   0  12  -8   -0.38    2.62
   0 -12   8   -3.14    4.25
   0 -12   9    9.37    3.75
   0 -12  10   18.93    4.31
   0 -12  11    7.68    3.00
   0 -12  12   22.10    3.95
   0 -12  13   25.10    5.26
   0 -12  14    8.06    3.18
   0 -12  15   -3.18    2.62
   0 -12  16    6.35    4.11
   0 -12  17   -3.91    2.80
   0 -12  18   15.22    5.56
   0 -12  19   15.34    5.92
   0 -12  20   -0.18    3.32
   0 -11   1   82.64    6.67
   0  11  -1   77.83    5.26
   0  11  -2   -0.93    2.42
   0 -11   2    2.40    3.52
   0  11  -3   -0.38    1.87
   0 -11   3    4.81    2.96
   0  11  -4   72.50    5.62
   0 -11   4   74.77    5.01
   0  11  -5    2.42    2.80
   0 -11   5    1.67    2.22
   0  11  -6   43.37    4.31
   0 -11   6   41.09    4.45
   0 -11   7   71.80    7.03
   0  11  -7   67.50    4.88
   0  11  -8    7.30    2.24
   0 -11   8    8.70    2.78
   0  11  -9    9.92    3.75
   0 -11   9    0.38    2.22
   0  11 -10   84.63    6.94
   0 -11  10  102.18    9.63
   0  11 -11    9.37    2.82
   0 -11  11    9.99    3.52
   0 -11  12   15.16    3.37
   0 -11  13    2.62    2.80
   0 -11  14   -2.80    4.31
   0 -11  15   67.77    6.75
   0 -11  16   70.23    7.28
   0 -11  18    3.14    3.34
   0 -11  19   19.18    5.35
   0 -11  20    6.80    3.50
   0  10  -1   73.53    4.88
   0 -10   1   64.59    5.74
   0  10  -2   39.26    3.37
   0 -10   2   41.11    4.63
   0  10  -3   33.44    3.37
   0 -10   3   27.60    3.52
   0  10  -4  111.17    6.01
   0 -10   4  110.56    6.87
   0  10  -5   85.94    6.93
   0 -10   5   72.59    5.94
   0  10  -6    0.75    2.24
   0 -10   6   -2.40    2.22
   0  10  -7   -1.13    2.06
   0 -10   7    6.66    2.58
   0 -10   8    5.01    3.14
   0 -10   9   16.67    2.78
   0  10  -9   24.89    3.75
   0  10 -10    5.99    3.75
   0 -10  10    7.41    2.40
   0  10 -11   73.55    5.63
   0 -10  11   73.15    6.67
   0  10 -12   12.90    3.93
   0 -10  12   16.11    2.96
   0  10 -13    5.80    2.80
   0  10 -13    8.81    3.44
   0 -10  13   11.30    3.16
   0  10 -14    3.93    3.18
   0 -10  14    3.71    4.27
   0 -10  15   24.42    6.33
   0 -10  16  199.57   12.56
   0 -10  17   40.24    5.02
   0 -10  18    6.48    2.96
   0 -10  19    1.11    2.94
   0 -10  20    6.98    4.59
   0 -10  21    7.48    3.84
   0   9  -1  299.35   13.94
   0  -9   1  296.05   15.29
   0   9  -2   88.24    4.70
   0  -9   2   95.81    7.25
   0   9  -3    5.24    2.42
   0  -9   3    8.16    2.40
   0   9  -4   33.62    2.82
   0  -9   4   21.67    4.07
   0   9  -5  139.88    8.07
   0  -9   5  169.34    8.20
   0   9  -6   51.92    3.93
   0  -9   6   65.38    4.09
   0   9  -7   45.77    4.49
   0  -9   7   44.62    3.16
   0   9  -8   16.08    2.80
   0  -9   8   18.89    3.16
   0  -9   9    4.25    1.85
   0   9  -9    4.49    3.18
   0   9 -10    1.31    2.42
   0  -9  10    5.74    3.34
   0   9 -11   10.28    3.18
   0  -9  11    8.70    2.96
   0   9 -12    6.55    2.62
   0  -9  12    5.74    2.96
   0   9 -13  126.64    7.16
   0   9 -13  123.41    9.04
   0  -9  13  112.10   10.39
   0   9 -14   63.80    6.17
   0   9 -14   99.78    8.99
   0  -9  14   51.15    5.94
   0   9 -15    4.84    2.80
   0  -9  15    7.79    2.96
   0  -9  16  217.66   16.54
   0   9 -16  243.96   15.52
   0  -9  17   63.19    5.58
   0  -9  18    6.66    3.14
   0  -9  19   27.06    4.43
   0  -9  20   76.67    6.44
   0  -9  21   41.12    6.41
   0   8  -1   43.03    4.50
   0  -8   1   39.69    2.80
   0   8  -2  113.07    6.21
   0  -8   2  117.97    5.80
   0  -8   3   50.26    4.47
   0   8  -3   45.57    4.49
   0   8  -4   23.34    2.62
   0  -8   4   35.42    2.98
   0   8  -5  184.03    7.72
   0  -8   5  188.66   10.05
   0  -8   6  706.01   25.80
   0   8  -7  216.92    9.22
   0  -8   7  210.57    8.95
   0   8  -8  288.89   11.68
   0  -8   8  293.48   14.50
   0   8  -9   53.61    4.86
   0  -8   9   50.74    4.45
   0   8 -10    3.73    2.24
   0  -8  10    1.29    2.22
   0   8 -11   11.59    2.42
   0  -8  11    6.85    2.96
   0   8 -12  156.15    8.47
   0   8 -12  152.44   10.37
   0  -8  12  147.07   10.03
   0  -8  13   -2.05    2.22
   0   8 -13    0.18    1.87
   0   8 -13    1.90    7.03
   0   8 -14  122.29    8.06
   0   8 -14  109.79    9.71
   0  -8  14  131.57    9.26
   0  -8  14  115.26    9.28
   0   8 -15   13.21    3.73
   0  -8  15   10.75    3.71
   0  -8  15   11.73    2.05
   0   8 -16    0.56    2.78
   0  -8  16   -3.52    3.89
   0  -8  16    0.38    2.60
   0   8 -17   85.58    6.51
   0  -8  17   71.54    8.34
   0  -8  17   88.94    7.11
   0   8 -18   -6.84    3.32
   0  -8  18   -2.60    3.89
   0  -8  18    1.11    2.22
   0   8 -19   11.97    3.32
   0  -8  19   19.34    4.29
   0  -8  20   28.65    4.97
   0  -8  21   20.51   13.74
   0  -8  22   14.62    3.48
   0   7  -1  136.16    6.23
   0  -7   1  131.80    7.09
   0   7  -2    5.24    2.06
   0  -7   2    3.53    1.85
   0   7  -3  273.69   16.13
   0  -7   3  275.22   11.61
   0  -7   4  186.20   11.36
   0   7  -4  183.96   11.05
   0   7  -5  129.06    5.45
   0   7  -5  120.27    6.58
   0  -7   5  116.01    5.22
   0   7  -6  573.69   21.84
   0  -7   6  590.71   21.85
   0   7  -7 1434.75   54.80
   0  -7   7 1462.38   70.87
   0   7  -8   54.31    4.31
   0  -7   8   42.76    3.52
   0  -7   9    1.11    1.67
   0   7  -9    0.38    2.05
   0   7 -10   67.05    5.24
   0  -7  10   57.58    4.63
   0   7 -11  107.40    5.45
   0   7 -11   93.57    7.07
   0  -7  11  108.87    8.72
   0  -7  11  111.65    5.51
   0   7 -12   -0.93    1.69
   0   7 -12    1.90    2.28
   0  -7  12    8.52    2.05
   0  -7  12   -0.18    1.11
   0   7 -13  234.79   11.30
   0   7 -13  224.92   13.33
   0  -7  13  230.41   17.44
   0  -7  13  248.61   15.68
   0   7 -14   42.51    4.11
   0   7 -14   40.01    5.29
   0  -7  14   46.69    5.01
   0  -7  14   46.99    3.91
   0   7 -15  567.91   35.38
   0   7 -15  568.81   39.58
   0  -7  15  587.82   34.57
   0  -7  15  629.09   46.52
   0   7 -16   -2.78    2.22
   0  -7  16   -5.19    2.40
   0  -7  16   -1.11    2.60
   0  -7  17  114.67    7.43
   0  -7  17  111.03    9.29
   0   7 -17  110.67    8.94
   0   7 -18    5.19    3.88
   0  -7  18   -9.26    4.07
   0  -7  18    7.43    4.27
   0   7 -19    4.05    3.32
   0  -7  19    1.85    4.09
   0  -7  20  108.43    9.62
   0   7 -21    2.76    3.68
   0   7 -21   -4.72    4.16
   0   7 -22   -2.03    2.94
   0   7 -22    3.21    4.92
   0   6  -1    6.17    2.24
   0  -6   1   12.45    2.05
   0   6  -2 1444.75   84.11
   0  -6   2 1598.12   60.90
   0   6  -3  824.39   33.71
   0  -6   3  840.52   33.73
   0   6  -4   29.46    2.80
   0  -6   4   32.64    2.78
   0   6  -5   32.04    2.80
   0   6  -5   31.43    1.87
   0  -6   5   29.28    2.78
   0   6  -6 1914.10   69.44
   0  -6   6 1895.90   71.66
   0   6  -7    5.97    2.05
   0  -6   7    5.92    2.78
   0   6  -8   42.72    3.37
   0  -6   8   35.72    3.89
   0   6  -9  415.99   19.18
   0  -6   9  439.75   22.46
   0  -6   9  447.95   19.41
   0   6 -10  199.54    9.98
   0   6 -10  224.74   13.17
   0  -6  10  197.69   13.17
   0  -6  10  227.26   12.31
   0   6 -11    3.93    1.87
   0   6 -11    7.55    2.08
   0  -6  11    4.45    1.67
   0  -6  11    1.85    1.67
   0   6 -12   50.45    3.75
   0   6 -12   56.48    5.10
   0  -6  12   46.47    4.45
   0  -6  12   53.23    5.01
   0   6 -13   -2.62    1.49
   0   6 -13   -0.56    2.64
   0  -6  13    0.74    1.67
   0  -6  13   -1.67    1.85
   0   6 -14   44.23    4.31
   0   6 -14   44.50    6.58
   0  -6  14   40.57    3.89
   0  -6  14   52.12    4.27
   0   6 -15    4.84    2.60
   0   6 -15   16.70    4.88
   0  -6  15    0.18    2.05
   0  -6  15   -0.18    2.22
   0   6 -16  151.81    9.17
   0  -6  16  182.78    9.29
   0  -6  16  171.94    9.85
   0   6 -17   39.74    4.09
   0  -6  17   29.80    3.89
   0  -6  17   30.41    3.53
   0   6 -18  131.05   10.42
   0  -6  18  121.59    7.43
   0  -6  18  142.05    9.67
   0   6 -19   22.21    4.81
   0  -6  19   26.27    4.81
   0  -6  19   35.04    5.56
   0   6 -20   11.47    3.14
   0   6 -20   15.45    3.97
   0   6 -21    2.40    3.70
   0   6 -21    9.80    4.52
   0   6 -22   19.75    4.81
   0   6 -22   12.63    5.85
   0   5  -1  156.44    7.54
   0  -5   1  150.43    6.57
   0  -5   2   44.78    2.80
   0   5  -2   48.71    3.00
   0  -5   3  101.52    4.86
   0   5  -3  109.97    5.06
   0  -5   4    8.34    1.49
   0   5  -4    5.22    1.49
   0   5  -4    5.04    0.56
   0   5  -5  185.99    8.43
   0   5  -5  180.46    9.53
   0  -5   5  194.62   10.41
   0  -5   6  258.91   11.16
   0   5  -6  249.97    9.76
   0   5  -7  261.58   11.45
   0  -5   7  270.34   12.08
   0  -5   7  277.94   11.47
   0  -5   8   16.33    1.67
   0   5  -8   15.13    2.06
   0  -5   8   15.54    2.22
   0   5  -9  332.76   17.51
   0  -5   9  320.39   15.79
   0  -5   9  345.19   16.92
   0   5  -9  295.51   13.19
   0  -5  10   13.91    2.05
   0  -5  10   20.36    2.05
   0   5 -10   13.91    3.39
   0   5 -10    9.17    2.80
   0   5 -11  135.91    7.54
   0   5 -11  136.11    9.22
   0  -5  11  144.26    7.61
   0  -5  11  151.97    6.69
   0   5 -12    9.37    2.44
   0   5 -12    7.68    3.37
   0  -5  12    9.44    2.40
   0  -5  12    7.61    2.40
   0   5 -13    4.68    2.62
   0   5 -13    6.55    2.44
   0  -5  13    7.79    1.85
   0  -5  13    7.23    2.40
   0  -5  14   -0.38    2.60
   0   5 -14    1.13    2.06
   0   5 -14   -1.11    2.62
   0  -5  14   -0.38    2.60
   0   5 -15  460.36   24.60
   0  -5  15  430.17   20.65
   0   5 -15  408.78   20.88
   0  -5  15  465.51   22.34
   0  -5  16   -2.96    2.22
   0   5 -16   -1.69    1.87
   0  -5  16    1.85    2.03
   0   5 -17    4.47    2.80
   0  -5  17    0.56    1.85
   0  -5  17    6.48    2.96
   0   5 -18  176.17   12.70
   0  -5  18  161.12    8.74
   0  -5  18  134.85   10.03
   0   5 -19   -0.18    5.26
   0   5 -19   -0.56    2.22
   0  -5  19    0.56    2.58
   0   5 -20    7.43    3.71
   0   5 -20   32.74    6.78
   0   5 -21    3.77    5.28
   0   5 -21    6.87    3.53
   0   5 -22   19.59    6.96
   0   5 -22   16.17    4.09
   0   4  -1  168.48    7.36
   0  -4   1  176.39   10.84
   0   4  -2   17.71    2.05
   0  -4   2   13.01    1.49
   0  -4   3   42.47    2.42
   0   4  -3   37.03    2.98
   0   4  -4  876.64   43.67
   0   4  -4  910.66   42.63
   0  -4   4  932.49   39.89
   0   4  -5  252.16   10.50
   0  -4   5  232.24    8.58
   0  -4   5  233.59    8.15
   0  -4   6   10.39    0.93
   0   4  -6    7.64    1.69
   0  -4   6   10.17    2.03
   0  -4   7   39.83    2.22
   0   4  -7   28.94    3.37
   0  -4   7   41.46    2.78
   0   4  -8   72.41    3.57
   0   4  -8   69.19    4.34
   0  -4   8   56.11    3.89
   0  -4   8   66.67    4.27
   0   4  -9   12.94    2.62
   0   4  -9   10.10    2.62
   0  -4   9    6.30    1.85
   0  -4   9   14.07    1.49
   0   4 -10   84.44    5.10
   0   4 -10   89.93    5.81
   0  -4  10   92.85    6.50
   0  -4  10   88.69    5.20
   0  -4  11    7.77    2.05
   0   4 -11    4.88    2.26
   0   4 -11   11.36    2.24
   0  -4  11    8.52    2.05
   0   4 -12  209.35   10.39
   0   4 -12  217.08   12.90
   0  -4  12  237.75   13.01
   0  -4  12  225.61   10.42
   0   4 -13    0.38    2.42
   0  -4  13   -0.74    1.49
   0  -4  13    1.67    1.67
   0   4 -13   -2.62    2.06
   0   4 -14  195.95    8.70
   0   4 -14  198.26   12.15
   0  -4  14  156.38    8.18
   0  -4  14  191.43   11.88
   0   4 -15   58.26    4.14
   0   4 -15   56.61    4.49
   0  -4  15   71.68    5.38
   0  -4  15   74.23    5.38
   0   4 -16   32.74    3.19
   0  -4  16   39.62    3.89
   0  -4  16   41.09    4.27
   0   4 -17   67.14    5.26
   0   4 -17   51.58    5.83
   0  -4  17   69.56    4.83
   0  -4  17   83.45    6.85
   0   4 -18  129.53   10.50
   0   4 -18  114.88   10.53
   0  -4  18  107.24    8.52
   0  -4  18  134.67    9.10
   0   4 -19   12.33    2.42
   0   4 -19   21.42    4.50
   0  -4  19   11.09    3.52
   0   4 -20    4.66    3.18
   0   4 -20    2.82    3.77
   0   4 -21    0.56    3.18
   0   4 -21    9.78    4.14
   0   4 -22    3.93    2.62
   0   4 -22   -2.64    4.52
   0  -3   1   38.81    2.62
   0   3  -2   13.40    1.49
   0  -3   2    3.71    1.67
   0   3  -3 4774.40  197.74
   0  -3   3 4999.66  199.46
   0   3  -4  637.06   28.60
   0  -3   4  640.34   23.29
   0  -3   4  666.21   29.66
   0   3  -5    8.76    2.05
   0  -3   5    4.81    1.85
   0  -3   5    3.34    1.29
   0   3  -6    4.11    2.06
   0   3  -6    6.17    1.69
   0  -3   6    1.11    1.29
   0  -3   6    7.95    1.29
   0  -3   7  200.16    9.65
   0   3  -7  188.47    8.86
   0   3  -7  178.74    9.02
   0  -3   7  178.79    9.49
   0   3  -8    1.69    1.51
   0   3  -8   -0.18    1.87
   0  -3   8   -1.67    2.60
   0  -3   8    1.67    1.29
   0   3  -9  219.16   11.36
   0   3  -9  234.58   10.30
   0  -3   9  229.75    8.97
   0  -3   9  231.46   10.78
   0   3 -10   45.21    3.59
   0   3 -10   26.52    3.89
   0  -3  10   52.95    3.91
   0  -3  10   50.51    2.98
   0   3 -11   84.81    5.29
   0   3 -11   99.74    6.69
   0  -3  11   96.98    4.66
   0  -3  11   90.46    5.02
   0   3 -12    1.69    2.06
   0   3 -12   -2.05    2.22
   0  -3  12    1.29    1.87
   0  -3  12    1.85    1.67
   0   3 -13    9.22    1.88
   0   3 -13    8.72    2.60
   0  -3  13    8.92    2.22
   0  -3  13   21.64    3.34
   0   3 -14    1.88    1.51
   0   3 -14    0.18    3.16
   0  -3  14    0.93    1.49
   0  -3  14    3.14    2.40
   0   3 -15   11.84    2.26
   0   3 -15    7.80    3.53
   0   3 -15    3.00    2.44
   0  -3  15    9.28    2.40
   0  -3  15   14.05    2.78
   0   3 -16   90.18    5.67
   0   3 -16   96.44    7.14
   0  -3  16   95.76    7.43
   0  -3  16  105.00    8.16
   0   3 -17  105.93    7.91
   0   3 -17  101.61    8.45
   0  -3  17   90.68    8.34
   0  -3  17   99.24    6.50
   0   3 -18   50.53    5.83
   0   3 -18   57.43    5.63
   0  -3  18   49.56    4.27
   0   3 -19    1.88    2.82
   0   3 -19    2.64    3.75
   0   3 -20    0.75    2.26
   0   3 -20   -1.51    3.39
   0   3 -21    1.69    3.19
   0   3 -21   -7.34    3.95
   0  -3  22    5.08    3.95
   0   2  -1 1616.63   75.11
   0  -2   1    0.56    0.56
   0  -2   2 1158.37   44.53
   0  -2   3  222.70   10.64
   0   2  -4  297.21   12.58
   0  -2   4  308.52   17.62
   0  -2   4  316.23   13.04
   0  -2   5   21.26    1.67
   0   2  -5   20.62    1.67
   0  -2   5   28.64    2.05
   0   2  -5   24.96    1.69
   0   2  -6  451.10   19.72
   0  -2   6  472.90   18.28
   0   2  -6  481.44   21.85
   0   2  -7   17.94    2.26
   0   2  -7   16.08    2.22
   0  -2   7   20.13    2.24
   0  -2   7   21.84    2.22
   0   2  -8  266.03   11.43
   0   2  -8  260.58   10.98
   0  -2   8  270.21   10.51
   0  -2   8  290.81   14.89
   0   2  -9  291.47   12.20
   0   2  -9  306.76   13.03
   0  -2   9  299.74   12.56
   0  -2   9  322.44   18.41
   0   2 -10  111.94    4.95
   0  -2  10  117.00    7.30
   0  -2  10  128.56    6.15
   0   2 -10  108.66    5.94
   0   2 -11  753.56   36.78
   0  -2  11  728.80   30.56
   0   2 -11  690.24   29.69
   0  -2  11  741.75   25.75
   0   2 -12    5.10    1.70
   0   2 -12   12.95    3.14
   0  -2  12    4.66    1.67
   0   2 -13  144.99    9.37
   0   2 -13  147.99    7.79
   0   2 -13  131.19    9.10
   0  -2  13  137.94    7.28
   0  -2  13  143.99    9.10
   0   2 -14  144.90   11.14
   0  -2  14  147.45    8.22
   0  -2  14  132.66   10.01
   0   2 -14  120.18    7.95
   0   2 -14  145.57    8.63
   0   2 -15   -0.20    1.33
   0   2 -15    1.49    3.16
   0  -2  15   -0.56    2.58
   0   2 -15    4.31    3.93
   0  -2  15    1.11    1.29
   0   2 -16   14.14    2.83
   0   2 -16    7.88    2.82
   0  -2  16   20.78    2.42
   0  -2  16   19.11    3.93
   0  -2  16   17.17    3.14
   0   2 -17    7.50    3.00
   0  -2  17   -1.49    2.40
   0  -2  17   -1.69    2.82
   0  -2  17   -5.54    3.50
   0   2 -17    1.70    1.70
   0   2 -18   15.59    3.75
   0  -2  18   12.76    3.34
   0  -2  18   12.02    3.19
   0   2 -18   16.97    3.21
   0   2 -19   -0.57    2.08
   0   2 -19    5.83    3.77
   0   2 -20    5.47    2.83
   0   2 -20    3.19    3.39
   0   2 -21   -5.47    3.01
   0   2 -21    3.59    5.47
   0  -2  22   16.78    6.41
   0   1  -1   -0.18    0.38
   0   1  -1   -0.18    0.18
   0   1  -2    0.38    0.56
   0  -1   2    1.47    0.56
   0  -1   2    0.56    0.38
   0   1  -3 2857.75  131.19
   0  -1   3   13.26    4.86
   0   1  -4  637.67   25.73
   0   1  -4  636.68   24.02
   0  -1   4  657.98   28.10
   0  -1   4  697.45   27.20
   0   1  -5  436.91   16.54
   0   1  -5  436.16   17.21
   0  -1   5  425.59   16.65
   0  -1   5  464.96   19.49
   0   1  -6  229.88   10.30
   0   1  -6  233.48   10.37
   0  -1   6  221.21    8.34
   0  -1   6  227.63    8.18
   0   1  -7    6.06    1.70
   0  -1   7    2.82    0.93
   0  -1   7    3.12    1.65
   0   1  -7    0.74    1.29
   0   1  -8  226.81   11.23
   0   1  -8  240.12   10.19
   0  -1   8  244.09    9.83
   0  -1   8  229.18    9.28
   0   1  -9  187.07    9.33
   0   1  -9  180.43    9.44
   0  -1   9  198.75    8.50
   0  -1   9  194.22    8.16
   0  -1   9  220.28   10.66
   0   1 -10  319.16   13.01
   0   1 -10  298.00   16.26
   0  -1  10  303.06   14.52
   0  -1  10  293.46   12.79
   0  -1  10  298.07   12.20
   0   1 -10  287.42   14.46
   0   1 -11   50.69    3.41
   0   1 -11   71.39    5.19
   0   1 -11   54.22    4.84
   0  -1  11   53.79    3.19
   0  -1  11   69.17    3.91
   0  -1  11   52.45    5.17
   0   1 -12   10.75    3.34
   0   1 -12   12.31    2.42
   0  -1  12    9.02    2.39
   0  -1  12    6.10    3.14
   0   1 -12   10.39    1.70
   0  -1  12   10.68    1.69
   0   1 -13   -0.75    1.88
   0   1 -13    0.56    2.06
   0  -1  13    2.24    1.31
   0  -1  13    3.14    3.68
   0  -1  13    0.38    1.85
   0   1 -14   12.81    3.53
   0   1 -14    3.37    2.24
   0  -1  14    9.51    1.87
   0  -1  14    9.04    3.32
   0  -1  14   15.34    3.55
   0  -1  14   16.61    3.88
   0   1 -14   10.59    1.70
   0   1 -15   17.19    2.66
   0   1 -15   11.90    3.91
   0   1 -15   14.62    3.37
   0  -1  15   12.29    2.42
   0  -1  15    7.19    2.76
   0  -1  15   16.69    3.19
   0  -1  15   12.56    2.76
   0   1 -16    1.88    2.26
   0   1 -16    6.19    3.95
   0  -1  16   -2.05    1.87
   0  -1  16   -5.26    3.00
   0  -1  16    4.99    2.76
   0   1 -17   19.47    2.46
   0   1 -17   13.73    3.19
   0  -1  17   25.05    3.16
   0  -1  17   23.90    4.52
   0   1 -18    4.34    2.64
   0  -1  18   -0.74    2.58
   0   1 -18    2.26    2.64
   0  -1  18   -9.80    3.77
   0   1 -19    0.75    2.26
   0   1 -19    2.44    3.19
   0   1 -20   -0.20    2.64
   0   1 -20    2.83    5.28
   0  -1  21    2.26    5.47
   0  -1  22   15.66    6.23
   0   0  -2    0.00    0.36
   0   0   2   -0.56    0.74
   0   0   2   -0.20    0.38
   0   0  -2   -0.20    0.38
   0   0  -3   -0.56    0.92
   0   0  -3   36.40    1.67
   0   0   3    6.80    0.95
   0   0   3   40.37    1.85
   0   0  -3   42.47    1.15
   0   0   4 7069.62  339.34
   0   0  -4 6834.71  256.86
   0   0  -4 7143.40  272.96
   0   0  -4 6929.40  257.97
   0   0  -5    7.93    0.95
   0   0  -5    7.00    1.29
   0   0  -5    6.85    1.49
   0   0   5    8.13    0.95
   0   0   5    8.07    1.83
   0   0  -6   47.35    2.28
   0   0   6   49.32    2.48
   0   0   6   44.44    2.76
   0   0  -6   44.16    3.16
   0   0  -6   45.16    3.32
   0   0   7  147.56    5.90
   0   0   7  148.81    6.84
   0   0  -7  139.77    7.02
   0   0  -7  156.47    6.67
   0   0  -7  126.51    5.97
   0   0  -8 1802.44   73.58
   0   0  -8 1663.23   66.26
   0   0   8 1682.91   65.44
   0   0   8 1796.32   86.86
   0   0  -8 1684.13   75.23
   0   0   9  138.48    6.64
   0   0   9  131.12    8.31
   0   0   9  149.91    6.93
   0   0  -9  137.90    6.28
   0   0  -9  131.66    6.14
   0   0  -9  123.89    7.11
   0   0 -10   75.86    3.98
   0   0  10   68.23    3.79
   0   0  10   79.68    5.54
   0   0  10   75.18    5.24
   0   0 -10   79.05    4.83
   0   0 -10   63.44    4.31
   0   0  11   69.99    5.54
   0   0 -11   70.44    5.56
   0   0  11   78.12    4.86
   0   0  11   69.45    3.97
   0   0  11   81.05    5.60
   0   0 -11   78.52    4.36
   0   0 -11   69.33    4.86
   0   0  12    9.20    1.88
   0   0  12   17.69    3.14
   0   0  12   13.30    2.24
   0   0  12    8.88    2.96
   0   0 -12   10.03    2.78
   0   0 -12    0.93    2.24
   0   0 -13    1.11    2.60
   0   0 -13    0.00    2.44
   0   0  13    1.69    1.88
   0   0  13    2.40    3.50
   0   0  13    1.69    1.88
   0   0  13    0.38    2.40
   0   0 -13    4.92    2.08
   0   0  14    0.93    1.31
   0   0  14   -0.92    2.40
   0   0  14    3.19    2.26
   0   0 -14   -0.38    1.51
   0   0 -14    0.56    2.80
   0   0 -14   -3.37    3.19
   0   0  14   -0.56    2.58
   0   0  15   59.42    3.95
   0   0  15   69.85    5.19
   0   0  15   63.43    6.78
   0   0  15   58.51    5.92
   0   0 -15   69.90    4.36
   0   0 -15   67.46    5.45
   0   0 -15   80.87    7.64
   0   0  16    5.22    2.05
   0   0  16   -3.70    3.14
   0   0  16    6.03    3.39
   0   0 -16    7.75    2.46
   0   0 -16    1.31    2.82
   0   0  17   34.77    3.36
   0   0  17   42.38    5.92
   0   0  17   42.45    3.97
   0   0 -17   35.33    3.41
   0   0 -17   21.85    5.28
   0   0  18    0.75    3.01
   0   0 -18   -0.57    1.51
   0   0 -18    1.70    3.21
   0   0 -19    3.97    1.70
   0   0 -19    1.88    3.01
   0   0 -20   10.01    5.10
   0   0 -20   16.79    3.21
   0   0  21   17.19    5.10
   0   1   0    1.11    0.56
   0  -1  -1    1.11    0.38
   0   1   1   -0.93    0.38
   0   1   2 2939.84   99.04
   0  -1  -2 2341.62   94.23
   0   1   2 2530.04  107.51
   0   1   2   -0.18    0.56
   0  -1  -2 2971.94   96.80
   0   1   3    5.76    0.93
   0  -1  -3   10.96    1.49
   0   1   3    7.21    1.29
   0   1   3    9.98    2.22
   0   1   3   -0.18    1.29
   0  -1  -3    8.74    1.11
   0  -1  -3    0.38    1.49
   0  -1  -3   10.73    2.22
   0   1   4  110.18    4.66
   0   1   4  109.82    5.01
   0   1   4  109.47    4.86
   0   1   4  114.35    5.56
   0  -1  -4  105.77    4.49
   0  -1  -4  115.91    4.66
   0  -1  -4  101.03    5.22
   0   1   5 1219.05   50.11
   0  -1  -5 1183.04   51.94
   0   1   5 1168.18   52.25
   0   1   5 1156.99   44.91
   0   1   5 1220.14   41.43
   0  -1  -5 1122.05   53.74
   0  -1  -5 1148.68   41.55
   0   1   6   37.34    2.44
   0   1   6   40.91    3.70
   0   1   6   42.16    3.36
   0  -1  -6   40.57    2.24
   0  -1  -6   36.89    2.98
   0  -1  -6   34.66    2.42
   0   1   7   14.05    1.69
   0   1   7   15.29    2.94
   0   1   7   16.44    1.87
   0  -1  -7   13.30    1.87
   0  -1  -7   21.69    2.60
   0  -1  -7   18.66    2.42
   0   1   8  468.47   17.83
   0   1   8  470.39   20.02
   0   1   8  489.93   22.34
   0  -1  -8  463.68   15.70
   0  -1  -8  454.69   20.69
   0  -1  -8  445.70   16.35
   0   1   9 2351.94   90.79
   0   1   9 2330.63  104.35
   0   1   9 2415.62   92.08
   0  -1  -9 2285.52  111.85
   0  -1  -9 2468.30  137.80
   0  -1  -9 2280.15   90.02
   0   1  10  218.12    9.67
   0   1  10  203.55   10.37
   0   1  10  207.38   10.16
   0  -1 -10  190.46   11.88
   0  -1 -10  220.46    9.89
   0  -1 -10  192.31    8.27
   0   1  11  277.15   13.08
   0   1  11  297.73   12.25
   0   1  11  283.15   17.51
   0  -1 -11  276.65   17.37
   0  -1 -11  302.36   13.64
   0  -1 -11  262.30   13.35
   0   1  12   82.32    5.19
   0   1  12   83.68    4.34
   0   1  12   93.62    6.17
   0  -1 -12   79.86    5.29
   0  -1 -12   84.74    7.46
   0  -1 -12   74.33    5.26
   0   1  12   83.05    5.29
   0   1  13    7.72    1.69
   0   1  13   11.82    3.14
   0   1  13   10.55    2.64
   0   1  13   11.47    2.96
   0  -1 -13    9.24    1.88
   0  -1 -13    6.53    3.18
   0  -1 -13    4.70    2.64
   0   1  14  110.47    6.24
   0   1  14   93.35    7.97
   0   1  14   87.29    6.24
   0   1  14  108.43    8.38
   0  -1 -14   94.45    8.68
   0  -1 -14  102.67    7.28
   0  -1 -14  101.25    7.36
   0   1  15   14.35    2.46
   0   1  15   24.72    4.61
   0  -1 -15   13.58    2.26
   0  -1 -15    8.59    4.49
   0  -1 -15   21.30    3.77
   0   1  15   13.87    2.06
   0   1  15   14.43    3.52
   0   1  16   80.06   46.58
   0   1  16   34.43    4.27
   0  -1 -16   21.69    3.39
   0  -1 -16   27.54    4.14
   0   1  16   35.90    4.34
   0   1  17   61.85    5.10
   0   1  17   61.38    5.44
   0   1  17   53.92    6.67
   0   1  17   74.14    7.19
   0  -1 -17   69.58    5.47
   0  -1 -17   74.77    5.87
   0   1  18  146.66   10.39
   0   1  18  146.86   12.15
   0  -1 -18  149.84   10.60
   0   1  19   -2.83    2.26
   0  -1 -19    2.26    3.41
   0   1  19    2.05    3.89
   0   1  20   63.00    7.39
   0   1  21   -0.75    3.79
   0   2   0    6.73    1.31
   0   2   1  586.21   25.80
   0   2   2  302.85   11.25
   0   2   3  587.21   20.58
   0   2   3  609.39   20.81
   0  -2  -3  589.03   23.76
   0  -2  -3  588.99   24.85
   0   2   4  145.19    7.59
   0  -2  -4  120.12    5.78
   0   2   4  124.45    5.04
   0   2   4  119.05    6.10
   0   2   4  129.88    5.76
   0   2   4  125.94    6.15
   0  -2  -4  122.58    5.56
   0   2   5   12.90    1.47
   0   2   5   17.49    1.67
   0   2   5   15.72    2.22
   0   2   5   17.12    1.67
   0   2   5   15.52    2.22
   0  -2  -5   19.57    2.58
   0  -2  -5   13.22    2.05
   0   2   6   26.66    1.87
   0   2   6   23.07    1.67
   0   2   6   25.50    2.58
   0   2   6   28.15    2.42
   0   2   6   28.26    2.22
   0  -2  -6   22.02    2.62
   0   2   7  208.72   10.30
   0   2   7  207.22    9.31
   0   2   7  219.79    9.29
   0   2   7  221.44    9.58
   0   2   7  213.82    9.65
   0  -2  -7  203.27    8.07
   0   2   8  136.65    6.32
   0   2   8  135.73    6.94
   0   2   8  134.76    8.02
   0   2   8  153.71    6.58
   0   2   8  153.23    7.41
   0  -2  -8  115.44    7.68
   0  -2  -9   28.29    3.00
   0   2   9   40.82    2.82
   0   2   9   44.78    2.44
   0   2   9   43.03    3.34
   0   2   9   41.63    3.01
   0   2  10   45.18    3.19
   0   2  10   54.49    3.01
   0   2  10   46.36    4.07
   0   2  10   46.78    3.19
   0  -2 -10   51.60    3.75
   0   2  11   60.99    4.88
   0   2  11   69.47    3.79
   0   2  11   74.46    5.36
   0   2  11   74.87    4.34
   0  -2 -11   58.99    4.14
   0  -2 -12    3.19    3.19
   0   2  12   11.84    1.88
   0   2  12    0.74    2.22
   0   2  12    8.85    2.26
   0   2  12    9.01    1.51
   0  -2 -13   36.35    3.59
   0   2  13   24.62    2.44
   0   2  13   31.31    3.59
   0   2  13   27.56    3.52
   0   2  13   30.68    2.64
   0   2  13   36.62    3.89
   0   2  14    4.52    1.69
   0   2  14    1.47    2.96
   0   2  14    0.93    1.69
   0   2  14    5.74    3.70
   0   2  14    2.64    1.70
   0  -2 -14    4.72    2.64
   0   2  15    2.26    1.13
   0   2  15    0.56    1.69
   0   2  15    1.11    2.96
   0   2  15    2.26    3.03
   0  -2 -15   -0.38    4.14
   0   2  16    2.06    2.26
   0   2  16    1.88    1.51
   0   2  16   -1.85    3.16
   0   2  16    4.54    2.08
   0  -2 -16    1.88    3.21
   0   2  17    3.95    2.06
   0   2  17   -1.11    3.89
   0   2  17    2.08    3.98
   0  -2 -17    0.57    3.79
   0   2  18   23.88    3.77
   0   2  18   23.56    4.45
   0   2  18   18.18    3.61
   0  -2 -18   28.19    4.92
   0   2  19    1.67    3.53
   0  -2 -19    5.69    3.98
   0   2  20   13.19    4.27
   0  -2 -20   29.73    6.64
   0   2  21   12.31   12.51
   0   3   0  295.47   11.20
   0  -3   0   38.36    5.22
   0   3   1 4576.03  179.26
   0  -3  -1 4516.89  167.65
   0   3   2   19.43    1.69
   0  -3  -2   18.34    2.05
   0   3   3  438.02   22.86
   0   3   3  439.42   20.45
   0  -3  -3  445.94   24.47
   0   3   4    8.58    1.69
   0   3   4   12.56    1.47
   0  -3  -4   17.37    1.67
   0  -3  -4   13.12    1.67
   0   3   5  767.37   28.31
   0   3   5  796.15   34.25
   0   3   5  756.55   29.35
   0   3   5  822.81   47.51
   0  -3  -5  791.76   28.55
   0   3   6  234.81   12.16
   0   3   6  240.14   10.37
   0   3   6  245.93    9.85
   0   3   6  248.09    9.63
   0  -3  -6  240.23   14.96
   0  -3  -6  234.70   14.75
   0   3   7  181.77    7.12
   0   3   7  185.61    7.23
   0  -3  -7  190.35   13.49
   0  -3  -7  187.17    8.43
   0   3   7  198.75    9.47
   0   3   7  184.81   11.64
   0   3   7  198.10    8.99
   0   3   8   58.28    3.00
   0   3   8   68.86    3.89
   0   3   8   63.23    4.45
   0   3   8   79.32    5.99
   0   3   8   64.45    5.19
   0  -3  -8   75.86    5.62
   0   3   9  272.42   13.51
   0   3   9  271.50   11.39
   0   3   9  287.45   11.90
   0   3   9  303.24   17.48
   0   3   9  318.73   13.92
   0  -3  -9  276.90   11.88
   0   3  10    8.18    1.31
   0   3  10    8.68    3.14
   0   3  10    0.75    2.06
   0  -3 -10    2.06    2.62
   0   3  10    6.75    1.69
   0   3  11    4.86    1.13
   0   3  11    6.15    1.87
   0   3  11    7.03    2.03
   0   3  11    4.70    2.26
   0  -3 -11    0.93    2.82
   0   3  12   13.12    2.06
   0   3  12    9.74    1.87
   0  -3 -12   24.28    3.77
   0   3  12   11.47    2.40
   0   3  12   10.53    2.44
   0   3  13    0.75    1.51
   0   3  13    3.01    1.69
   0   3  13    1.67    2.40
   0   3  13    4.14    2.82
   0   3  13   -0.56    2.40
   0  -3 -13    3.21    3.59
   0   3  14   -0.18    1.13
   0   3  14    2.26    2.06
   0   3  14   -3.14    2.96
   0   3  14    3.39    3.21
   0  -3 -14    0.20    2.46
   0   3  15   12.58    2.06
   0   3  15   33.14   48.59
   0   3  15    7.03    2.78
   0   3  15   19.25    2.83
   0  -3 -15   18.32    3.97
   0   3  16   77.21    6.41
   0   3  16   79.77    5.13
   0   3  16   70.08    7.61
   0   3  16   72.36    6.44
   0  -3 -16   69.94    7.02
   0   3  17   36.64    3.77
   0   3  17   39.33    5.20
   0   3  17   39.51    5.29
   0  -3 -17   48.62    6.24
   0   3  18   21.80    2.64
   0   3  18   24.13    4.09
   0  -3 -18   23.29    4.54
   0   3  19   54.99    7.25
   0  -3 -19   54.54    6.64
   0   3  20   16.54    5.38
   0  -3 -20    6.64    4.36
   0   4   0  300.46   12.86
   0  -4   0  308.68   12.25
   0   4   1  136.13    6.42
   0  -4  -1  135.41    5.99
   0   4   2    1.49    1.31
   0  -4  -2   -1.67    1.49
   0   4   3    2.80    0.93
   0  -4  -3    5.54    1.29
   0   4   4  108.87    5.26
   0   4   4  106.56    6.30
   0  -4  -4   96.06    4.63
   0  -4  -4  104.68    5.04
   0   4   5   35.72    2.24
   0   4   5   34.70    2.96
   0  -4  -5   34.32    2.58
   0  -4  -5   34.38    2.78
   0   4   6    5.97    1.49
   0   4   6    7.55    1.29
   0   4   6    5.17    2.22
   0   4   6   10.87    2.40
   0  -4  -6    5.35    1.47
   0   4   7   54.90    3.32
   0   4   7   52.50    3.70
   0   4   7   50.31    2.82
   0   4   7   58.28    3.52
   0  -4  -7   48.66    3.32
   0  -4  -8   95.74    7.75
   0   4   8   90.93    4.13
   0   4   8   95.08    4.81
   0   4   8   93.53    5.01
   0   4   8   92.98    5.72
   0   4   9    0.18    1.69
   0   4   9   -1.47    1.11
   0   4   9   -2.22    2.58
   0   4  10   13.30    1.51
   0   4  10   23.13    2.22
   0   4  10   14.25    2.40
   0   4  10   16.99    2.58
   0  -4 -10   23.20    3.00
   0   4  11    2.24    1.13
   0   4  11   -1.67    1.29
   0   4  11   -0.56    1.85
   0   4  11   -3.70    2.22
   0  -4 -11    2.82    3.19
   0   4  12   58.85    4.83
   0   4  12   60.77    4.14
   0   4  12   75.14    3.95
   0  -4 -12   51.30    4.52
   0   4  13   44.98    5.19
   0   4  13   37.73    3.01
   0   4  13   41.00    2.82
   0   4  13   43.19    3.95
   0   4  13   51.31    5.04
   0  -4 -13   42.15    4.72
   0   4  14   50.33    3.95
   0   4  14   52.41    3.97
   0   4  14   51.87    5.56
   0   4  14   64.68    4.54
   0  -4 -14   65.02    6.05
   0   4  15   35.13    3.39
   0   4  15   41.43    3.97
   0   4  15   41.14    3.89
   0  -4 -15   38.68    5.67
   0   4  16   36.35    5.56
   0  -4 -16   49.68    5.29
   0   4  16   38.16    3.21
   0   4  17    8.85    1.69
   0   4  17    8.16    5.20
   0  -4 -17   14.75    3.79
   0   4  18   18.01    6.50
   0  -4 -18   24.78    4.16
   0   5   0   22.27    1.88
   0  -5   0   20.81    1.69
   0   5   1  301.99   13.80
   0  -5  -1  327.63   13.13
   0   5   2   10.12    1.51
   0  -5  -2   10.37    1.85
   0   5   3    2.24    1.31
   0  -5  -3   -1.67    1.85
   0   5   4    5.26    1.51
   0   5   4    9.83    2.05
   0  -5  -4    6.10    1.47
   0  -5  -5  496.52   19.43
   0   5   5  487.92   22.07
   0   5   5  507.23   36.28
   0  -5  -5  514.80   30.32
   0  -5  -6    7.37    1.47
   0   5   6    8.06    1.51
   0   5   6    4.25    1.67
   0   5   6    5.35    1.85
   0  -5  -6    0.92    1.85
   0   5   7  220.58    9.24
   0   5   7  229.59    9.26
   0   5   7  221.01   11.48
   0   5   7  218.73    9.80
   0  -5  -7  221.30   10.91
   0   5   8    0.18    1.13
   0   5   8   -1.65    1.65
   0   5   8    0.56    2.58
   0   5   8    3.32    1.65
   0  -5  -8   -0.56    1.65
   0   5   9  112.26    5.85
   0   5   9  117.16    5.19
   0   5   9  115.84    6.67
   0   5   9  105.07    6.46
   0  -5  -9  122.37    9.60
   0   5  10   99.40    6.10
   0   5  10   86.02    4.90
   0   5  10   96.69    4.27
   0   5  10   94.99    6.12
   0   5  11   25.37    2.26
   0   5  11   23.31    2.60
   0   5  11   19.23    3.14
   0   5  11   33.39    3.70
   0   5  12   27.45    2.82
   0   5  12   33.07    3.36
   0   5  12   34.22    4.45
   0   5  12   34.70    4.61
   0   5  13   14.86    2.06
   0   5  13   16.04    2.80
   0   5  13   25.35    4.07
   0   5  14   40.48    3.01
   0   5  14   41.97    3.57
   0   5  14   34.63    4.63
   0   5  15  217.51   11.20
   0   5  15  228.49   14.80
   0   5  15  215.47   14.50
   0   5  16   20.54    2.26
   0   5  16   18.18    3.89
   0   5  17    2.40    3.52
   0   5  18    6.32    3.89
   0   5  19   -3.53    3.89
   0   6   0  246.92   14.86
   0  -6   0  251.80   10.32
   0   6   1  204.08   10.57
   0  -6  -1  214.95   12.86
   0   6   2 2182.58   93.08
   0  -6  -2 2334.21  120.23
   0   6   3  228.82    9.83
   0  -6  -3  238.04   12.43
   0   6   4    2.26    2.26
   0  -6  -4    4.79    1.47
   0   6   5  446.46   17.42
   0   6   5  437.06   29.69
   0  -6  -5  437.18   22.19
   0  -6  -5  460.79   25.48
   0   6   6  165.62    8.13
   0   6   6  178.24   10.73
   0  -6  -6  164.19    8.31
   0  -6  -6  179.96    7.82
   0   6   7  115.48    6.42
   0   6   7  114.56    6.28
   0   6   7  108.43    5.74
   0   6   7  126.17    6.84
   0  -6  -7  110.51    5.72
   0  -6  -7   95.74    7.75
   0   6   8   88.63    5.67
   0   6   8   80.63    4.43
   0   6   8   81.89    6.10
   0   6   8  105.84    7.55
   0  -6  -8   87.63    6.82
   0   6   9   54.42    3.21
   0   6   9   54.87    3.70
   0   6   9   51.12    4.25
   0   6   9   64.05    4.61
   0  -6  -9   48.21    5.15
   0   6  10   16.96    2.46
   0   6  10   22.48    2.76
   0   6  10   27.13    4.05
   0   6  10   17.85    3.88
   0  -6 -10   25.96    3.50
   0   6  11    4.14    1.51
   0   6  11    4.05    1.47
   0   6  11   -0.56    2.22
   0   6  11   11.43    2.94
   0   6  12  141.99    7.59
   0   6  12  146.89    8.02
   0   6  12  142.08    9.63
   0   6  12  160.35   10.53
   0   6  13  276.42   15.75
   0   6  13  286.82   12.99
   0   6  13  304.12   16.54
   0   6  13  266.12   14.26
   0   6  14   38.68    3.57
   0   6  14   29.41    8.33
   0   6  14   42.67    3.61
   0   6  15   11.90    2.83
   0   6  15   12.22    3.52
   0   6  16    3.39    1.70
   0   6  16    3.14    2.96
   0   6  17   18.53    4.45
   0   6  18   -1.29    3.52
   0   7   0  124.90    7.34
   0  -7   0  110.94    8.38
   0   7   1  464.87   18.19
   0  -7  -1  488.78   19.83
   0   7   2    3.19    2.06
   0  -7  -2    3.52    2.22
   0   7   3   -0.56    1.31
   0  -7  -3   -0.74    1.47
   0   7   4  700.29   35.53
   0  -7  -4  677.27   29.46
   0   7   5   -0.38    2.06
   0   7   5   -0.38    2.40
   0  -7  -5    1.11    1.65
   0  -7  -6  259.25   11.25
   0   7   6  246.49   12.31
   0   7   6  234.34   12.24
   0  -7  -6  243.01   13.83
   0   7   7    0.18    2.21
   0   7   7    5.53    2.58
   0  -7  -7   11.59    2.39
   0  -7  -7    4.07    1.29
   0   7   7    3.01    1.88
   0   7   8    5.65    1.51
   0   7   8    7.73    2.39
   0   7   8    8.65    2.94
   0  -7  -8   10.87    2.58
   0   7   8    3.50    2.21
   0   7   9   44.16    3.41
   0   7   9   55.75    3.50
   0   7   9   34.27    4.43
   0   7   9   58.46    4.41
   0  -7  -9   55.33    5.15
   0   7  10    8.13    1.88
   0   7  10    7.91    2.03
   0   7  10   10.87    3.68
   0   7  10   10.48    3.30
   0  -7 -10    9.19    2.21
   0   7  11  309.32   18.05
   0   7  11  298.27   16.13
   0   7  11  316.82   17.98
   0   7  11  318.87   19.38
   0  -7 -11  343.16   15.36
   0   7  12  367.33   24.31
   0   7  12  343.83   20.45
   0   7  12  390.44   20.78
   0   7  12  343.31   18.12
   0   7  13  147.54    9.89
   0   7  13  142.34    7.30
   0   7  13  181.14    9.44
   0   7  13  137.37   10.93
   0   7  14   38.22    3.61
   0   7  14   35.47    4.43
   0   7  15    5.29    2.46
   0   7  15   -1.29    2.78
   0   7  16   -3.70    4.25
   0   7  17    8.70    5.56
   0   8   0    6.17    2.06
   0  -8   0    7.59    2.05
   0   8   1  297.09   15.27
   0   8   2   87.45    4.72
   0  -8  -2  104.24    5.76
   0   8   3   17.48    2.26
   0  -8  -3   22.52    3.32
   0   8   4  178.51   10.19
   0  -8  -4  178.40    9.24
   0   8   5   54.80    4.14
   0   8   5   54.78    4.29
   0  -8  -5   70.69    4.25
   0   8   6   27.15    3.01
   0   8   6   24.02    2.96
   0  -8  -6   29.43    3.12
   0  -8  -6   38.06    3.73
   0   8   7   93.59    5.49
   0   8   7   86.21    5.54
   0  -8  -7   90.25    6.82
   0  -8  -7   84.51    5.02
   0   8   8   39.28    3.97
   0   8   8   37.68    3.86
   0  -8  -8   21.94    3.70
   0   8   8   35.27    3.68
   0   8   8   27.76    3.68
   0   8   9  208.09   13.65
   0   8   9  192.95   12.16
   0   8   9  199.19   11.09
   0   8   9  225.10   14.35
   0  -8  -9  204.70   22.80
   0   8  10   83.99    5.71
   0   8  10   72.07    5.53
   0   8  10   76.54    6.26
   0   8  10   83.14    6.62
   0  -8 -10   87.16    4.61
   0   8  11  449.88   19.14
   0   8  11  420.67   19.32
   0   8  11  505.72   21.55
   0   8  11  428.60   24.33
   0  -8 -11  467.79   21.06
   0   8  12    0.95    2.46
   0   8  12    4.05    2.76
   0   8  12   15.79    4.41
   0   8  12    0.38    1.85
   0   8  13   98.70    6.30
   0   8  13   87.56    6.84
   0   8  14    1.70    1.70
   0   8  14    1.85    4.05
   0   8  15   11.81    4.05
   0   8  16   -1.85    3.70
   0   8  17   14.78   10.35
   0   9   0  180.91    8.86
   0  -9   0  220.29   11.72
   0   9   1  407.56   16.27
   0  -9  -1  439.91   22.68
   0   9   2   -3.75    2.62
   0  -9  -2   -1.29    2.22
   0   9   3   43.40    3.77
   0  -9  -3   46.47    4.25
   0   9   4  146.55    8.13
   0  -9  -4  141.22    8.31
   0   9   5  148.62    8.13
   0  -9  -5  164.23    8.85
   0   9   6    0.20    1.70
   0   9   6   -0.18    2.40
   0  -9  -6   -6.98    2.76
   0  -9  -6    0.18    2.24
   0   9   7   -0.75    1.88
   0   9   7    2.21    2.39
   0  -9  -7    8.81    2.57
   0  -9  -7    0.18    1.49
   0   9   8  199.19   13.08
   0   9   8  186.15   11.41
   0   9   8  208.70   11.07
   0  -9  -8  178.01    9.40
   0  -9  -8  161.30   21.24
   0   9   9   16.65    2.28
   0   9   9   11.38    2.75
   0   9   9   14.50    3.12
   0   9   9   17.80    4.59
   0  -9  -9    8.09    2.94
   0   9  10   10.23    2.08
   0   9  10    7.72    2.94
   0   9  10   16.52    3.86
   0   9  10   19.43    4.22
   0  -9 -10   10.26    3.12
   0   9  11    2.46    2.28
   0   9  11   -2.21    2.21
   0   9  11    1.83    2.76
   0   9  11   17.96    4.40
   0  -9 -11    5.67    2.01
   0   9  12   42.45    3.98
   0   9  12   33.35    4.61
   0  -9 -12   48.75    4.77
   0   9  12   32.55    5.53
   0   9  13    1.90    2.08
   0   9  13   14.17    3.32
   0   9  14   17.82    2.66
   0   9  14   15.09    3.32
   0   9  15    6.64    4.05
   0   9  16   25.82    5.53
   0 -10   0   72.86    5.19
   0  10   0   73.98    4.70
   0  10   1  140.79    8.09
   0 -10  -1  148.15   10.37
   0  10   2   97.41    5.83
   0 -10  -2  101.46    6.84
   0  10   3   -1.69    1.69
   0 -10  -3   -2.58    2.21
   0  10   4    2.06    1.69
   0 -10  -4    2.21    2.21
   0  10   5   62.17    4.92
   0 -10  -5   64.66    4.41
   0  10   6   36.21    3.21
   0  10   6   25.16    4.25
   0 -10  -6   28.26    4.41
   0 -10  -6   35.20    3.37
   0  10   7    5.85    2.83
   0  10   7    2.03    3.32
   0 -10  -7   -1.09    3.12
   0 -10  -7    1.49    1.87
   0 -10  -8   69.45    4.77
   0 -10  -8   62.82    4.83
   0  10   8   58.22    5.31
   0  10   8   53.61    4.41
   0  10   9    4.04    3.12
   0  10   9    2.46    1.88
   0  10   9   11.55    3.48
   0  10   9    2.57    2.57
   0 -10  -9    3.68    2.03
   0  10  10  215.81   15.22
   0  10  10  195.27   14.89
   0  10  10  232.12   12.18
   0  10  10  187.75   15.59
   0 -10 -10  257.53   15.09
   0  10  11    9.47    3.03
   0  10  11   11.93    2.57
   0  10  11   12.65    4.22
   0 -10 -11   21.76    3.30
   0  10  12    3.23    1.90
   0  10  12    1.83    3.12
   0 -10 -12    5.85    3.48
   0  10  13   78.43    9.69
   0  10  13  101.91    7.75
   0  10  14   31.24    5.15
   0  10  15   21.89    4.79
   0 -11   0    5.36    2.76
   0  11   0    4.31    2.24
   0  11   1    5.06    2.82
   0 -11  -1    4.25    3.14
   0  11   2  202.28   10.55
   0 -11  -2  249.36   15.16
   0  11   3   39.26    3.57
   0 -11  -3   34.97    4.05
   0  11   4   -0.56    3.01
   0 -11  -4   -0.36    2.21
   0  11   5   20.35    2.83
   0 -11  -5    9.17    2.75
   0  11   6    3.97    2.83
   0  11   6    6.10    2.78
   0 -11  -6    2.57    2.39
   0 -11  -6    3.75    2.44
   0  11   7   19.63    3.21
   0  11   7    8.29    4.41
   0 -11  -7   16.85    4.40
   0 -11  -7   13.58    2.98
   0  11   8   65.69    7.36
   0 -11  -8   56.91    5.87
   0  11   8   45.34    4.16
   0  11   8   49.23    5.69
   0 -11  -8   60.64    4.65
   0  11   9   74.14    5.89
   0  11   9   62.58    6.23
   0  11   9   56.18    5.31
   0 -11  -9   75.16    6.46
   0  11  10    2.46    2.66
   0  11  10    1.65    2.75
   0  11  10    4.93    3.30
   0 -11 -10    5.49    2.57
   0  11  11   -1.33    2.66
   0  11  11   -8.41    3.84
   0 -11 -11    0.92    2.92
   0  11  12   14.19    3.41
   0  11  12   19.23    4.04
   0 -11 -12   13.87    2.75
   0  11  13   -0.18    3.30
   0  12   0   43.44    4.50
   0 -12   0   39.49    5.17
   0 -12  -1    2.76    2.40
   0  12   1    6.75    3.19
   0  12   2    4.13    2.44
   0 -12  -2    0.38    3.12
   0 -12  -3   -1.83    3.86
   0  12   3    2.44    2.06
   0  12   4    6.76    3.39
   0  12   5    1.31    2.26
   0 -12  -5   -0.56    2.92
   0  12   6   33.18    3.97
   0  12   6   35.29    5.92
   0 -12  -6   33.32    4.75
   0 -12  -6   35.24    4.13
   0  12   7   93.77    6.44
   0 -12  -7  131.32   11.18
   0 -12  -7   85.10    7.30
   0  12   8   13.98    3.59
   0  12   8    9.33    4.02
   0 -12  -8   43.13    6.41
   0 -12  -8   28.10    4.25
   0  12   9   15.30    3.03
   0  12   9   18.27    3.48
   0 -12  -9   23.34    4.05
   0 -12 -10    0.74    3.48
   0  12  10   -0.57    2.08
   0  12  10   -2.19    3.66
   0  12  11   84.81    6.96
   0  12  11  105.32   11.38
   0 -12 -11  111.60   12.24
   0  12  12    3.28    3.48
   0 -12 -12    1.45    3.28
   0  13   0   -2.62    2.44
   0  13   1   18.35    3.00
   0  13   2   61.15    5.26
   0  13   3   13.71    3.19
   0  13   4    7.34    2.64
   0  13   5   24.28    3.77
   0  13   5   15.57    3.95
   0  13   6   47.28    5.10
   0 -13  -6   42.34    4.70
   0  13   7   47.69    4.92
   0 -13  -7   48.96    6.53
   0 -13  -8   -4.43    2.22
   0  13   8    2.26    3.39
   0  13   8   -1.65    3.64
   0  13   9    3.39    3.59
   0  13   9    7.12    3.10
   0 -13  -9    2.39    2.39
   0  13  10   15.29    4.34
   0  13  10   17.33    3.64
   0 -13 -10    8.77    3.84
   0  13  11   -0.75    1.88
   0  13  11    4.02    4.56
   0  14   0  109.11   10.32
   0  14   0  118.96    8.49
   0  14   1   53.50    5.45
   0  14   1   66.49    6.01
   0  14   2  127.86   11.68
   0  14   2  150.55    9.40
   0  14   3   -0.38    2.62
   0  14   3    5.26    2.26
   0  14   4    4.88    2.82
   0  14   4   -7.50    4.13
   0  14   5    1.13    3.57
   0  14   6    1.88    2.64
   0 -14  -6    0.93    3.37
   0  14   7    6.58    2.82
   0 -14  -7   18.05    4.09
   0  14   8    1.88    2.64
   0  14   8    7.11    4.02
   0 -14  -8   -3.52    3.88
   0  14   9   -1.45    4.74
   0 -14  -9    2.21    2.75
   0  14   9    4.14    3.21
   0  15   0   17.58    4.86
   0  15   1   14.60    4.13
   0  15   2  105.52    8.83
   0  15   3    0.38    2.44
   0  15   4    3.95    2.62
   0  15   6   10.16    3.95
   0 -15  -6   10.66    4.31
   0  15   7    2.44    3.57
   0 -15  -7    0.18    2.78
   0  16   0    6.93    4.68
   0  16   1    8.24    3.37
   0  16   2   20.42    5.06
   0  16   3   11.43    3.93
   0  16   4    4.13    2.82
   0  16   5    2.06    3.19
   0  17   0    0.56    3.55
   0  17   1    0.38    3.18
   0  17   2   -2.62    4.49
   1 -18   1   33.25    6.21
   1 -18   2   -6.39    3.37
   1 -18   3   25.51    6.39
   1 -18   4   13.13    4.50
   1 -18   5    2.82    4.13
   1 -18   6    0.75    4.68
   1 -18   7   -3.95    3.95
   1 -18   8    7.70    4.70
   1 -18   9    6.19    4.50
   1 -17   1    1.51    3.00
   1 -17   2    5.06    3.75
   1 -17   3   15.95    5.63
   1 -17   4    5.44    3.37
   1 -17   5   23.25    4.68
   1 -17   6    1.69    3.95
   1 -17   7   13.51    6.01
   1 -17   8   18.59    4.88
   1 -17   9    5.63    4.13
   1 -17  10   -6.57    3.57
   1 -17  11   -2.06    3.95
   1 -17  12    4.13    4.70
   1 -17  13    1.88    4.32
   1 -16   1   34.93    5.63
   1 -16   2    3.19    3.75
   1 -16   3    4.88    6.01
   1 -16   4    9.76    4.32
   1 -16   5   13.69    3.95
   1 -16   6   18.01    3.57
   1 -16   7    2.44    3.37
   1 -16   8   28.35    5.26
   1 -16   9    8.45    3.95
   1 -16  10   -0.38    3.37
   1 -16  11   11.82    4.50
   1 -16  12   -7.89    4.13
   1 -16  13   -0.38    3.75
   1 -16  14   18.37    4.88
   1 -16  15   11.61    6.37
   1 -15   1   92.42    8.65
   1 -15   2   30.41    4.50
   1 -15   3   16.13    3.19
   1 -15   4   -0.75    3.75
   1 -15   5   -5.81    4.31
   1 -15   6   22.89    3.95
   1 -15   7   17.26    4.32
   1 -15   8   25.91    4.50
   1 -15   9  240.68   13.76
   1 -15  10   -5.26    4.50
   1 -15  11   44.69    4.88
   1 -15  12   29.66    4.50
   1 -15  13    2.62    3.37
   1 -15  14    4.31    3.75
   1 -15  15    1.31    5.99
   1 -15  16    5.60    4.29
   1 -14   1    3.37    2.82
   1 -14   2  164.46   10.17
   1 -14   3    0.00    3.00
   1 -14   4   50.27    5.45
   1 -14   5   81.05    6.96
   1 -14   6  451.41   25.80
   1 -14   7    6.94    3.95
  -1  14  -8  102.67    8.47
  -1  14  -8  132.59    7.34
  -1  14  -9  172.69   13.37
  -1  14  -9  195.32   13.37
  -1  14 -10   -6.39    2.82
  -1  14 -10    0.00    0.93
   1 -14  11   50.11    5.83
  -1  14 -12   15.38    3.95
  -1  14 -12   10.82    3.61
   1 -14  13    2.62    3.37
   1 -14  14   22.09    5.24
   1 -14  15   15.88    3.55
   1 -14  16   21.98    4.47
   1 -14  17   -0.74    4.65
   1 -14  18    1.67    3.88
   1 -13   1    5.83    3.19
   1 -13   2   -3.75    2.82
   1 -13   3   18.77    3.57
   1 -13   4   57.42    6.01
   1 -13   5  368.84   24.10
   1 -13   6   73.37    6.58
   1 -13   7    9.76    3.19
  -1  13  -8  212.62   13.56
  -1  13  -8  211.43   11.29
  -1  13  -9   12.00    3.75
  -1  13  -9   11.25    1.51
  -1  13 -10    5.63    3.19
  -1  13 -10    3.75    1.13
  -1  13 -11    2.06    4.13
  -1  13 -11    2.48    2.66
  -1  13 -11   -1.88    0.93
  -1  13 -12    2.62    3.00
  -1  13 -12   -6.64    3.98
   1 -13  13    3.37    3.18
   1 -13  14   29.73    4.86
   1 -13  15   20.88    5.42
   1 -13  16   21.21    5.40
   1 -13  17   42.25    5.38
   1 -13  18    7.19    4.99
   1 -12   1    3.68    3.14
  -1  12  -1    6.39    3.19
   1 -12   2    0.38    3.32
  -1  12  -2   -3.00    2.26
   1 -12   3   64.18    5.54
  -1  12  -3   61.17    5.83
   1 -12   4    2.76    2.76
  -1  12  -4   10.32    2.62
   1 -12   5   10.89    3.32
  -1  12  -5   19.14    4.68
   1 -12   6  161.91   11.68
  -1  12  -6  138.84    9.78
   1 -12   7  154.64   11.14
  -1  12  -7  152.92   10.17
   1 -12   8   78.86    9.08
  -1  12  -8   64.74    6.01
  -1  12  -8   73.49    4.14
   1 -12   9   77.82    5.76
  -1  12  -9   86.68    6.76
  -1  12 -10    6.01    3.00
  -1  12 -10    9.01    1.51
  -1  12 -11   21.37    5.06
  -1  12 -11   21.60    3.80
  -1  12 -11   19.68    2.44
  -1  12 -12   32.60    3.95
  -1  12 -12   39.15    4.18
   1 -12  13    8.24    3.75
   1 -12  14    2.24    2.42
   1 -12  15  111.73   10.64
   1 -12  16   18.37    4.27
   1 -12  17   30.88    5.36
   1 -12  18   -0.92    4.79
   1 -12  19   15.57    4.22
   1 -11   1   16.96    3.70
  -1  11  -1   21.58    3.19
   1 -11   2   11.25    2.76
  -1  11  -2   14.07    2.62
   1 -11   3  112.25    8.15
  -1  11  -3  121.02    9.02
   1 -11   4   76.86    5.38
  -1  11  -4   69.97    5.83
   1 -11   5  249.43   16.15
  -1  11  -5  246.51   13.56
   1 -11   6  378.40   25.26
  -1  11  -6  344.62   21.10
   1 -11   7    4.25    3.52
  -1  11  -7    0.18    3.37
   1 -11   8   19.65    3.34
  -1  11  -8   21.57    2.64
  -1  11  -8   10.82    1.49
   1 -11   9  218.68   14.52
  -1  11  -9  201.99   11.68
  -1  11  -9  199.34   12.99
   1 -11  10    0.56    2.78
  -1  11 -10   -0.75    1.87
  -1  11 -10    5.29    2.46
  -1  11 -10    0.18    1.31
   1 -11  11    4.83    2.78
  -1  11 -11    7.50    2.82
  -1  11 -11   18.52    3.79
  -1  11 -11    6.55    1.51
   1 -11  12   19.14    4.09
  -1  11 -12   13.47    3.55
  -1  11 -12   12.25    3.21
   1 -11  13   37.21    5.58
  -1  11 -13   34.93    3.93
  -1  11 -13   24.47    4.90
  -1  11 -14    1.67    3.73
  -1  11 -14    5.45    3.57
   1 -11  15    0.56    2.98
   1 -11  16   28.53    4.83
   1 -11  17    4.79    4.05
   1 -11  18    8.63    4.41
   1 -11  19   -0.56    2.75
   1 -11  20   -1.63    3.28
   1 -10   1    4.99    2.76
  -1  10  -1    2.44    2.06
   1 -10   2   24.19    2.96
  -1  10  -2   17.26    3.00
   1 -10   3  239.12   12.83
  -1  10  -3  272.96   14.14
   1 -10   4    5.54    1.85
  -1  10  -4    5.44    2.24
   1 -10   5    1.11    1.67
  -1  10  -5    4.50    2.06
   1 -10   6   53.36    4.45
  -1  10  -6   37.89    3.57
   1 -10   7   -3.52    1.85
  -1  10  -7   -2.44    2.24
   1 -10   8    1.29    2.05
  -1  10  -8   -1.31    1.69
  -1  10  -8   -2.80    1.31
   1 -10   9   36.94    4.27
  -1  10  -9   54.92    4.88
  -1  10  -9   38.74    3.98
  -1  10  -9   44.01    4.32
   1 -10  10    3.34    3.16
  -1  10 -10    3.93    2.44
  -1  10 -10    7.54    2.83
  -1  10 -10    5.06    1.31
   1 -10  11   98.38    7.27
  -1  10 -11  101.98    7.70
  -1  10 -11  116.71    7.98
  -1  10 -11  111.03    6.58
   1 -10  12   77.78    5.97
  -1  10 -12   60.36    5.81
  -1  10 -12   80.81    6.80
   1 -10  13    8.94    2.60
  -1  10 -13    7.88    3.19
  -1  10 -13   12.69    3.36
   1 -10  14  225.48   17.39
  -1  10 -14  252.23   17.94
  -1  10 -14  245.45   18.32
   1 -10  15   19.20    4.29
  -1  10 -15   18.73    3.71
  -1  10 -16   87.04    5.76
   1 -10  16   84.51    9.90
   1 -10  17   12.88    3.68
   1 -10  18   21.82    4.59
   1 -10  19   -4.20    3.84
   1 -10  20    4.00    2.37
  -1   9  -1   -2.82    2.82
   1  -9   1    0.00    1.67
   1  -9   2   56.91    4.63
  -1   9  -2   57.02    4.32
   1  -9   3  127.44    6.71
  -1   9  -3  131.84    7.72
   1  -9   4  428.96   20.54
  -1   9  -4  421.61   17.78
   1  -9   5   63.55    4.47
  -1   9  -5   60.02    4.88
   1  -9   6   54.90    3.91
  -1   9  -6   55.69    5.45
   1  -9   7    9.47    2.05
  -1   9  -7   12.76    2.44
  -1   9  -7   13.73    1.49
   1  -9   8    2.05    1.67
  -1   9  -8    0.56    1.87
  -1   9  -8    5.04    1.31
   1  -9   9    6.51    2.22
  -1   9  -9    5.81    1.87
  -1   9  -9    4.90    2.44
  -1   9  -9    5.24    1.31
   1  -9  10   12.83    3.53
  -1   9 -10   13.85    2.62
  -1   9 -10   13.33    2.44
  -1   9 -10   15.54    2.24
   1  -9  11  101.62    7.64
  -1   9 -11  116.62    7.88
  -1   9 -11  101.25    8.85
  -1   9 -11  105.14    6.58
   1  -9  12   84.56    6.73
  -1   9 -12   71.27    5.42
  -1   9 -12   75.27    5.65
   1  -9  13   21.06    3.36
  -1   9 -13   24.20    3.73
  -1   9 -13   20.76    3.00
   1  -9  14   40.46    4.49
  -1   9 -14   47.91    4.84
  -1   9 -14   38.50    4.68
   1  -9  15  156.73   12.34
  -1   9 -15  176.95   11.16
   1  -9  16   43.31    4.68
  -1   9 -16   48.32    5.17
   1  -9  17   -0.56    3.36
  -1   9 -17    1.65    2.57
   1  -9  18    3.30    2.57
   1  -9  19   -2.55    2.55
   1  -9  20    0.92    3.09
  -1   9 -21   -1.09    3.09
  -1   9 -21   14.37    6.62
   1  -8   1  507.17   21.62
  -1   8  -1  466.41   18.52
   1  -8   2    5.92    3.88
  -1   8  -2   13.87    2.44
   1  -8   3    3.14    1.85
  -1   8  -3    3.75    3.00
   1  -8   4  209.24    9.90
  -1   8  -4  179.24    8.50
   1  -8   5  120.21    8.02
  -1   8  -5   88.51    5.28
   1  -8   6  120.68    7.09
  -1   8  -6  129.54    7.91
   1  -8   7  238.95   10.69
  -1   8  -7  238.40   10.21
  -1   8  -7  236.17    9.26
   1  -8   8   31.79    4.29
  -1   8  -8   31.27    3.19
  -1   8  -8   23.83    3.01
  -1   8  -8   26.52    2.44
   1  -8   9    7.63    2.60
  -1   8  -9   15.34    2.82
  -1   8  -9   14.43    2.24
  -1   8  -9   17.96    1.87
   1  -8  10  234.97   13.83
  -1   8 -10  238.69   11.84
  -1   8 -10  220.74   12.65
  -1   8 -10  232.68   13.35
   1  -8  11   56.45    4.66
  -1   8 -11   60.09    4.86
  -1   8 -11   42.00    4.31
  -1   8 -11   59.42    3.75
   1  -8  12   36.35    4.49
  -1   8 -12   33.89    3.91
  -1   8 -12   39.53    3.55
   1  -8  13  238.17   17.03
  -1   8 -13  268.13   19.38
  -1   8 -13  292.98   16.90
   1  -8  14  250.60   20.02
  -1   8 -14  263.89   16.74
  -1   8 -14  276.49   14.10
   1  -8  15   97.64    7.68
  -1   8 -15  118.81    6.69
  -1   8 -15  105.82    9.71
   1  -8  16   19.61    3.36
  -1   8 -16   19.16    2.76
   1  -8  17   21.85    3.37
  -1   8 -17   35.62    4.23
   1  -8  18   18.32    3.55
  -1   8 -18   12.81    3.12
  -1   8 -19    9.31    2.92
  -1   8 -19    4.14    4.34
  -1   8 -20   34.81    4.56
  -1   8 -20   33.18    6.05
  -1   8 -21    0.18    2.37
  -1   8 -21    7.16    4.52
   1  -7   1   50.65    3.16
  -1   7  -1   56.20    3.75
   1  -7   2   12.77    2.22
  -1   7  -2   27.16    6.93
   1  -7   3   -1.67    2.22
  -1   7  -3   -4.88    2.82
   1  -7   4  116.70    5.97
  -1   7  -4  113.59    6.03
   1  -7   5  147.83    6.57
  -1   7  -5  158.95    9.24
   1  -7   6   -1.87    1.67
  -1   7  -6   -2.82    1.51
   1  -7   7  203.70    8.65
  -1   7  -7  194.60    9.80
  -1   7  -7  218.63    9.89
  -1   7  -7  209.91    8.29
   1  -7   8   19.18    2.80
  -1   7  -8   18.53    2.24
  -1   7  -8   16.97    2.80
  -1   7  -8   15.70    1.69
   1  -7   9   46.00    3.36
  -1   7  -9   46.56    3.73
  -1   7  -9   36.64    2.82
  -1   7  -9   41.86    3.19
   1  -7  10  918.27   36.32
  -1   7 -10  926.14   43.28
  -1   7 -10  848.67   38.04
  -1   7 -10  900.65   35.76
   1  -7  11    1.31    1.69
  -1   7 -11    2.24    2.05
  -1   7 -11    3.53    2.42
  -1   7 -11    4.29    1.49
   1  -7  12   74.80    5.06
  -1   7 -12   82.73    5.40
  -1   7 -12   80.63    6.15
   1  -7  13   95.72    7.11
  -1   7 -13  106.67    7.07
  -1   7 -13  103.29    5.97
   1  -7  14    4.66    2.05
  -1   7 -14    9.81    3.14
  -1   7 -14    8.54    3.16
   1  -7  15  118.96    9.56
  -1   7 -15  127.00    7.43
  -1   7 -15  131.95   10.44
   1  -7  16   66.89    5.26
  -1   7 -16   66.67    4.63
  -1   7 -17    2.76    2.21
   1  -7  17    1.31    2.06
   1  -7  18   32.53    3.55
  -1   7 -18   42.92    4.41
  -1   7 -18   38.72    5.45
  -1   7 -19   94.88    6.46
  -1   7 -19   63.77    6.41
  -1   7 -20    3.84    2.92
  -1   7 -20    2.82    4.52
  -1   7 -21   31.33    4.59
  -1   7 -21   36.53    6.03
   1  -6   1    7.21    2.22
  -1   6  -1    9.92    2.24
   1  -6   2  978.70   43.01
  -1   6  -2  933.23   38.88
   1  -6   3    9.28    2.78
  -1   6  -3    4.13    2.62
   1  -6   4  359.54   13.94
  -1   6  -4  373.63   15.52
   1  -6   5   40.71    3.18
  -1   6  -5   45.34    3.95
  -1   6  -5   36.06    2.64
   1  -6   6    2.22    1.49
  -1   6  -6    2.06    1.87
  -1   6  -6    5.96    2.24
  -1   6  -6    4.63    1.85
   1  -6   7   64.61    3.37
  -1   6  -7   59.89    4.88
  -1   6  -7   64.27    4.29
  -1   6  -7   64.84    3.75
   1  -6   8  316.93   11.70
  -1   6  -8  291.94   14.10
  -1   6  -8  321.06   12.61
  -1   6  -8  308.71   12.43
   1  -6   9   19.20    2.24
  -1   6  -9   16.61    2.24
  -1   6  -9   15.93    2.22
  -1   6  -9   15.13    2.24
   1  -6  10  168.19    7.14
  -1   6 -10  171.03    8.61
  -1   6 -10  165.23    9.31
  -1   6 -10  179.08    8.45
   1  -6  11    5.04    1.31
  -1   6 -11    8.00    2.78
  -1   6 -11    0.38    2.60
  -1   6 -11    2.42    2.05
   1  -6  12  110.47    5.81
  -1   6 -12  106.74    6.51
  -1   6 -12  118.56    5.78
   1  -6  13  310.42   19.31
  -1   6 -13  301.88   15.09
  -1   6 -13  299.47   18.61
   1  -6  14   -1.87    1.31
   1  -6  14   -0.75    2.05
  -1   6 -14   -3.14    1.47
  -1   6 -14    0.18    3.52
   1  -6  15    5.60    1.69
   1  -6  15    8.02    2.42
  -1   6 -15    7.75    2.03
  -1   6 -15   23.00    5.94
   1  -6  16   52.70    4.88
   1  -6  16   61.47    5.22
  -1   6 -16   64.74    4.81
  -1   6 -16   70.44    7.32
   1  -6  17  245.06   15.99
   1  -6  17  249.33   16.83
  -1   6 -17  269.96   17.80
  -1   6 -17  265.51   20.15
   1  -6  18   11.03    3.00
  -1   6 -18    4.97    2.39
  -1   6 -18    5.63    3.75
  -1   6 -19    4.05    2.76
  -1   6 -19    4.50    4.13
  -1   6 -20   48.32    4.81
  -1   6 -20   32.71    6.76
  -1   6 -21   36.96    5.01
  -1   6 -21   15.79    6.76
   1  -5   1    8.15    2.58
  -1   5  -1    9.35    1.87
   1  -5   2 1498.32   48.25
  -1   5  -2 1429.57   52.52
   1  -5   3 1199.37   45.90
  -1   5  -3 1155.66   49.66
   1  -5   4   89.41    5.24
  -1   5  -4   82.23    4.52
  -1   5  -4   93.62    3.79
  -1   5  -5    3.00    2.44
  -1   5  -5    9.63    1.29
   1  -5   6  130.60    5.45
  -1   5  -6  133.26    6.60
  -1   5  -6  141.60    6.53
  -1   5  -6  140.86    6.73
   1  -5   7  260.79    9.46
  -1   5  -7  264.09   12.77
  -1   5  -7  295.90   11.03
  -1   5  -7  292.23   17.58
   1  -5   8  613.89   20.44
  -1   5  -8  610.72   26.29
  -1   5  -8  658.48   22.10
  -1   5  -8  635.80   28.90
   1  -5   9  188.95    7.36
  -1   5  -9  176.77    7.68
  -1   5  -9  195.93    9.11
  -1   5  -9  165.57    8.25
   1  -5  10   63.62    3.57
  -1   5 -10   62.49    3.55
  -1   5 -10   59.86    4.07
  -1   5 -10   53.65    3.55
   1  -5  11    6.53    1.49
   1  -5  11    7.46    2.05
  -1   5 -11    4.65    1.49
  -1   5 -11    6.66    1.85
   1  -5  12   -1.69    1.49
   1  -5  12   -1.87    2.60
  -1   5 -12    1.67    2.22
  -1   5 -12    2.22    2.96
   1  -5  13   48.53    3.55
   1  -5  13   50.40    3.73
  -1   5 -13   51.37    3.16
  -1   5 -13   55.14    5.38
   1  -5  14    2.05    1.31
   1  -5  14    1.31    3.34
  -1   5 -14    0.18    1.29
  -1   5 -14    0.00    2.96
  -1   5 -14    2.24    2.42
  -1   5 -15   69.83    4.65
  -1   5 -15   61.72    8.54
   1  -5  15   51.57    4.50
   1  -5  15   65.04    6.33
  -1   5 -15   50.47    6.37
   1  -5  16   49.34    4.68
   1  -5  16   56.66    6.14
  -1   5 -16   62.96    4.83
  -1   5 -16   51.64    6.75
   1  -5  17  108.23    7.52
   1  -5  17  137.47    9.87
  -1   5 -17   94.47    6.89
  -1   5 -17  115.37    8.65
  -1   5 -18   34.66    3.53
  -1   5 -18   32.24    4.68
  -1   5 -19   46.61    5.22
  -1   5 -19   45.97    5.63
  -1   5 -20   10.60    2.80
  -1   5 -20    4.70    4.50
   1  -5  21   24.99    5.63
   1  -4   1  981.01   33.84
  -1   4  -1  937.21   33.44
   1  -4   2 1896.33   65.72
  -1   4  -2 1752.49   85.98
  -1   4  -2 1870.55   78.43
   1  -4   3 3673.94  149.85
  -1   4  -3 3578.56  132.83
  -1   4  -3 3553.00  141.40
   1  -4   4  247.98   10.91
  -1   4  -4  225.01    9.83
  -1   4  -4  232.60   10.94
   1  -4   5 1136.77   45.84
  -1   4  -5 1037.55   40.17
  -1   4  -5 1118.43   37.68
  -1   4  -5 1086.69   43.64
   1  -4   6  571.68   28.56
  -1   4  -6  535.97   24.85
  -1   4  -6  554.22   23.74
  -1   4  -6  536.31   26.75
   1  -4   7   28.74    1.87
  -1   4  -7   24.81    2.80
  -1   4  -7   29.66    9.58
  -1   4  -7   34.13    3.18
  -1   4  -8   -0.75    2.42
   1  -4   8    0.18    1.11
   1  -4   8   -3.84    2.57
  -1   4  -8    2.24    1.49
  -1   4  -8    0.18    2.40
   1  -4   9  248.57    9.44
   1  -4   9  248.61    9.69
   1  -4   9  246.01    9.42
  -1   4  -9  233.41   10.66
  -1   4  -9  252.99   13.33
  -1   4  -9  252.05   10.14
   1  -4  10   21.08    1.87
   1  -4  10   16.87    2.94
   1  -4  10   25.10    2.24
  -1   4 -10   18.96    2.05
  -1   4 -10   17.35    2.22
  -1   4 -10   23.61    2.80
   1  -4  11   75.02    3.95
   1  -4  11   82.50    4.79
   1  -4  11   84.15    4.66
  -1   4 -11   90.34    5.78
  -1   4 -11   83.66    6.48
   1  -4  12  108.98    5.81
   1  -4  12  101.45    6.28
   1  -4  12  111.01    6.71
  -1   4 -12  102.45    5.97
  -1   4 -12  118.10    7.05
  -1   4 -12   94.21    5.80
   1  -4  13   10.82    1.87
   1  -4  13   15.04    2.42
  -1   4 -13    6.14    1.31
  -1   4 -13    2.58    2.22
  -1   4 -13    3.18    2.42
   1  -4  14    0.56    0.93
   1  -4  14    4.65    2.60
  -1   4 -14    0.93    2.05
  -1   4 -14    1.67    2.40
  -1   4 -14    0.38    2.42
   1  -4  15   14.19    2.06
   1  -4  15   19.11    4.45
  -1   4 -15   17.31    2.60
  -1   4 -15   35.58    6.30
  -1   4 -15   18.30    6.17
   1  -4  16  121.83    9.01
   1  -4  16  106.94   10.48
   1  -4  16  122.06    8.56
  -1   4 -16  122.26    7.50
  -1   4 -16  125.69    8.63
   1  -4  17    5.80    2.24
  -1   4 -17   10.82    2.24
  -1   4 -17    8.06    3.00
  -1   4 -18   -2.24    1.87
  -1   4 -18    5.24    4.31
  -1   4 -19   59.37    4.34
  -1   4 -19   59.28    9.01
  -1   4 -20   21.03    3.19
  -1   4 -20   18.59    5.45
   1  -4  21   20.67    5.45
   1  -3   1 4247.97  150.37
  -1   3  -1 4320.73  154.86
  -1   3  -2 1102.87   42.25
   1  -3   2 1163.09   43.55
   1  -3   2 1179.24   54.53
  -1   3  -2 1160.76   52.93
   1  -3   3  417.12   16.51
   1  -3   3  405.26   18.48
  -1   3  -3  410.09   16.22
  -1   3  -3  412.24   18.88
   1  -3   4 3529.80  149.37
   1  -3   4 3495.60  207.95
  -1   3  -4 3477.10  147.29
  -1   3  -4 3626.99  172.25
   1  -3   5  503.73   22.23
   1  -3   5  497.16   21.55
  -1   3  -5  515.62   19.86
  -1   3  -5  506.92   23.88
  -1   3  -5  514.03   19.49
   1  -3   6  334.62   13.78
   1  -3   6  332.97   15.09
  -1   3  -6  340.19   15.20
  -1   3  -6  339.95   14.64
  -1   3  -6  328.94   13.12
   1  -3   7  276.45   11.32
   1  -3   7  297.50   14.35
   1  -3   7  310.53   10.94
  -1   3  -7  304.37   12.90
  -1   3  -7  309.92   14.08
  -1   3  -7  296.68   14.95
   1  -3   8   19.61    1.87
   1  -3   8   20.83    3.48
   1  -3   8   21.37    3.16
  -1   3  -8   17.30    2.05
  -1   3  -8   19.92    3.88
  -1   3  -8   11.54    2.22
   1  -3   9    7.46    1.31
   1  -3   9   11.34    2.39
  -1   3  -9   11.54    1.67
  -1   3  -9    9.96    2.21
  -1   3  -9   13.55    2.22
  -1   3  -9    6.87    2.98
   1  -3  10    2.24    1.11
   1  -3  10   -2.75    1.65
   1  -3  10   -0.74    2.60
  -1   3 -10    0.93    1.49
  -1   3 -10    4.99    2.76
  -1   3 -10    0.56    2.22
   1  -3  11  155.95    6.76
   1  -3  11  158.05    9.92
   1  -3  11  173.32    7.64
  -1   3 -11  156.96    9.37
  -1   3 -11  167.44    9.83
  -1   3 -11  143.97    7.28
   1  -3  12   29.10    2.62
   1  -3  12   26.21    3.68
   1  -3  12   32.24    3.71
  -1   3 -12   23.92    1.87
  -1   3 -12   29.96    4.07
  -1   3 -12   10.42    4.29
   1  -3  13   15.86    1.49
   1  -3  13   11.18    3.18
   1  -3  13    9.63    2.96
  -1   3 -13   16.47    1.69
  -1   3 -13   14.26    2.78
  -1   3 -13    7.09    2.80
  -1   3 -14    6.37    1.87
   1  -3  14    2.62    1.11
   1  -3  14    3.68    3.30
   1  -3  14   13.44    3.91
   1  -3  14    1.67    2.22
  -1   3 -14    0.18    2.60
  -1   3 -14    3.36    2.42
   1  -3  15   36.78    3.55
   1  -3  15   26.73    3.93
   1  -3  15   40.57    5.01
  -1   3 -15   33.57    2.82
  -1   3 -15   41.18    6.12
  -1   3 -15   36.26    4.86
   1  -3  16   -3.12    3.12
   1  -3  16    0.93    1.31
   1  -3  16    8.79    3.00
   1  -3  16   12.04    4.27
  -1   3 -16    1.51    1.88
  -1   3 -16    2.24    2.62
   1  -3  17    1.49    1.13
  -1   3 -17   -2.06    1.69
  -1   3 -17   -6.75    3.37
  -1   3 -18    3.95    2.06
  -1   3 -18    2.62    3.57
  -1   3 -19   -0.75    1.13
  -1   3 -19    3.75    5.06
   1  -3  20   12.58    4.70
   1  -3  21   -6.76    4.50
   1  -2   1  442.22   16.92
   1  -2   1  485.36   24.29
  -1   2  -1  480.53   20.69
  -1   2  -1  481.46   20.08
   1  -2   2 1941.51   69.85
   1  -2   2 1873.85   72.29
  -1   2  -2 1895.63   78.87
  -1   2  -2 1817.03   69.42
   1  -2   3  462.41   19.23
   1  -2   3  460.95   19.40
  -1   2  -3  458.53   17.69
  -1   2  -3  462.68   19.86
  -1   2  -3  439.06   16.58
  -1   2  -4 3225.57  130.48
   1  -2   4 3253.81  135.00
   1  -2   4 3292.46  126.64
  -1   2  -4 3192.98  128.11
  -1   2  -4 3285.75  133.92
  -1   2  -4 3082.93  119.98
   1  -2   5 1139.58   52.34
   1  -2   5 1165.17   47.08
  -1   2  -5 1189.61   48.78
  -1   2  -5 1187.35   51.60
  -1   2  -5 1112.29   43.80
  -1   2  -5 1136.30   43.98
   1  -2   6   18.14    1.51
   1  -2   6   15.20    2.75
   1  -2   6   19.34    2.24
  -1   2  -6   16.56    1.31
  -1   2  -6   18.84    1.85
  -1   2  -6   14.44    2.60
  -1   2  -6   24.19    2.60
   1  -2   7  785.21   37.50
  -1   2  -7  811.35   28.29
   1  -2   7  745.66   31.00
   1  -2   7  831.01   27.94
  -1   2  -7  771.62   32.71
  -1   2  -7  734.34   26.18
  -1   2  -7  782.62   33.82
   1  -2   8 1350.06   63.98
   1  -2   8 1370.46   62.49
   1  -2   8 1440.53   51.94
  -1   2  -8 1314.23   52.01
  -1   2  -8 1388.28   48.61
  -1   2  -8 1245.75   45.07
  -1   2  -8 1320.46   50.72
  -1   2  -9  929.53   31.31
   1  -2   9  900.86   37.84
   1  -2   9  873.03   36.75
   1  -2   9  981.05   38.49
   1  -2   9  991.92   37.86
  -1   2  -9  882.58   42.88
  -1   2  -9  862.25   30.90
  -1   2  -9  937.95   39.47
   1  -2  10  193.78    9.20
   1  -2  10  177.29    9.02
   1  -2  10  217.23    9.35
   1  -2  10  199.61   12.43
  -1   2 -10  195.52   10.19
  -1   2 -10  199.27    9.85
  -1   2 -10  189.58    8.41
   1  -2  11    3.73    1.11
   1  -2  11    0.56    1.65
   1  -2  11    1.31    1.87
   1  -2  11    1.67    1.85
  -1   2 -11    5.08    1.31
  -1   2 -11    2.22    2.05
  -1   2 -11    6.51    2.60
   1  -2  12    1.11    0.75
   1  -2  12   -4.04    2.21
   1  -2  12   -2.80    2.80
   1  -2  12    2.22    2.03
  -1   2 -12    2.64    1.13
  -1   2 -12    6.48    2.22
  -1   2 -12    1.69    2.42
   1  -2  13   39.89    2.44
   1  -2  13   48.14    4.79
   1  -2  13   41.46    3.93
   1  -2  13   48.87    5.19
  -1   2 -13   35.40    3.01
  -1   2 -13   35.60    4.09
  -1   2 -13   45.36    4.49
   1  -2  14   12.11    1.49
   1  -2  14   17.10    2.94
   1  -2  14    7.86    2.80
   1  -2  14   11.48    3.89
  -1   2 -14   13.56    1.33
  -1   2 -14   14.66    4.45
  -1   2 -14   17.01    4.11
   1  -2  15   26.68    2.44
   1  -2  15   23.93    4.61
   1  -2  15   25.28    4.68
   1  -2  15   29.98    3.89
  -1   2 -15   30.36    2.28
  -1   2 -15   13.10    3.37
   1  -2  16   16.06    1.87
   1  -2  16   27.27    3.88
   1  -2  16   26.63    4.32
  -1   2 -16   30.75   26.23
  -1   2 -16   15.18    3.55
   1  -2  17    1.11    1.31
   1  -2  17    4.61    3.70
  -1   2 -17    2.83    1.70
  -1   2 -17   -4.13    3.19
   1  -2  18    1.29    4.61
  -1   2 -18    3.59    1.88
  -1   2 -18   -4.32    4.70
   1  -2  19   -4.25    3.70
  -1   2 -19    3.97    1.51
  -1   2 -19    4.13    3.37
   1  -2  20    4.13    4.32
   1  -2  21    6.76    6.01
   1  -1   1    2.40    1.29
   1  -1   1    2.40    0.93
  -1   1  -1    1.85    0.93
  -1   1  -1    0.00    0.74
  -1   1  -1    2.60    1.29
  -1   1  -1    3.88    0.74
  -1   1  -2 1227.84   51.12
  -1   1  -2 1335.37   72.31
   1  -1   2 1293.01   51.89
   1  -1   2  960.38   76.63
   1  -1   2 1151.66   49.75
  -1   1  -2 1301.96   49.56
  -1   1  -2 1304.22   57.81
  -1   1  -3    6.67    1.49
  -1   1  -3    8.34    1.49
   1  -1   3   11.48    1.11
   1  -1   3   15.56    1.67
   1  -1   3   13.17    2.22
   1  -1   3   11.81    1.85
  -1   1  -3   10.80    0.93
   1  -1   4 2293.31  139.27
   1  -1   4 2210.00   85.06
   1  -1   4 2196.94  113.29
   1  -1   4 2220.05   99.42
   1  -1   4 2315.39   89.93
  -1   1  -4 2222.88   97.21
  -1   1  -4 2137.05   78.14
  -1   1  -4 2208.44   80.08
   1  -1   5    5.22    0.56
   1  -1   5    2.76    1.47
   1  -1   5    5.38    1.67
   1  -1   5    3.16    4.47
  -1   1  -5    3.36    0.74
  -1   1  -5    3.53    1.49
  -1   1  -5   -2.05    1.87
   1  -1   6   11.23    0.93
   1  -1   6    8.85    1.85
   1  -1   6   10.23    1.67
   1  -1   6    9.83    1.67
  -1   1  -6    8.94    0.93
  -1   1  -6   14.26    1.85
  -1   1  -6    9.29    1.87
  -1   1  -6    3.53    1.87
   1  -1   7    3.37    0.56
   1  -1   7   -0.38    2.03
   1  -1   7    0.00    1.49
   1  -1   7    2.78    1.67
  -1   1  -7    4.32    0.75
  -1   1  -7    2.78    2.78
  -1   1  -7    0.93    2.22
  -1   1  -7    0.74    2.78
  -1   1  -8   53.22    5.40
   1  -1   8   70.66    3.19
   1  -1   8   62.19    3.70
   1  -1   8   67.95    4.47
   1  -1   8   65.15    3.53
  -1   1  -8   68.97    3.03
  -1   1  -8   64.86    4.83
  -1   1  -8   65.42    4.65
   1  -1   9  199.97    7.91
   1  -1   9  205.08    8.88
   1  -1   9  215.79    9.72
   1  -1   9  221.26    9.85
  -1   1  -9  205.40    8.94
  -1   1  -9  204.85    8.79
   1  -1  10   87.50    5.56
  -1   1 -10   88.85    5.76
   1  -1  10   93.32    3.75
   1  -1  10  105.02    5.72
   1  -1  10   98.70    7.11
  -1   1 -10   91.67    5.69
  -1   1 -10   85.01    5.04
  -1   1 -11   -2.42    2.24
   1  -1  11   -0.18    0.74
   1  -1  11    4.05    1.85
   1  -1  11   -3.18    1.87
   1  -1  11   -0.18    2.58
  -1   1 -11   -2.08    0.95
  -1   1 -11   -2.98    2.05
   1  -1  12  106.06    7.12
   1  -1  12  101.97    4.50
   1  -1  12  107.29    7.93
   1  -1  12   92.49    7.23
  -1   1 -12  100.33    5.33
  -1   1 -12   98.61    7.80
  -1   1 -12  101.80    6.55
   1  -1  13   57.52    5.74
   1  -1  13   37.41    2.06
   1  -1  13   47.13    4.97
   1  -1  13   45.50    4.31
  -1   1 -13   37.91    2.66
  -1   1 -13   46.27    5.02
  -1   1 -13   39.28    4.31
   1  -1  14    0.56    0.93
   1  -1  14   -1.65    2.94
   1  -1  14   -3.93    3.19
   1  -1  14    4.43    3.34
  -1   1 -14   -1.13    1.13
  -1   1 -14   -3.18    3.00
   1  -1  15   -0.56    0.56
   1  -1  15   -6.08    2.76
   1  -1  15    6.19    3.19
   1  -1  15    8.15    3.52
  -1   1 -15   -2.83    1.13
  -1   1 -15    0.75    3.19
   1  -1  16   24.81    2.62
   1  -1  16   22.88    4.43
   1  -1  16   20.49    5.08
  -1   1 -16   25.05    3.21
  -1   1 -16   16.51    3.57
   1  -1  17   33.43    5.92
  -1   1 -17   30.66    3.01
  -1   1 -17   31.54    4.70
   1  -1  18    0.56    3.70
  -1   1 -18   -1.51    1.31
  -1   1 -18   -1.51    4.50
   1  -1  19   13.13    4.63
  -1   1 -19    9.58    4.70
   1  -1  20    4.45    4.25
  -1   1 -20    3.19    5.83
   1  -1  21   15.63    4.90
   1   0   0  739.72   29.39
  -1   0   0  149.30   30.61
  -1   0   0  772.11   28.01
   1   0   1 5777.64  196.47
   1   0   1 3395.71  241.68
  -1   0  -1 3773.51  312.52
  -1   0  -1 5856.92  243.66
   1   0   2  289.00   12.25
   1   0   2  263.16   14.28
   1   0   2  278.84   13.19
  -1   0  -2  298.79   11.52
  -1   0  -2  303.87   12.47
  -1   0  -2  317.78   12.54
   1   0   3 9999.00  429.50
  -1   0  -3 9629.00  385.15
  -1   0  -3 9606.73  361.88
  -1   0  -3 9727.79  417.12
   1   0   4  140.65    7.43
   1   0   4  158.54    6.71
   1   0   4  149.19    7.41
   1   0   4  156.80    7.11
  -1   0  -4  157.32    7.61
  -1   0  -4  148.20    5.96
  -1   0  -4  159.60    7.64
   1   0   5  335.88   13.01
   1   0   5  353.25   12.72
   1   0   5  318.03   14.82
   1   0   5  364.73   14.93
  -1   0  -5  318.78   15.20
  -1   0  -5  355.88   13.44
  -1   0  -5  359.47   14.73
   1   0   6 1606.73   74.98
   1   0   6 1685.94   65.27
   1   0   6 1658.22   61.24
   1   0   6 1668.36   56.41
  -1   0  -6 1533.99   51.82
  -1   0  -6 1641.09   75.05
   1   0   7   39.01    1.88
   1   0   7   38.99    3.70
   1   0   7   38.02    3.36
   1   0   7   40.55    3.70
   1   0   7   39.76    3.16
  -1   0  -7   38.88    1.88
  -1   0  -7   41.32    3.18
  -1   0  -7   44.07    4.27
   1   0   8  417.73   19.57
   1   0   8  403.22   18.91
   1   0   8  460.67   17.82
   1   0   8  456.11   16.02
  -1   0  -8  407.13   15.63
  -1   0  -8  412.38   14.25
   1   0   9  384.50   18.71
   1   0   9  407.06   21.12
   1   0   9  417.48   15.77
   1   0   9  448.52   15.66
  -1   0  -9  381.58   21.03
  -1   0  -9  363.92   15.36
   1   0  10   44.57    1.87
   1   0  10   50.36    4.43
   1   0  10   45.07    3.75
   1   0  10   50.67    4.63
  -1   0 -10   36.91    2.44
  -1   0 -10   48.93    4.66
   1   0  11  489.20   18.53
   1   0  11  456.33   22.41
   1   0  11  522.77   22.75
   1   0  11  530.14   23.25
  -1   0 -11  478.72   31.17
  -1   0 -11  485.23   18.77
   1   0  12    0.18    0.56
   1   0  12    5.72    2.76
   1   0  12   -2.06    3.19
   1   0  12    2.58    2.03
  -1   0 -12    0.75    0.75
  -1   0 -12   -5.99    2.80
   1   0  13    3.71    0.74
   1   0  13    0.92    2.40
   1   0  13    3.37    2.06
   1   0  13    1.29    3.52
  -1   0 -13    4.13    1.13
  -1   0 -13    1.69    2.62
   1   0  14    2.62    0.93
   1   0  14    4.99    4.25
   1   0  14    6.39    2.44
   1   0  14   -8.13    3.70
  -1   0 -14    3.75    3.93
   1   0  15   32.92    3.37
   1   0  15   40.94    2.62
   1   0  15   35.10    5.36
   1   0  15   36.67    6.03
  -1   0 -15   38.67    5.81
   1   0  16    7.28    1.31
   1   0  16    7.27    1.11
   1   0  16    5.36    3.70
   1   0  16    7.34    3.19
  -1   0 -16   17.85    5.26
   1   0  17    4.29    1.11
   1   0  17   11.47    3.52
  -1   0 -17    4.14    2.82
   1   0  18   29.80    5.19
  -1   0 -18   23.32    4.52
   1   0  19   15.74    4.45
  -1   0 -19   14.12    3.77
   1   0  20    1.85    5.74
  -1   0 -20   13.56    6.78
   1   0  21    9.80    5.10
   1   1   0  130.69    5.19
   1   1   1 1122.13   46.04
  -1  -1  -1 1162.94   46.69
  -1  -1  -1 1171.45   48.55
  -1  -1  -1 1212.43   43.19
   1   1   2   22.37    1.15
   1   1   2   23.00    2.05
   1   1   2   24.81    1.87
  -1  -1  -2   26.59    1.51
  -1  -1  -2   25.77    2.22
  -1  -1  -2   18.37    2.05
   1   1   3 1580.23   66.85
   1   1   3 1737.28   61.33
   1   1   3 1681.73   60.84
   1   1   3 1751.02   71.52
  -1  -1  -3 1611.73   73.15
  -1  -1  -3 1585.34   55.10
   1   1   4  105.97    5.40
   1   1   4  105.61    4.83
   1   1   4  107.28    6.51
  -1  -1  -4   99.85    4.63
  -1  -1  -4   99.60    4.29
  -1  -1  -4  101.97    6.32
   1   1   5   44.08    3.52
   1   1   5   47.53    4.27
   1   1   5   49.54    3.89
   1   1   5   43.47    2.78
  -1  -1  -5   47.12    3.70
  -1  -1  -5   41.18    3.16
  -1  -1  -5   51.84    3.52
   1   1   6   34.07    3.16
   1   1   6   18.23    3.16
   1   1   6   27.15    3.14
   1   1   6   24.58    2.05
  -1  -1  -6   24.56    2.76
  -1  -1  -6   17.83    2.60
  -1  -1  -6   26.09    2.78
   1   1   7   55.51    6.12
   1   1   7   60.00    4.49
   1   1   7   59.82    4.81
   1   1   7   51.92    4.45
  -1  -1  -7   50.96    5.17
  -1  -1  -7   50.81    4.11
   1   1   8   17.76    2.40
   1   1   8   15.30    2.80
   1   1   8   16.24    2.40
   1   1   8   19.04    2.40
  -1  -1  -8   14.53    2.24
   1   1   9   26.91    1.31
   1   1   9   28.83    2.96
   1   1   9   25.60    2.44
   1   1   9   25.82    3.32
   1   1   9   25.32    3.52
  -1  -1  -9   22.59    2.80
   1   1  10  130.19    5.45
   1   1  10  126.08    5.02
   1   1  10  123.26    7.97
   1   1  10  148.42    9.94
   1   1  10  141.06    7.98
  -1  -1 -10  135.28    6.75
   1   1  11   72.34    3.00
   1   1  11   78.01    2.98
   1   1  11   53.40    5.74
   1   1  11   77.96    5.81
   1   1  11   78.59    5.19
  -1  -1 -11   74.46    5.44
   1   1  12    4.29    0.75
   1   1  12    3.70    0.74
   1   1  12    3.32    2.76
   1   1  12    6.76    3.00
   1   1  12    8.68    3.34
  -1  -1 -12    4.86    3.75
   1   1  13    0.75    0.56
   1   1  13    1.29    0.56
   1   1  13    4.25    2.96
   1   1  13    2.64    3.37
   1   1  13    3.14    2.58
  -1  -1 -13   -1.31    2.44
   1   1  14   20.72    1.51
   1   1  14   19.97    4.43
   1   1  14   13.17    3.39
   1   1  14   21.26    4.25
  -1  -1 -14   12.20    3.37
   1   1  15   40.19    3.00
   1   1  15   45.50    2.24
   1   1  15   38.65    5.92
   1   1  15   49.14    6.23
  -1  -1 -15   39.46    4.32
   1   1  16   88.17    5.10
   1   1  16   83.05    4.88
   1   1  16  102.32    8.52
   1   1  16   67.84    6.80
  -1  -1 -16  106.61    8.85
   1   1  17   51.46    6.67
  -1  -1 -17   57.20    6.78
   1   1  18    8.34    4.25
  -1  -1 -18    9.22    4.14
   1   1  19    0.18    3.34
  -1  -1 -19    1.51    3.77
   1   1  20   29.50    7.61
  -1  -1 -20   23.76    4.90
   1   2   0  638.40   27.81
  -1  -2   0  651.23   24.60
  -1  -2   0  657.92   24.02
   1   2   1   65.22    3.03
   1   2   1   68.52    3.01
  -1  -2  -1   67.25    3.53
  -1  -2  -1   57.15    3.53
   1   2   2  479.88   20.04
   1   2   2  506.47   24.49
  -1  -2  -2  483.38   21.98
  -1  -2  -2  482.23   18.89
  -1  -2  -2  507.10   24.56
   1   2   3  185.31    8.09
   1   2   3  175.12   16.52
   1   2   3  195.12    8.02
  -1  -2  -3  202.03    8.65
  -1  -2  -3  182.99    8.38
  -1  -2  -3  190.35    9.11
   1   2   4  323.73   14.41
   1   2   4  325.22   11.72
   1   2   4  346.99   16.18
  -1  -2  -4  330.64   13.65
  -1  -2  -4  332.52   13.56
  -1  -2  -4  318.64   15.23
   1   2   5   12.95    1.11
   1   2   5   14.44    2.40
   1   2   5   23.11    2.96
   1   2   5   10.53    2.03
  -1  -2  -5   13.13    1.11
  -1  -2  -5   12.38    1.85
  -1  -2  -5   11.82    2.03
   1   2   6   36.03    1.67
   1   2   6   33.14    1.51
   1   2   6   35.72    2.60
   1   2   6   34.90    3.16
   1   2   6   40.10    2.78
   1   2   6   38.63    3.89
  -1  -2  -6   37.86    3.32
  -1  -2  -6   26.14    3.16
   1   2   7   26.55    1.13
   1   2   7   26.90    1.15
   1   2   7   23.50    2.96
   1   2   7   21.94    2.60
   1   2   7   23.45    2.96
   1   2   7   29.75    2.78
  -1  -2  -7   24.92    3.32
  -1  -2  -7   24.53    2.80
   1   2   8   56.98    2.64
   1   2   8   58.38    2.48
   1   2   8   48.84    3.89
   1   2   8   62.80    5.60
   1   2   8   66.82    4.43
   1   2   8   59.71    5.92
  -1  -2  -8   55.01    5.72
  -1  -2  -8   50.63    5.02
   1   2   9   20.72    0.95
   1   2   9   16.70    0.95
   1   2   9   19.79    3.34
   1   2   9   15.30    2.06
   1   2   9   14.57    2.40
   1   2   9   15.54    2.40
  -1  -2  -9   16.42    3.36
   1   2  10   -0.20    0.38
   1   2  10    0.75    0.38
   1   2  10    0.93    2.40
   1   2  10   -1.11    2.21
   1   2  10    0.18    2.78
  -1  -2 -10   -5.97    3.36
   1   2  11   38.45    1.72
   1   2  11   34.90    1.87
   1   2  11   37.16    4.07
   1   2  11   43.46    4.31
   1   2  11   44.82    4.05
   1   2  11   34.04    3.89
  -1  -2 -11   36.85    3.93
   1   2  12   17.71    1.13
   1   2  12   18.88    1.31
   1   2  12   21.08    4.63
   1   2  12   20.63    3.75
   1   2  12   18.30    3.52
  -1  -2 -12   20.97    3.75
   1   2  13    4.14    0.75
   1   2  13    4.25    0.74
   1   2  13    8.68    2.78
   1   2  13    0.93    3.37
   1   2  13    3.88    3.14
  -1  -2 -13    5.06    3.00
   1   2  14    0.38    0.57
   1   2  14    1.85    0.56
   1   2  14    3.70    3.34
   1   2  14    3.19    3.01
  -1  -2 -14    1.51    3.00
   1   2  15    4.54    0.75
   1   2  15    3.89    0.74
   1   2  15    2.22    3.89
   1   2  15    5.28    2.82
  -1  -2 -15   -8.07    4.88
   1   2  16    1.11    2.78
   1   2  16   25.07    5.28
  -1  -2 -16   -6.21    5.08
   1   2  17   29.64    5.56
  -1  -2 -17   39.53    4.90
   1   2  18   32.24    4.63
  -1  -2 -18   15.45    5.47
   1   2  19   -0.74    3.52
  -1  -2 -19   14.52    7.36
   1   2  20    6.67    4.83
  -1  -2 -20    9.04    4.52
   1   3   0   48.32    3.18
   1   3   0   43.38    2.82
  -1  -3   0   43.37    3.34
  -1  -3   0   47.46    3.34
   1   3   1 1720.14   85.73
   1   3   1 1806.53   72.65
  -1  -3  -1 1761.91   68.22
  -1  -3  -1 1723.82   70.33
   1   3   2   35.76    2.42
   1   3   2   34.86    2.22
  -1  -3  -2   37.00    2.60
  -1  -3  -2   37.71    2.78
   1   3   3  487.02   21.75
   1   3   3  533.93   23.47
  -1  -3  -3  520.45   22.19
  -1  -3  -3  493.65   19.49
  -1  -3  -3  500.48   25.05
   1   3   4   18.84    1.29
   1   3   4   13.35    2.40
   1   3   4   16.63    2.22
  -1  -3  -4   16.72    1.31
  -1  -3  -4   19.32    3.16
   1   3   5   68.83    3.36
   1   3   5   73.67    3.89
   1   3   5   61.18    3.71
  -1  -3  -5   66.05    3.52
  -1  -3  -5   72.99    5.74
   1   3   6    1.67    0.74
   1   3   6    5.36    2.58
   1   3   6    0.38    2.40
  -1  -3  -6    1.67    0.74
  -1  -3  -6    2.40    1.85
   1   3   7  221.16    8.11
   1   3   7  205.91   11.32
   1   3   7  198.55   12.04
   1   3   7  228.62   10.75
   1   3   7  237.45   11.52
  -1  -3  -7  204.24   11.29
   1   3   8  297.46   12.85
   1   3   8  287.51   11.50
   1   3   8  274.53   12.24
   1   3   8  323.75   15.56
   1   3   8  315.25   18.50
   1   3   8  343.34   12.16
  -1  -3  -8  293.05   18.68
   1   3   9   97.39    4.36
   1   3   9  102.16    4.75
   1   3   9   95.02    5.56
   1   3   9  117.38    8.59
   1   3   9   92.06    5.92
   1   3   9   98.99    5.20
  -1  -3  -9   95.02    7.75
   1   3  10   16.78    1.13
   1   3  10   19.31    1.33
   1   3  10   16.83    4.25
   1   3  10   28.19    2.44
   1   3  10   24.90    3.14
   1   3  10   17.76    2.60
  -1  -3 -10   26.30    3.55
   1   3  11    0.57    0.57
   1   3  11    1.70    0.57
   1   3  11   -0.74    2.22
   1   3  11    0.38    2.24
   1   3  11    0.56    2.03
   1   3  11    3.70    2.96
  -1  -3 -11    4.66    2.24
   1   3  12    5.87    0.75
   1   3  12   10.30    0.93
   1   3  12    5.36    2.78
   1   3  12    4.68    3.55
   1   3  12    8.67    3.14
   1   3  12    6.30    3.70
  -1  -3 -12    2.06    3.37
   1   3  13    5.67    0.75
   1   3  13    3.71    0.74
   1   3  13    8.33    4.07
   1   3  13    3.75    3.75
  -1  -3 -13    1.13    4.13
   1   3  14   40.48    2.67
   1   3  14   41.41    2.06
   1   3  14   35.33    3.89
   1   3  14   35.51    5.08
  -1  -3 -14   40.91    5.83
   1   3  15   -0.38    0.38
   1   3  15   -4.07    3.34
   1   3  15   -4.88    3.01
  -1  -3 -15   -5.63    5.08
   1   3  16   28.69    5.56
   1   3  16   44.98    5.85
  -1  -3 -16   26.90    4.52
   1   3  17   15.38    3.70
  -1  -3 -17   10.53    4.14
   1   3  18    4.83    3.89
  -1  -3 -18   -0.18    4.32
   1   3  19    8.72    4.27
   1   4   0  242.04   11.55
   1   4   0  277.08   10.93
  -1  -4   0  272.31   12.65
  -1  -4   0  270.66   13.73
   1   4   1   56.97    3.16
   1   4   1   58.87    3.91
  -1  -4  -1   56.43    3.53
  -1  -4  -1   53.02    2.60
   1   4   2   13.49    1.29
   1   4   2   11.29    1.49
   1   4   3    1.47    1.11
   1   4   3    4.43    1.67
  -1  -4  -3    2.60    1.31
   1   4   4  233.75   10.07
   1   4   4  255.66   14.01
   1   4   4  256.97   10.07
  -1  -4  -4  249.47   11.59
  -1  -4  -4  247.17   12.36
   1   4   5  166.77    7.84
   1   4   5  175.04   11.52
   1   4   5  168.66    7.80
  -1  -4  -5  169.45    6.87
  -1  -4  -5  161.12    8.02
   1   4   6  183.10    7.68
   1   4   6  189.25   11.50
   1   4   6  193.88   10.96
  -1  -4  -6  188.63    9.26
  -1  -4  -6  166.56    8.36
   1   4   7  120.59    5.83
   1   4   7  127.28    5.01
   1   4   7  126.73    5.74
   1   4   7  141.04    8.18
  -1  -4  -7  123.66    5.76
   1   4   8   29.96    1.69
   1   4   8   31.45    2.22
   1   4   8   29.55    3.52
   1   4   8   28.04    3.14
   1   4   8   25.55    3.52
  -1  -4  -8   21.78    3.32
   1   4   9  155.47    6.46
   1   4   9  154.18    7.86
   1   4   9  141.46    6.85
   1   4   9  142.39    8.33
   1   4   9  161.86    8.76
  -1  -4  -9  138.14   10.71
   1   4  10  185.54    8.18
   1   4  10  187.21    8.16
   1   4  10  189.49    8.34
   1   4  10  202.28   10.73
   1   4  10  196.49   11.00
  -1  -4 -10  187.16   17.17
   1   4  11   25.44    1.88
   1   4  11   26.82    1.72
   1   4  11   21.80    3.88
   1   4  11   25.80    3.50
   1   4  11   32.78    3.89
   1   4  12   31.88    2.28
   1   4  12   34.41    2.30
   1   4  12   35.47    3.88
   1   4  12   35.94    4.23
   1   4  12   50.17    5.56
   1   4  13   26.79    2.28
   1   4  13   29.73    1.90
   1   4  13   24.76    4.43
   1   4  14   41.09    3.41
   1   4  14   42.18    2.83
   1   4  14   30.68    5.19
   1   4  15   -4.81    2.58
   1   4  16    5.19    3.89
   1   4  17   12.22    3.89
   1   4  18   -4.25    3.70
   1   4  19   33.91    6.30
   1   5   0   81.57    5.01
   1   5   0   90.82    4.49
  -1  -5   0   74.16    4.47
   1   5   1   47.13    2.78
   1   5   1   45.59    2.98
  -1  -5  -1   52.77    3.73
   1   5   2  124.25    5.96
   1   5   2  138.41    7.07
  -1  -5  -2  121.85    5.62
   1   5   3  961.35   40.28
   1   5   3 1044.20   36.28
  -1  -5  -3 1020.86   40.94
   1   5   4   24.85    2.05
   1   5   4   18.88    2.58
  -1  -5  -4   20.58    2.05
  -1  -5  -4   21.35    3.55
   1   5   5   15.61    1.31
   1   5   5   22.12    2.42
   1   5   5   12.77    2.78
  -1  -5  -5   15.16    1.85
  -1  -5  -5   24.26    3.18
   1   5   6   27.02    1.87
   1   5   6   25.75    3.71
   1   5   6   37.59    3.52
  -1  -5  -6   30.82    2.03
  -1  -5  -6   26.95    3.16
   1   5   7   90.77    4.70
   1   5   7   94.09    5.56
   1   5   7   91.70    5.96
  -1  -5  -7   83.79    4.43
  -1  -5  -7   95.94    5.76
   1   5   8   14.60    1.51
   1   5   8   15.32    1.67
   1   5   8   19.92    2.76
   1   5   8   21.05    2.58
   1   5   8   15.75    3.16
  -1  -5  -8   15.52    2.22
   1   5   9    2.44    1.31
   1   5   9    6.10    0.93
   1   5   9    4.61    2.21
   1   5   9    2.21    2.58
   1   5   9    5.38    2.40
  -1  -5  -9    8.11    2.21
   1   5  10  188.09    8.36
   1   5  10  181.97    8.25
   1   5  10  167.83   10.73
   1   5  10  203.63   10.73
   1   5  10  186.83   12.49
  -1  -5 -10  192.57   20.47
   1   5  11   66.03    4.34
   1   5  11   66.92    3.41
   1   5  11   62.91    5.54
   1   5  11   66.87    6.26
   1   5  11   60.23    7.61
  -1  -5 -11   75.34    5.72
   1   5  12    9.22    1.33
   1   5  12   10.01    1.33
   1   5  12    2.96    3.32
   1   5  12   14.73    4.41
   1   5  13   20.69    1.51
   1   5  13   19.88    1.53
   1   5  13   13.65    3.88
   1   5  14    2.44    0.75
   1   5  14    4.43    3.14
   1   5  15    9.24    3.14
   1   5  16    6.28    4.99
   1   5  17   -2.78    4.99
   1   5  18    8.33    6.30
   1   6   0  413.19   18.80
   1   6   0  432.62   19.65
  -1  -6   0  444.32   20.15
   1   6   1   26.27    4.07
   1   6   1   32.78    2.96
  -1  -6  -1   28.24    2.05
   1   6   2  123.46    6.33
   1   6   2  143.41    6.15
  -1  -6  -2  141.82    7.28
   1   6   3  227.02   11.18
   1   6   3  234.49   10.07
  -1  -6  -3  241.20   12.88
   1   6   4  250.62   10.86
   1   6   4  273.87   14.34
  -1  -6  -4  272.49   14.89
   1   6   5    5.58    1.31
   1   6   5    7.07    3.16
   1   6   5    4.63    2.05
  -1  -6  -5    8.50    1.85
  -1  -6  -5    6.37    2.06
   1   6   6   79.04    3.57
   1   6   6   77.19    5.02
   1   6   6   65.44    4.47
  -1  -6  -6   75.43    4.07
  -1  -6  -6   80.35    5.42
   1   6   7    0.00    1.11
   1   6   7    0.00    2.22
   1   6   7   -0.38    1.85
  -1  -6  -7    0.00    1.29
  -1  -6  -7    2.42    1.67
   1   6   8  866.07   32.92
   1   6   8  801.61   45.14
   1   6   8  897.49   43.20
   1   6   8  915.50   37.37
  -1  -6  -8  893.79   40.76
  -1  -6  -8  894.74   54.76
   1   6   9    1.87    1.13
   1   6   9    1.29    1.29
   1   6   9   -2.76    2.39
   1   6   9    7.93    2.58
   1   6   9   -3.89    6.67
  -1  -6  -9   -2.76    2.76
   1   6  10   60.05    3.77
   1   6  10   67.66    3.36
   1   6  10   70.71    6.46
   1   6  10   61.51    4.79
   1   6  10   58.24    4.84
  -1  -6 -10   62.46    6.08
   1   6  11  110.40    5.13
   1   6  11  117.27    5.47
   1   6  11  114.01    7.39
   1   6  11  149.26    9.60
  -1  -6 -11  121.29    8.31
   1   6  12  190.39   11.72
   1   6  12  192.13   10.08
   1   6  12  200.97   12.56
  -1  -6 -12  186.19   11.45
   1   6  13   12.94    1.51
   1   6  13   14.93    4.23
   1   6  14   18.43    4.23
   1   6  15   -0.92    4.79
   1   6  16    4.43    3.32
   1   6  17    9.04    3.88
   1   7   0  239.10    9.71
   1   7   0  247.94   12.33
  -1  -7   0  246.58   12.86
   1   7   1   60.16    3.16
   1   7   1   60.75    3.53
  -1  -7  -1   69.83    4.29
   1   7   2    5.01    1.67
   1   7   2    2.05    1.29
  -1  -7  -2    6.32    2.22
   1   7   3   15.95    1.87
   1   7   3   25.01    2.22
  -1  -7  -3   16.88    2.22
   1   7   4   22.48    1.87
   1   7   4   23.92    3.16
  -1  -7  -4   31.45    3.16
   1   7   5   76.31    4.11
   1   7   5   72.20    5.44
   1   7   5   87.18    5.40
  -1  -7  -5   82.52    5.54
  -1  -7  -5   74.35    4.72
   1   7   6   76.63    4.13
   1   7   6   68.75    5.22
   1   7   6   76.83    4.29
  -1  -7  -6   77.03    4.81
  -1  -7  -6   77.96    5.63
   1   7   7  145.67    6.76
   1   7   7  165.75    8.94
   1   7   7  173.21    8.79
  -1  -7  -7  150.63    8.86
  -1  -7  -7  149.08    8.61
   1   7   8    2.58    2.96
   1   7   8   -1.29    2.22
  -1  -7  -8   -0.18    1.11
  -1  -7  -8   -1.29    1.85
   1   7   9  122.29    5.67
   1   7   9  111.62    6.12
   1   7   9  107.20    6.26
   1   7   9  137.33    7.77
   1   7   9  119.39    9.69
  -1  -7  -9  124.12    9.08
   1   7  10  128.75    6.98
   1   7  10  112.86    5.40
   1   7  10  102.22    6.64
   1   7  10  162.34   10.33
   1   7  10  110.83    8.95
  -1  -7 -10  145.57    7.59
   1   7  11   23.61    2.44
   1   7  11   34.00    2.62
   1   7  11   26.46    4.59
  -1  -7 -11   24.65    4.41
   1   7  12  285.39   24.46
   1   7  12  292.33   13.83
   1   7  12  299.51   17.35
  -1  -7 -12  351.54   18.46
   1   7  13    9.92    1.69
   1   7  13    9.92    4.79
   1   7  14   20.06    4.79
   1   7  15   86.88    8.85
   1   7  16   -0.56    3.68
   1   7  17   45.32    7.75
   1   8   0  228.69    9.71
   1   8   0  255.12   11.77
  -1  -8   0  239.46   10.82
   1   8   1   10.93    2.22
   1   8   1    7.59    1.85
  -1  -8  -1    3.52    2.40
   1   8   2    2.96    1.67
   1   8   2    2.78    1.85
  -1  -8  -2    5.19    1.67
   1   8   3  342.70   14.78
   1   8   3  361.34   13.31
  -1  -8  -3  363.38   21.57
   1   8   4  296.69   12.18
   1   8   4  342.10   15.88
  -1  -8  -4  311.98   15.41
   1   8   5    0.38    1.67
   1   8   5    7.80    2.22
  -1  -8  -5    5.53    2.21
  -1  -8  -5    2.64    2.26
   1   8   6  282.30   12.02
   1   8   6  288.91   19.99
   1   8   6  305.54   16.83
  -1  -8  -6  318.64   15.32
  -1  -8  -6  310.92   16.63
   1   8   7   73.56    3.95
   1   8   7   60.97    7.05
   1   8   7   59.46    5.22
  -1  -8  -7   70.80    4.23
  -1  -8  -7   63.80    4.86
   1   8   8   10.28    1.49
   1   8   8    7.95    4.81
   1   8   8   12.83    2.78
  -1  -8  -8   10.68    1.85
  -1  -8  -8   11.32    2.78
   1   8   9  256.90   13.01
   1   8   9  270.61   15.54
   1   8   9  277.24   18.21
   1   8   9  328.43   15.57
   1   8   9  270.37   21.66
  -1  -8  -9  301.04   14.89
   1   8  10  166.41    9.98
   1   8  10  163.08    8.92
   1   8  10  171.78   11.03
  -1  -8 -10  180.07    9.81
   1   8  11   54.10    4.50
   1   8  11   44.87    3.53
   1   8  11   62.39    5.51
  -1  -8 -11   62.33    6.44
   1   8  12    5.42    1.49
   1   8  12    2.94    4.40
  -1  -8 -12    8.07    4.22
   1   8  13   25.14    4.59
  -1  -8 -13   24.02    4.59
   1   8  14   51.40    6.24
   1   8  15   11.39    4.41
   1   8  16    4.77    4.41
   1   9   0   22.05    2.78
   1   9   0   23.02    2.05
  -1  -9   0   24.28    2.78
   1   9   1  215.97   11.73
   1   9   1  244.75   10.10
  -1  -9  -1  261.01   12.11
   1   9   2  111.51    6.33
   1   9   2  118.11    6.15
  -1  -9  -2  110.78    6.32
   1   9   3  185.92    8.41
   1   9   3  186.28    8.04
  -1  -9  -3  203.84   11.32
   1   9   4   19.52    2.60
   1   9   4   12.63    2.98
  -1  -9  -4   12.56    2.58
   1   9   5  167.02    8.06
   1   9   5  190.06   10.10
  -1  -9  -5  178.69   12.56
   1   9   6   10.62    2.42
   1   9   6    9.11    2.80
   1   9   6    8.92    2.42
  -1  -9  -6   19.31    2.76
  -1  -9  -6   18.41    3.57
   1   9   7   71.68    3.95
   1   9   7   55.06    5.94
   1   9   7   80.88    6.35
  -1  -9  -7   73.85    5.33
  -1  -9  -7   85.23    5.28
   1   9   8   -1.69    1.31
   1   9   8    1.67    3.32
   1   9   8    2.22    3.91
  -1  -9  -8    2.76    2.57
  -1  -9  -8   -6.69    3.36
   1   9   9  394.98   22.02
  -1  -9  -9  436.77   26.77
  -1  -9  -9  446.28   23.88
   1   9  10   88.44    7.70
   1   9  10   84.62    5.56
   1   9  10  103.35    8.25
  -1  -9 -10   90.34    6.30
   1   9  11    5.62    1.69
   1   9  11    6.41    3.30
  -1  -9 -11    2.94    2.57
   1   9  12    7.32    3.48
  -1  -9 -12   13.94    3.30
   1   9  13   56.79    8.07
  -1  -9 -13   66.48    6.42
   1   9  14   69.06    7.16
   1   9  15   30.79    5.13
   1  10   0   -0.74    2.60
   1  10   0    1.67    1.29
  -1 -10   0    5.74    2.96
   1  10   1  107.58    5.78
   1  10   1  111.87    6.15
  -1 -10  -1  105.55    6.50
   1  10   2  312.39   13.30
   1  10   2  312.46   15.30
  -1 -10  -2  304.35   15.43
   1  10   3   66.14    5.40
   1  10   3   58.85    4.09
  -1 -10  -3   49.32    4.25
   1  10   4   -0.18    1.67
   1  10   4   -0.56    1.87
  -1 -10  -4    1.65    2.03
   1  10   5   10.05    2.60
   1  10   5   14.50    2.60
  -1 -10  -5   15.47    4.05
   1  10   6   45.48    3.18
   1  10   6   61.45    7.28
   1  10   6   34.04    4.65
  -1 -10  -6   52.00    5.33
  -1 -10  -6   46.63    5.65
   1  10   7   21.82    2.42
   1  10   7   10.78    4.29
  -1 -10  -7   19.83    2.94
  -1 -10  -7   14.60    3.37
   1  10   8   28.37    2.44
  -1 -10  -8   19.27    2.75
  -1 -10  -8   28.12    3.91
   1  10   9    4.49    1.49
  -1 -10  -9    0.74    1.83
  -1 -10  -9    6.48    3.16
   1  10  10   26.14    3.00
   1  10  10   21.58    4.22
  -1 -10 -10   25.44    4.43
   1  10  11   24.63    3.18
   1  10  11   15.72    4.58
  -1 -10 -11   37.48    5.71
   1  10  12   11.88    4.02
  -1 -10 -12   12.09    4.77
   1  10  13    8.04    5.67
  -1 -10 -13   -0.74    4.02
   1  10  14   33.64    5.49
  -1 -10 -14   21.19    4.20
   1  11   0   64.72    4.65
   1  11   0   74.12    4.29
  -1 -11   0   68.65    5.94
   1  11   1  104.28    8.74
   1  11   1  152.20    8.95
  -1 -11  -1  143.72   12.42
   1  11   2   55.33    4.09
   1  11   2   57.36    4.29
  -1 -11  -2   68.93    6.30
   1  11   3   58.53    4.47
   1  11   3   62.78    5.22
  -1 -11  -3   56.09    4.99
   1  11   4    3.53    2.98
   1  11   4    2.78    2.42
  -1 -11  -4    0.00    2.03
   1  11   5   44.30    3.73
   1  11   5   58.76    4.66
  -1 -11  -5   55.51    4.79
   1  11   6   35.22    3.91
   1  11   6   32.01    4.29
  -1 -11  -6   47.17    5.33
  -1 -11  -6   36.89    3.97
   1  11   7   28.90    3.36
  -1 -11  -7   39.60    5.31
  -1 -11  -7   36.53    5.44
   1  11   8   34.13    3.73
  -1 -11  -8   27.67    4.40
  -1 -11  -8   32.98    4.49
   1  11   9    0.93    1.49
  -1 -11  -9   -2.05    2.78
   1  11  10   24.81    3.18
   1  11  10   11.68    5.29
  -1 -11 -10   16.24    4.05
   1  11  11    4.75    5.47
  -1 -11 -11    9.55    4.59
   1  11  12    6.57    3.46
  -1 -11 -12    2.92    3.10
   1  12   0   17.62    2.60
   1  12   0    8.74    1.87
  -1 -12   0    8.33    3.14
   1  12   1   37.48    4.65
   1  12   1   28.98    3.53
  -1 -12  -1   28.08    3.70
   1  12   2    6.69    2.42
   1  12   2    4.83    1.87
  -1 -12  -2    4.43    3.70
   1  12   3   17.83    3.71
   1  12   3   10.41    3.53
  -1 -12  -3    7.73    4.05
   1  12   4   -0.18    1.87
   1  12   4   -1.49    2.05
  -1 -12  -4    3.50    3.86
   1  12   5   22.70    2.80
   1  12   5   10.60    2.80
  -1 -12  -5   14.52    3.48
   1  12   6   20.49    3.36
   1  12   6   34.81    6.14
  -1 -12  -6   17.96    2.94
  -1 -12  -6   22.79    3.77
   1  12   7    0.56    2.60
  -1 -12  -7    2.92    3.48
  -1 -12  -7    0.38    3.93
   1  12   8   -4.47    2.60
  -1 -12  -8   -3.53    3.73
   1  12   9    5.02    2.60
  -1 -12  -9    1.11    4.27
   1  12  10    2.19    3.64
  -1 -12 -10    6.46    5.35
   1  12  11    1.63    4.92
  -1 -12 -11   -3.48    4.59
   1  13   0    7.61    3.34
   1  13   0    9.85    2.60
   1  13   1   35.08    3.71
   1  13   1   36.80    4.27
   1  13   2   31.38    4.65
   1  13   2   25.08    3.53
   1  13   3   17.10    3.16
   1  13   3   21.93    3.53
   1  13   4   -2.98    2.05
   1  13   4    2.98    3.71
   1  13   5   18.43    3.91
   1  13   6   46.34    4.47
  -1 -13  -6   26.36    5.47
   1  13   7    9.49    3.53
  -1 -13  -7    0.56    4.31
   1  13   8    5.78    3.16
  -1 -13  -8    9.69    4.66
   1  13   9   11.12    3.64
  -1 -13  -9    7.97    4.45
   1  13  10   -1.09    2.91
  -1 -13 -10    5.90    4.61
   1  14   0   -0.93    2.78
   1  14   1    7.25    4.09
   1  14   2    9.47    3.16
   1  14   3   34.56    5.02
   1  14   4   24.72    4.27
   1  14   5   15.07    4.47
   1  14   6    2.05    3.53
  -1 -14  -6   -1.31    4.90
   1  14   7    6.14    3.91
  -1 -14  -7   11.61    5.24
   1  14   8    9.31    4.66
   1  15   0   23.76    5.56
   1  15   1    4.65    3.34
   1  15   2   -1.29    2.42
   1  15   3   43.85    5.20
   1  15   4    7.25    3.53
   1  15   5    2.78    2.98
  -1 -15  -5    1.51    3.77
   1  15   6    4.65    2.60
  -1 -15  -6   11.09    4.32
   1  16   0    6.87    2.98
   1  16   1    2.05    4.83
   1  16   2   -1.87    3.89
   1  16   3   13.01    3.71
   1  17   0   -2.78    4.83
   2 -18   4   16.54    6.76
   2 -18   5    3.01    4.13
   2 -18   6    1.51    4.32
   2 -17   1   10.91    5.65
   2 -17   2    2.64    4.52
   2 -17   3    7.14    3.95
   2 -17   4   15.41    6.58
   2 -17   5   -5.26    5.26
   2 -17   6   -2.06    3.75
   2 -17   7    3.75    4.50
   2 -17   8   71.18    7.72
   2 -17   9   18.21    5.45
   2 -17  10    6.39    8.83
   2 -17  11    1.69    4.88
   2 -16   1   -3.01    5.83
   2 -16   2    1.69    3.57
   2 -16   3   31.20    5.26
   2 -16   4   -6.76    3.95
   2 -16   5    5.08    4.70
   2 -16   6    4.88    5.45
   2 -16   7   -6.19    3.57
   2 -16   8    1.88    3.95
   2 -16   9  -10.71    4.88
   2 -16  10    2.64    5.44
   2 -16  11   46.92    6.39
   2 -16  12   11.63    4.13
   2 -16  13    7.30    4.88
   2 -16  14   -0.18    5.80
   2 -15   1   -1.13    2.82
   2 -15   2   -4.14    3.01
   2 -15   3   12.02    3.95
   2 -15   4   35.51    5.63
   2 -15   5    3.57    4.88
   2 -15   6   11.09    4.70
   2 -15   7   14.26    4.50
   2 -15   8    3.95   10.71
  -2  15  -9    3.75    3.75
  -2  15  -9    1.29    2.60
  -2  15 -10   23.65    4.32
  -2  15 -10   12.47    2.42
   2 -15  11    2.82    3.37
   2 -15  12   88.13   10.51
   2 -15  13   43.81    5.99
   2 -15  14  126.56   12.74
   2 -15  15    8.77    4.11
   2 -14   1   56.98    5.65
   2 -14   2   27.81    4.14
   2 -14   3    2.26    3.37
   2 -14   4   32.12    4.50
   2 -14   5    9.58    3.37
  -2  14  -6   55.01    6.21
  -2  14  -6   34.25    3.00
  -2  14  -7   49.95    5.45
  -2  14  -7   47.39    4.66
   2 -14   8    1.11    2.05
  -2  14  -9   20.27    3.95
  -2  14  -9    9.08    2.05
  -2  14  -9   27.60    3.34
  -2  14 -10  106.24    8.85
  -2  14 -10   77.55    7.07
  -2  14 -10   81.40    7.64
  -2  14 -11   -1.67    2.78
  -2  14 -11   -0.38    1.49
  -2  14 -12   76.85    6.01
  -2  14 -12   66.87    5.81
   2 -14  13    9.72    3.75
   2 -14  14   20.54    5.60
   2 -14  15   30.54    5.40
   2 -14  16    4.45    3.53
   2 -13   1  169.34   13.19
   2 -13   2    0.75    3.37
   2 -13   3   70.98    5.83
   2 -13   4   71.54    6.21
   2 -13   5    2.06    2.82
  -2  13  -6  125.78    7.72
  -2  13  -6  137.51    8.29
  -2  13  -7   29.10    4.13
  -2  13  -7   28.74    3.71
   2 -13   8    9.44    2.40
  -2  13  -9   36.05    4.70
  -2  13  -9   31.43    3.71
  -2  13  -9   35.88    3.52
  -2  13 -10   19.52    3.75
  -2  13 -10   13.49    2.58
  -2  13 -10   13.01    2.22
  -2  13 -11   10.50    3.00
  -2  13 -11   14.96    3.14
  -2  13 -11   13.06    1.87
  -2  13 -12    0.75    2.44
  -2  13 -12   -1.11    2.40
  -2  13 -12   -0.38    1.49
  -2  13 -13    7.11    3.00
  -2  13 -13   14.44    2.82
  -2  13 -14    7.64    5.42
  -2  13 -14    4.70    1.69
  -2  13 -15    9.11    2.98
  -2  13 -15    9.40    2.64
   2 -13  17    9.78    4.79
   2 -12   1  127.91   10.35
   2 -12   2  175.17   11.11
   2 -12   3  381.42   19.79
   2 -12   4    1.31    2.44
  -2  12  -5   89.91    9.40
  -2  12  -5   81.71    5.26
  -2  12  -6   52.93    5.08
  -2  12  -6   60.77    4.31
  -2  12  -7   35.29    4.50
  -2  12  -7   22.57    2.96
  -2  12  -8   32.10    4.32
  -2  12  -8   24.02    3.14
  -2  12  -9  101.73    8.09
  -2  12  -9   97.82    7.98
  -2  12  -9   92.44    7.05
  -2  12 -10   49.90    4.88
  -2  12 -10   52.77    4.27
  -2  12 -10   57.92    3.91
  -2  12 -11    2.06    5.26
  -2  12 -11    3.14    1.85
  -2  12 -11    1.87    1.87
  -2  12 -12   20.40    4.13
  -2  12 -12    9.04    2.76
  -2  12 -12   11.79    2.24
  -2  12 -13    5.80    3.00
  -2  12 -13   15.86    3.14
  -2  12 -13   18.00    2.82
  -2  12 -14   34.65    5.40
  -2  12 -14   29.69    5.35
  -2  12 -14   21.94    3.57
  -2  12 -15   -1.11    4.09
  -2  12 -15    0.18    1.69
   2 -12  16   -0.74    2.78
   2 -12  17   78.19    7.57
   2 -12  18    6.58    3.48
   2 -11   1  162.70   10.16
  -2  11  -1  161.05   10.53
   2 -11   2  816.79   43.10
  -2  11  -2  838.73   46.51
   2 -11   3    0.18    2.39
  -2  11  -3    4.68    3.57
   2 -11   4   73.06    5.90
  -2  11  -4   73.55    6.39
  -2  11  -4   75.30    4.88
   2 -11   5  275.52   14.48
  -2  11  -5  281.42   21.24
  -2  11  -5  307.28   18.34
   2 -11   6   37.05    4.61
  -2  11  -6   23.45    4.32
  -2  11  -6   22.54    2.40
   2 -11   7    2.76    2.58
  -2  11  -7   10.32    2.82
  -2  11  -7    2.03    1.29
   2 -11   8   22.18    3.70
  -2  11  -8   27.22    4.50
  -2  11  -8   28.01    2.58
   2 -11   9  204.56   12.85
  -2  11  -9  217.66   16.18
  -2  11  -9  203.90   13.74
  -2  11  -9  228.26   11.93
   2 -11  10   64.45    6.50
  -2  11 -10   69.20    5.26
  -2  11 -10   71.45    5.38
  -2  11 -10   78.68    5.40
   2 -11  11   16.51    4.45
  -2  11 -11   32.78    4.50
  -2  11 -11   32.22    3.32
  -2  11 -11   36.71    4.11
   2 -11  12   36.21    4.83
  -2  11 -12   24.13    3.75
  -2  11 -12   21.37    3.50
  -2  11 -12   20.19    2.80
   2 -11  13   50.01    5.78
  -2  11 -13   39.54    5.97
  -2  11 -13   44.03    4.99
  -2  11 -13   48.12    4.68
  -2  11 -14   30.68    4.84
  -2  11 -14   28.38    4.25
  -2  11 -14   27.18    3.19
  -2  11 -15   38.34    4.45
  -2  11 -15   34.88    4.50
   2 -11  16    1.85    2.40
   2 -11  17   -2.75    2.75
  -2  11 -18   12.77    3.64
  -2  11 -18    6.19    4.88
  -2  11 -19   -3.62    2.55
  -2  11 -19  -14.82    6.57
   2 -10   1   14.89    4.05
  -2  10  -1   15.57    2.82
   2 -10   2   20.06    2.94
  -2  10  -2   17.62    2.62
   2 -10   3  198.05   11.66
  -2  10  -3  152.99   12.20
  -2  10  -3  182.10    8.49
   2 -10   4  195.59   10.21
  -2  10  -4  184.70   10.91
  -2  10  -4  210.01    9.94
   2 -10   5   19.72    2.76
  -2  10  -5   24.56    3.75
  -2  10  -5   21.37    2.22
   2 -10   6    9.78    2.76
  -2  10  -6   10.32    3.00
  -2  10  -6    7.55    1.65
   2 -10   7   25.12    2.96
  -2  10  -7   21.76    2.82
  -2  10  -7   19.50    2.58
   2 -10   8   74.71    5.76
  -2  10  -8   66.98    6.01
  -2  10  -8   68.22    5.19
   2 -10   9  199.05   12.11
  -2  10  -9  183.44   12.97
  -2  10  -9  183.48   11.30
  -2  10  -9  175.40   11.16
   2 -10  10   97.91    6.15
  -2  10 -10   72.54    5.45
  -2  10 -10   85.67    6.28
  -2  10 -10   85.73    6.71
   2 -10  11  203.12   13.26
  -2  10 -11  217.68   16.15
  -2  10 -11  201.01   10.23
  -2  10 -11  182.01   11.41
   2 -10  12   24.92    3.73
  -2  10 -12   28.96    4.66
  -2  10 -12   27.42    3.88
  -2  10 -12   24.10    3.55
   2 -10  13   53.61    5.97
  -2  10 -13   67.25    5.80
  -2  10 -13   50.97    4.81
  -2  10 -13   68.66    5.26
   2 -10  14   13.22    3.18
  -2  10 -14   17.82    3.53
  -2  10 -14    2.58    2.76
  -2  10 -14   19.49    3.00
   2 -10  15   16.04    3.55
  -2  10 -15   19.41    3.70
  -2  10 -15   25.30    3.57
   2 -10  16   -4.23    2.21
  -2  10 -17    3.30    2.19
  -2  10 -17   -5.04    3.93
  -2  10 -18   13.83    3.46
  -2  10 -18   19.47    5.06
  -2  10 -19   -2.91    3.09
  -2  10 -19    0.93    4.13
   2  -9   1  642.33   34.22
  -2   9  -1  622.02   32.89
   2  -9   2   29.82    4.05
  -2   9  -2   14.60    3.00
  -2   9  -2   18.80    1.29
   2  -9   3   -0.56    1.85
  -2   9  -3    4.13    2.24
  -2   9  -3    0.92    0.92
   2  -9   4   19.54    2.76
  -2   9  -4   20.62    3.37
  -2   9  -4   22.41    1.67
   2  -9   5  297.48   14.34
  -2   9  -5  307.60   16.94
  -2   9  -5  302.94   13.78
   2  -9   6   19.38    2.96
  -2   9  -6   22.50    2.82
  -2   9  -6   29.73    2.94
   2  -9   7   36.05    3.34
  -2   9  -7   34.14    3.19
  -2   9  -7   31.02    2.40
   2  -9   8   27.58    2.96
  -2   9  -8   32.82    3.95
  -2   9  -8   34.50    3.50
  -2   9  -8   41.46    3.16
   2  -9   9   -1.29    2.40
  -2   9  -9    0.18    1.87
  -2   9  -9    1.09    2.03
  -2   9  -9    1.11    2.03
   2  -9  10   77.78    5.78
  -2   9 -10   81.30    5.63
  -2   9 -10   84.31    5.72
  -2   9 -10   76.67    5.22
   2  -9  11   -0.93    1.87
  -2   9 -11   -3.00    1.87
  -2   9 -11   -2.39    1.65
  -2   9 -11    0.75    2.60
   2  -9  12  207.56   10.73
  -2   9 -12  212.81   14.05
  -2   9 -12  180.00   13.85
  -2   9 -12  209.31   13.13
   2  -9  13   13.42    3.73
  -2   9 -13   13.56    2.78
  -2   9 -13   20.06    3.68
  -2   9 -13   23.74    3.55
   2  -9  14    8.22    2.42
  -2   9 -14    1.29    2.96
  -2   9 -14   -1.11    3.12
  -2   9 -14    6.73    3.00
   2  -9  15    6.91    3.00
  -2   9 -15   12.54    3.14
  -2   9 -15    9.55    3.37
   2  -9  16   21.12    3.18
  -2   9 -16   27.15    4.22
  -2   9 -16   25.37    4.66
  -2   9 -17   29.95    4.20
  -2   9 -17   16.61    5.04
  -2   9 -18    6.91    2.55
  -2   9 -18    2.06    3.73
  -2   9 -19    0.00    1.81
  -2   9 -19   -0.38    3.75
   2  -9  20   -8.43    6.17
   2  -8   1  473.07   24.24
  -2   8  -1  434.74   20.47
  -2   8  -1  462.14   18.82
   2  -8   2  105.34    5.92
  -2   8  -2   98.07    6.37
  -2   8  -2  105.73    4.47
   2  -8   3   50.49    4.05
  -2   8  -3   54.47    4.50
  -2   8  -3   54.42    2.78
   2  -8   4    3.50    2.58
  -2   8  -4   10.30    2.24
  -2   8  -4    4.77    1.09
   2  -8   5  128.99    6.51
  -2   8  -5  141.64    8.27
  -2   8  -5  141.49    5.96
   2  -8   6   74.82    4.83
  -2   8  -6   70.85    5.81
  -2   8  -6   85.42    4.43
   2  -8   7  300.96   15.13
  -2   8  -7  286.30   16.76
  -2   8  -7  295.80   17.35
   2  -8   8    3.89    2.40
  -2   8  -8   -3.00    2.44
  -2   8  -8   -0.56    1.09
  -2   8  -8    4.23    1.67
   2  -8   9    0.00    2.40
  -2   8  -9   -0.18    2.44
  -2   8  -9    2.96    1.85
   2  -8  10   49.61    3.55
  -2   8 -10   45.11    4.13
  -2   8 -10   50.49    4.23
  -2   8 -10   52.93    5.02
   2  -8  11    3.36    2.05
  -2   8 -11    1.49    2.42
  -2   8 -11    7.36    2.57
  -2   8 -11    3.36    2.80
   2  -8  12  142.37    6.62
  -2   8 -12  141.49    7.68
  -2   8 -12  146.34    9.62
  -2   8 -12  134.76    7.32
   2  -8  13   -0.56    2.98
  -2   8 -13   -1.29    2.78
  -2   8 -13    5.33    2.58
  -2   8 -13    2.42    2.24
   2  -8  14    3.00    1.87
  -2   8 -14    4.81    2.22
  -2   8 -14   -4.09    2.60
  -2   8 -14    4.31    1.87
   2  -8  15    0.38    1.87
  -2   8 -15    3.30    2.57
  -2   8 -15    3.16    3.53
  -2   8 -15    5.62    2.44
   2  -8  16    7.86    2.44
  -2   8 -16   12.08    2.01
  -2   8 -16   15.47   40.07
  -2   8 -17   -0.74    2.55
  -2   8 -17    1.87    4.66
  -2   8 -18   -1.27    1.81
  -2   8 -18    0.18    3.93
  -2   8 -19   -3.82    2.55
  -2   8 -19    3.00    4.11
   2  -8  20    7.11    5.42
   2  -7   1  227.88   10.19
  -2   7  -1  215.34   11.81
   2  -7   2  266.05   12.24
  -2   7  -2  245.27   10.89
  -2   7  -2  267.43   11.12
   2  -7   3  138.96    7.41
  -2   7  -3  140.99    7.70
  -2   7  -3  154.46    8.13
   2  -7   4  125.95    6.67
  -2   7  -4  132.45    6.94
  -2   7  -4  126.91    7.57
   2  -7   5    4.79    1.67
  -2   7  -5    7.11    2.24
  -2   7  -5    6.24    1.47
   2  -7   6   69.29    4.27
  -2   7  -6   71.00    5.26
  -2   7  -6   68.59    4.05
   2  -7   7   -2.58    1.29
  -2   7  -7    2.06    1.87
  -2   7  -7    0.56    1.83
   2  -7   8  365.50   16.69
  -2   7  -8  359.99   17.55
  -2   7  -8  339.72   16.83
  -2   7  -8  328.85   16.76
   2  -7   9   21.53    2.42
  -2   7  -9   19.84    2.44
  -2   7  -9   19.09    2.21
  -2   7  -9   26.66    2.96
   2  -7  10   29.37    2.62
  -2   7 -10   26.36    3.18
  -2   7 -10   30.30    2.76
  -2   7 -10   34.57    4.65
   2  -7  11  118.08    6.58
  -2   7 -11   92.28    7.48
  -2   7 -11  107.90    8.11
  -2   7 -11   89.98    7.84
   2  -7  12   25.17    2.62
  -2   7 -12   17.46    2.22
  -2   7 -12   18.21    4.05
  -2   7 -12   18.18    3.53
  -2   7 -12   23.32    3.55
   2  -7  13  138.39    6.82
  -2   7 -13  125.97    8.54
  -2   7 -13  126.26    7.95
  -2   7 -13  122.53    8.20
  -2   7 -13  128.63    8.06
   2  -7  14   19.25    3.00
  -2   7 -14   25.05    3.32
  -2   7 -14   11.97    3.32
  -2   7 -14    7.98    2.78
  -2   7 -14   25.96    3.73
   2  -7  15   -3.55    2.24
  -2   7 -15   -0.18    2.39
  -2   7 -15   -1.67    4.27
  -2   7 -15   -0.38    2.42
   2  -7  16   29.96    3.39
  -2   7 -16   25.96    2.75
  -2   7 -16   29.43    5.02
  -2   7 -17    5.11    1.83
  -2   7 -17   12.11    4.11
  -2   7 -18    7.30    2.55
  -2   7 -18   15.66    6.35
  -2   7 -19   -2.01    2.37
  -2   7 -19   -4.29    3.73
   2  -7  20    4.66    4.11
   2  -6   1    6.64    2.03
  -2   6  -1   -1.11    2.05
   2  -6   2  419.11   20.74
  -2   6  -2  394.71   15.57
   2  -6   3   46.09    4.05
  -2   6  -3   45.02    3.73
  -2   6  -3   48.59    3.14
   2  -6   4  144.97    6.32
  -2   6  -4  132.14    6.75
  -2   6  -4  138.44    5.20
   2  -6   5  283.54   12.47
  -2   6  -5  269.19   13.35
  -2   6  -5  277.49   12.24
   2  -6   6  157.28    7.64
  -2   6  -6  129.94    5.85
  -2   6  -6  133.76    6.48
   2  -6   7   27.95    2.60
  -2   6  -7   26.97    2.62
  -2   6  -7   30.86    2.21
  -2   6  -7   30.95    3.32
   2  -6   8   88.24    4.86
  -2   6  -8   88.40    5.08
  -2   6  -8   90.23    4.63
  -2   6  -8   83.32    5.20
   2  -6   9    3.16    1.67
  -2   6  -9    0.00    1.49
  -2   6  -9    2.76    2.39
  -2   6  -9    5.72    2.22
  -2   6  -9    1.29    1.67
   2  -6  10   74.21    4.68
  -2   6 -10   67.19    4.13
  -2   6 -10   84.80    4.99
  -2   6 -10   71.05    5.01
  -2   6 -10   72.70    4.66
   2  -6  11  254.31   13.37
  -2   6 -11  271.18   13.46
  -2   6 -11  246.58   12.95
  -2   6 -11  243.15   17.10
  -2   6 -11  250.35   15.32
   2  -6  12  271.48   14.73
  -2   6 -12  256.56   12.29
  -2   6 -12  251.87   12.97
  -2   6 -12  229.30   12.49
  -2   6 -12  236.80   14.23
   2  -6  13   14.77    2.24
  -2   6 -13   12.54    2.03
  -2   6 -13   15.11    2.76
  -2   6 -13   12.25    3.34
  -2   6 -13   19.40    2.62
   2  -6  14    0.93    1.49
  -2   6 -14    0.74    1.29
  -2   6 -14   -4.05    3.88
  -2   6 -14    2.98    2.60
  -2   6 -14   -3.36    1.87
   2  -6  15  252.88   12.60
  -2   6 -15  232.51   15.83
  -2   6 -15  255.86   13.65
   2  -6  16    2.82    1.69
  -2   6 -16    2.75    1.65
  -2   6 -16   -3.36    4.47
  -2   6 -17   48.95    4.23
  -2   6 -17   37.45    5.04
  -2   6 -18    7.89    2.39
  -2   6 -18   11.20    4.29
   2  -6  19    0.00    6.15
   2  -6  20   54.94    7.48
   2  -5   1   25.82    3.50
  -2   5  -1   25.17    2.80
  -2   5  -1   25.62    1.49
   2  -5   2   39.10    3.32
  -2   5  -2   31.51    2.62
  -2   5  -2   37.77    2.58
   2  -5   3   -1.65    2.21
  -2   5  -3   -1.87    1.69
  -2   5  -3   -0.92    1.85
   2  -5   4  157.53    7.05
   2  -5   4  157.32    7.64
  -2   5  -4  154.95    7.30
  -2   5  -4  155.74    7.43
   2  -5   5  112.59    5.38
   2  -5   5  110.88    5.72
  -2   5  -5  100.73    5.63
  -2   5  -5  110.88    7.19
  -2   5  -5   93.12    4.65
   2  -5   6    1.67    1.47
   2  -5   6    0.18    1.99
  -2   5  -6   -3.18    1.49
  -2   5  -6    8.49    1.85
   2  -5   7   93.60    4.84
   2  -5   7   74.87    5.31
  -2   5  -7   76.95    4.88
  -2   5  -7   92.80    4.63
  -2   5  -7   79.20    4.63
  -2   5  -7   80.97    4.83
   2  -5   8    3.89    1.29
   2  -5   8    3.46    1.81
  -2   5  -8    4.86    2.06
  -2   5  -8    5.89    2.58
  -2   5  -8   10.35    2.76
  -2   5  -8    4.99    2.22
   2  -5   9    0.38    1.11
   2  -5   9    0.00    2.37
  -2   5  -9    0.00    1.11
  -2   5  -9    3.71    2.40
   2  -5  10    2.98    1.31
   2  -5  10   -0.18    1.63
  -2   5 -10    1.31    1.11
  -2   5 -10    7.73    2.58
  -2   5 -10   -1.11    2.03
  -2   5 -10    0.00    1.67
   2  -5  11  635.59   31.67
   2  -5  11  636.86   31.81
   2  -5  11  683.15   36.26
  -2   5 -11  651.88   24.65
  -2   5 -11  636.02   32.44
  -2   5 -11  616.50   34.04
  -2   5 -11  648.63   34.41
   2  -5  12   21.82    2.24
   2  -5  12   25.77    4.07
  -2   5 -12   28.26    2.22
  -2   5 -12   29.32    3.32
  -2   5 -12   19.09    3.16
  -2   5 -12   25.71    3.18
   2  -5  13    5.42    1.69
   2  -5  13   10.05    3.28
   2  -5  13   16.33    4.45
  -2   5 -13    4.61    2.03
  -2   5 -13    3.88    2.76
  -2   5 -13    6.50    4.09
  -2   5 -13    7.09    2.42
   2  -5  14  340.78   16.00
   2  -5  14  330.17   22.77
  -2   5 -14  329.29   13.19
  -2   5 -14  295.53   19.83
  -2   5 -14  311.76   17.35
  -2   5 -14  350.02   19.66
   2  -5  15   67.71    4.16
   2  -5  15   67.73    6.24
  -2   5 -15   66.58    5.17
  -2   5 -15   63.61    6.33
   2  -5  16    3.18    1.87
   2  -5  16    3.30    3.12
  -2   5 -16    4.05    1.65
  -2   5 -16    6.89    3.16
  -2   5 -17   10.17    1.67
  -2   5 -17   15.84    4.11
  -2   5 -18   16.18    2.24
  -2   5 -18    7.46    6.53
   2  -5  19   -0.56    3.73
   2  -5  20   -3.55    3.55
   2  -4   1  876.43   40.39
   2  -4   1  866.20   36.51
   2  -4   1  887.50   65.87
  -2   4  -1  869.34   32.35
  -2   4  -1  851.70   46.99
  -2   4  -1  858.21   31.02
   2  -4   2  281.77   20.33
   2  -4   2  255.78    9.78
   2  -4   2  278.68   20.72
  -2   4  -2  263.16    9.35
  -2   4  -2  242.83    9.29
   2  -4   3  625.99   28.33
   2  -4   3  624.64   26.68
   2  -4   3  664.92   51.60
  -2   4  -3  585.01   25.42
  -2   4  -3  601.77   23.41
   2  -4   4    2.91    1.09
   2  -4   4    6.46    1.85
  -2   4  -4    2.60    1.49
  -2   4  -4    7.19    2.40
   2  -4   5   56.84    4.07
   2  -4   5   58.81    3.84
   2  -4   5   55.96    4.07
  -2   4  -5   47.98    3.55
  -2   4  -5   53.93    3.16
   2  -4   6 1282.44   49.66
   2  -4   6 1233.10   45.70
   2  -4   6 1247.79   81.30
  -2   4  -6 1206.63   56.05
  -2   4  -6 1165.33   40.26
  -2   4  -6 1183.97   54.63
   2  -4   7  632.68   28.64
   2  -4   7  629.16   26.29
   2  -4   7  695.76   36.19
  -2   4  -7  647.82   25.71
  -2   4  -7  586.57   21.98
  -2   4  -7  633.50   26.25
   2  -4   8  765.22   39.47
   2  -4   8  747.73   39.38
   2  -4   8  827.57   31.85
  -2   4  -8  744.75   35.24
  -2   4  -8  724.38   30.70
  -2   4  -8  751.04   34.09
   2  -4   9  366.78   22.18
   2  -4   9  336.02   15.25
   2  -4   9  366.18   19.50
  -2   4  -9  380.16   18.57
  -2   4  -9  357.82   14.71
  -2   4  -9  344.01   20.31
   2  -4  10   10.21    1.11
   2  -4  10   11.86    2.55
   2  -4  10    6.30    2.40
  -2   4 -10   10.03    1.49
  -2   4 -10    7.03    2.40
  -2   4 -10   15.43    2.60
   2  -4  11  211.75   14.59
   2  -4  11  233.00   14.66
   2  -4  11  249.31   12.85
  -2   4 -11  231.28   11.32
  -2   4 -11  216.19   11.34
  -2   4 -11  223.54   11.41
   2  -4  12   53.06    4.31
   2  -4  12   47.83    5.67
   2  -4  12   52.18    5.38
  -2   4 -12   49.05    3.14
  -2   4 -12   48.44    4.83
  -2   4 -12   48.03    4.47
   2  -4  13   65.79    3.39
   2  -4  13   58.67    5.85
   2  -4  13   60.43    6.69
  -2   4 -13   64.56    3.89
  -2   4 -13   54.24    6.32
  -2   4 -13   67.21    5.78
   2  -4  14   84.11    4.92
   2  -4  14   96.78    8.07
  -2   4 -14   80.60    4.83
  -2   4 -14   77.53    5.96
   2  -4  15    0.75    1.11
   2  -4  15   -0.36    2.39
  -2   4 -15   -0.18    1.29
  -2   4 -15    6.14    2.98
   2  -4  16   57.77    6.98
  -2   4 -16   65.87    3.77
  -2   4 -16   63.89    6.15
   2  -4  17   40.76    4.59
  -2   4 -17   39.96    2.46
  -2   4 -17   23.31    6.53
   2  -4  18   38.97    6.62
  -2   4 -18   26.30    4.84
   2  -4  19    3.32    3.68
   2  -4  20    0.18    3.73
   2  -3   1  149.24    6.50
  -2   3  -1  138.39    6.89
  -2   3  -1  144.85    7.97
  -2   3  -1  136.72    6.48
   2  -3   2  591.74   22.37
   2  -3   2  598.95   22.32
  -2   3  -2  552.26   20.92
  -2   3  -2  598.82   23.04
  -2   3  -2  551.62   23.18
   2  -3   3 1725.26   67.50
   2  -3   3 1812.85   80.78
  -2   3  -3 1679.20   62.76
  -2   3  -3 1748.78   91.88
  -2   3  -3 1676.36   63.34
   2  -3   4  349.28   16.87
   2  -3   4  330.91   15.18
   2  -3   4  323.97   22.25
  -2   3  -4  342.03   12.72
  -2   3  -4  332.06   13.01
   2  -3   5  351.27   12.81
   2  -3   5  342.63   15.16
   2  -3   5  339.99   23.54
  -2   3  -5  322.94   14.60
  -2   3  -5  323.14   12.27
  -2   3  -5  333.87   16.70
   2  -3   6   70.55    4.07
   2  -3   6   62.98    4.05
   2  -3   6   64.25    6.48
  -2   3  -6   66.51    3.01
  -2   3  -6   61.81    4.45
  -2   3  -6   64.59    4.25
   2  -3   7   82.77    5.36
   2  -3   7   72.43    4.41
   2  -3   7   81.33    5.20
  -2   3  -7   83.41    3.77
  -2   3  -7   71.64    4.09
  -2   3  -7   84.38    4.27
   2  -3   8   26.25    1.85
   2  -3   8   22.71    2.92
   2  -3   8   43.38    3.89
  -2   3  -8   27.43    2.06
  -2   3  -8   27.60    3.34
  -2   3  -8   24.11    3.16
   2  -3   9   10.35    1.29
   2  -3   9    8.06    2.39
   2  -3   9   11.12    2.22
  -2   3  -9    9.29    1.31
  -2   3  -9    7.41    2.78
  -2   3  -9    3.16    2.78
   2  -3  10    5.92    1.11
   2  -3  10    8.41    2.19
   2  -3  10    5.01    2.42
  -2   3 -10    7.39    1.11
  -2   3 -10    7.05    3.71
  -2   3 -10    2.05    2.60
   2  -3  11    4.63    0.93
   2  -3  11    5.49    2.75
   2  -3  11    0.74    2.22
  -2   3 -11    4.43    1.29
  -2   3 -11    8.92    2.78
  -2   3 -11    4.84    2.78
   2  -3  12   62.89    4.65
   2  -3  12   69.42    5.33
   2  -3  12   82.25    6.51
  -2   3 -12   75.03    3.55
  -2   3 -12   68.18    5.58
  -2   3 -12   74.01    6.15
   2  -3  13   22.27    1.87
   2  -3  13   30.97    5.13
   2  -3  13   21.42    3.53
   2  -3  13   16.00    2.98
  -2   3 -13   24.20    2.06
  -2   3 -13   16.74    4.09
  -2   3 -13   22.50    3.36
   2  -3  14   25.24    2.05
   2  -3  14   35.40    4.41
   2  -3  14   41.09    4.84
  -2   3 -14   24.72    1.88
  -2   3 -14   13.96    3.71
   2  -3  15   10.77    1.31
   2  -3  15   13.22    3.68
  -2   3 -15   11.29    1.51
  -2   3 -15   14.91    3.73
   2  -3  16   37.10    4.23
  -2   3 -16   32.62    2.46
  -2   3 -16   34.49    6.91
   2  -3  17    4.29    3.73
   2  -3  18    4.97    4.41
  -2   3 -18    6.35    5.22
   2  -3  19   33.00    4.79
  -2   3 -19   36.62    5.24
   2  -3  20    4.23    6.08
  -2   3 -20    3.00    6.35
   2  -2   1   68.45    5.17
   2  -2   1   69.19    4.83
  -2   2  -1   63.73    3.53
  -2   2  -1   73.47    3.71
  -2   2  -1   68.05    3.71
   2  -2   2  465.51   21.87
   2  -2   2  455.80   20.80
  -2   2  -2  444.38   19.75
  -2   2  -2  477.19   22.32
  -2   2  -2  481.77   23.76
  -2   2  -2  428.55   20.22
   2  -2   3  271.88   12.43
   2  -2   3  257.44   14.62
  -2   2  -3  256.25   10.80
  -2   2  -3  258.96   13.19
  -2   2  -3  248.25   11.86
   2  -2   4   64.54    4.45
   2  -2   4   62.03    3.89
   2  -2   4   63.96    4.07
  -2   2  -4   68.61    3.36
  -2   2  -4   68.56    3.16
  -2   2  -4   65.63    4.45
   2  -2   5 1470.71   55.62
   2  -2   5 1515.60   61.43
   2  -2   5 1451.55   57.79
  -2   2  -5 1467.10   57.25
  -2   2  -5 1444.51   61.78
  -2   2  -5 1378.36   56.50
  -2   2  -5 1437.16   55.48
   2  -2   6   24.58    2.96
   2  -2   6   22.43    2.78
  -2   2  -6   22.97    1.69
  -2   2  -6   22.79    1.85
  -2   2  -6   23.32    3.52
  -2   2  -6   30.14    2.96
   2  -2   7  388.67   16.51
   2  -2   7  418.27   20.29
  -2   2  -7  381.02   14.01
  -2   2  -7  387.61   16.36
  -2   2  -7  354.31   13.78
  -2   2  -7  374.94   21.93
   2  -2   8  168.24    9.65
   2  -2   8  181.09    9.80
   2  -2   8  187.39    8.76
  -2   2  -8  178.81    7.86
  -2   2  -8  152.44    8.54
  -2   2  -8  178.40    8.76
   2  -2   9   59.68    4.45
   2  -2   9   60.18    5.17
   2  -2   9   61.15    4.84
  -2   2  -9   69.38    2.98
  -2   2  -9   56.61    4.09
  -2   2  -9   62.24    5.20
   2  -2  10   17.98    1.29
   2  -2  10   26.84    3.50
   2  -2  10   25.30    3.91
  -2   2 -10   17.62    1.11
  -2   2 -10   24.51    3.34
  -2   2 -10   19.88    2.60
   2  -2  11   40.82    2.22
   2  -2  11   44.86    4.05
   2  -2  11   52.14    5.02
   2  -2  11   59.68    4.29
  -2   2 -11   43.76    2.26
  -2   2 -11   44.05    4.09
  -2   2 -11   49.05    3.71
   2  -2  12   24.81    3.86
   2  -2  12   30.95    4.11
   2  -2  12   21.55    3.89
  -2   2 -12   25.05    1.33
  -2   2 -12   15.63    3.16
  -2   2 -12   31.96    4.65
   2  -2  13  103.87    6.46
   2  -2  13   63.82    6.15
   2  -2  13   74.41    6.51
  -2   2 -13   85.44    7.27
   2  -2  14   17.83    4.41
  -2   2 -14   20.31    4.09
   2  -2  15    6.62    2.76
  -2   2 -15    5.22    3.36
   2  -2  16    2.03    2.76
  -2   2 -16   -3.36    4.29
   2  -2  17   -1.11    3.14
  -2   2 -17    9.15    3.93
   2  -2  18   35.40    6.28
  -2   2 -18   34.40    6.17
   2  -2  19   14.39    6.64
  -2   2 -19   -4.86    4.49
   2  -2  20    2.03    4.07
  -2   2 -20    1.13    4.31
   2  -1   1  283.43   11.38
   2  -1   1  306.04   14.07
   2  -1   1  296.37   11.00
  -2   1  -1  298.81   13.10
  -2   1  -1  307.58   11.75
   2  -1   2   32.85    2.42
   2  -1   2   39.85    3.14
   2  -1   2   37.66    2.98
  -2   1  -2   33.03    2.42
  -2   1  -2   37.73    2.24
  -2   1  -2   36.93    3.16
   2  -1   3   11.82    2.76
   2  -1   3   12.79    1.85
  -2   1  -3    9.83    1.67
  -2   1  -3   10.05    1.67
  -2   1  -3   12.60    2.96
  -2   1  -3   17.73    2.03
   2  -1   4   55.50    3.89
   2  -1   4   53.11    4.25
  -2   1  -4   63.14    2.80
  -2   1  -4   53.49    2.80
  -2   1  -4   55.51    5.19
  -2   1  -4   51.55    3.52
  -2   1  -4   61.63    4.63
   2  -1   5 1255.92   58.38
   2  -1   5 1364.92   65.81
   2  -1   5 1268.59   59.69
  -2   1  -5 1279.55   45.20
  -2   1  -5 1267.64   44.84
  -2   1  -5 1293.46   93.64
  -2   1  -5 1228.99   46.36
  -2   1  -5 1277.36   54.28
   2  -1   6    3.16    2.78
   2  -1   6    0.74    2.76
  -2   1  -6    0.93    0.75
  -2   1  -6    0.38    1.13
  -2   1  -6    0.93    1.85
  -2   1  -6    5.36    2.22
   2  -1   7  640.93   28.04
   2  -1   7  719.70   28.92
   2  -1   7  688.43   23.58
  -2   1  -7  634.96   31.69
  -2   1  -7  641.79   21.82
  -2   1  -7  604.01   24.22
  -2   1  -7  617.11   23.49
   2  -1   8   90.95    5.19
   2  -1   8   97.96    5.78
   2  -1   8   93.17    5.17
  -2   1  -8   97.01    4.09
  -2   1  -8   49.41    3.77
  -2   1  -8  106.86    5.96
  -2   1  -8  100.62    5.96
   2  -1   9  116.36    6.48
   2  -1   9  116.30    7.09
   2  -1   9  107.46    5.62
  -2   1  -9  115.87    6.33
  -2   1  -9  109.00    8.18
   2  -1  10    1.67    2.76
   2  -1  10   -4.09    2.60
   2  -1  10    2.60    2.05
  -2   1 -10    0.18    2.60
  -2   1 -10   -5.56    3.34
   2  -1  11    1.29    2.21
   2  -1  11   -2.05    2.05
   2  -1  11   -1.85    2.78
  -2   1 -11    1.87    2.60
  -2   1 -11    2.40    2.22
   2  -1  12   49.77    4.05
   2  -1  12   55.62    4.31
   2  -1  12   64.11    5.01
  -2   1 -12   48.78    4.47
   2  -1  13   31.15    3.32
   2  -1  13   24.29    4.49
   2  -1  13   27.42    5.19
  -2   1 -13   30.75    4.47
   2  -1  14    6.26    2.76
  -2   1 -14   -0.56    4.47
   2  -1  15   -2.40    3.14
  -2   1 -15   -1.11    2.80
   2  -1  16   49.81    5.72
  -2   1 -16   39.98    5.24
   2  -1  17    6.28    4.99
  -2   1 -17   10.28    5.62
   2  -1  18    1.67    5.72
  -2   1 -18   13.10    3.93
   2  -1  19   -4.86    5.06
   2  -1  20   -1.29    4.81
  -2   1 -20   -3.55    4.86
   2   0   0  602.91   23.54
  -2   0   0  645.40   22.70
  -2   0   0  591.77   27.63
   2   0   1    8.95    2.05
   2   0   1   11.34    1.49
  -2   0  -1   15.70    2.06
  -2   0  -1    6.69    2.05
   2   0   2    5.38    1.11
   2   0   2   11.63    2.03
   2   0   2    5.20    2.42
  -2   0  -2    8.06    1.69
  -2   0  -2    1.49    1.67
   2   0   3  155.06    6.51
   2   0   3  155.40    8.34
   2   0   3  152.10    7.07
  -2   0  -3  162.92    8.31
  -2   0  -3  148.56    6.14
  -2   0  -3  153.94    7.80
   2   0   4   50.81    4.45
   2   0   4   46.33    3.16
  -2   0  -4   49.14    2.60
  -2   0  -4   47.51    2.64
  -2   0  -4   46.69    4.07
  -2   0  -4   46.56    3.34
   2   0   5   87.92    5.38
   2   0   5   92.01    4.27
  -2   0  -5   82.03    3.71
  -2   0  -5   84.76    3.61
  -2   0  -5   94.77    6.67
  -2   0  -5   84.10    4.45
  -2   0  -5   71.45    6.12
   2   0   6  996.39   58.87
   2   0   6 1074.85   52.84
   2   0   6 1022.12   44.53
  -2   0  -6  988.37   36.53
  -2   0  -6  886.19   36.66
  -2   0  -6 1009.07   71.11
  -2   0  -6  945.09   38.02
  -2   0  -6  961.42   38.18
   2   0   7   -1.11    2.40
   2   0   7    3.16    2.98
   2   0   7    7.95    2.40
  -2   0  -7    4.99    3.14
  -2   0  -7   -0.18    2.05
  -2   0  -7   -1.11    3.16
   2   0   8   26.95    3.16
   2   0   8   26.39    3.14
   2   0   8   22.66    3.16
  -2   0  -8   12.99    2.40
  -2   0  -8   25.42    2.98
   2   0   9  118.22    7.79
   2   0   9  134.75    9.33
   2   0   9  116.73    6.48
   2   0   9  134.46    8.56
  -2   0  -9  134.80    6.89
  -2   0  -9  124.64    6.89
   2   0  10    8.68    2.58
   2   0  10    7.09    3.18
   2   0  10    3.50    2.21
   2   0  10    1.67    2.05
  -2   0 -10    8.92    3.34
  -2   0 -10   -1.85    2.22
   2   0  11    8.13    2.58
   2   0  11    6.71    3.55
   2   0  11    6.66    3.52
  -2   0 -11   12.27    3.71
  -2   0 -11    9.28    2.78
   2   0  12    4.81    2.58
   2   0  12    2.42    3.73
   2   0  12   -1.67    2.96
  -2   0 -12   -2.60    3.53
   2   0  13   42.67    4.07
   2   0  13   59.46    5.80
  -2   0 -13   39.15    5.60
   2   0  14    2.96    4.05
  -2   0 -14    3.36    4.66
   2   0  15    4.25    4.43
  -2   0 -15    2.24    3.36
   2   0  16    2.03    4.61
  -2   0 -16    7.86    3.93
   2   0  17    6.10    5.72
  -2   0 -17    9.55    4.31
   2   0  18   37.71    7.03
  -2   0 -18   58.96    8.43
   2   0  19   -2.96    4.07
  -2   0 -19   13.47    4.86
   2   1   0   21.53    1.88
  -2  -1   0   26.07    2.06
  -2  -1   0   13.60    2.42
   2   1   1  518.46   17.71
  -2  -1  -1  514.39   25.32
  -2  -1  -1  524.58   23.74
   2   1   2  244.48    8.70
   2   1   2  241.48   16.02
  -2  -1  -2  242.88   11.54
  -2  -1  -2  241.59   12.13
  -2  -1  -2  253.58   11.93
   2   1   3  260.58   10.50
   2   1   3  250.01   19.34
  -2  -1  -3  277.30   13.21
  -2  -1  -3  271.93   11.20
  -2  -1  -3  279.72   12.27
   2   1   4  528.20   21.06
   2   1   4  546.88   30.04
   2   1   4  574.92   18.86
  -2  -1  -4  563.85   24.24
  -2  -1  -4  536.33   25.85
  -2  -1  -4  544.49   29.52
   2   1   5  270.64   13.92
   2   1   5  257.60   10.23
  -2  -1  -5  254.92   10.05
  -2  -1  -5  249.04   10.25
  -2  -1  -5  239.42   13.01
  -2  -1  -5  255.07   11.72
   2   1   6   19.81    3.34
   2   1   6   20.54    2.78
   2   1   6   27.00    3.53
  -2  -1  -6   19.99    4.07
  -2  -1  -6   21.14    2.78
   2   1   7   54.65    4.83
   2   1   7   51.92    4.83
   2   1   7   57.90    4.25
   2   1   7   65.56    4.11
  -2  -1  -7   56.59    5.36
  -2  -1  -7   53.20    3.71
   2   1   8  136.68    7.79
   2   1   8  150.45    9.49
   2   1   8  153.96    8.34
   2   1   8  157.55    7.64
  -2  -1  -8  143.79   10.93
  -2  -1  -8  136.77    7.82
  -2  -1  -8  140.47    7.07
   2   1   9  160.13   10.01
   2   1   9  184.16   11.20
   2   1   9  160.85   10.37
   2   1   9  185.86    9.67
  -2  -1  -9  171.22    7.61
  -2  -1  -9  129.90    8.56
  -2  -1  -9  143.93   10.77
   2   1  10   11.84    2.58
   2   1  10   13.78    2.80
   2   1  10   14.59    3.50
   2   1  10   12.02    2.58
  -2  -1 -10   17.66    3.16
  -2  -1 -10   19.45    3.70
   2   1  11   76.02    6.12
   2   1  11   84.13    6.55
   2   1  11   80.97    6.10
   2   1  11   90.41    6.50
  -2  -1 -11   74.42    6.15
   2   1  12  193.97   12.42
   2   1  12  204.90   12.18
   2   1  12  214.59   15.02
  -2  -1 -12  177.52   11.95
   2   1  13   85.96    7.41
   2   1  13   92.21    8.81
  -2  -1 -13   84.27    7.84
   2   1  14   18.30    4.25
  -2  -1 -14   27.06    5.60
   2   1  15   19.04    4.25
  -2  -1 -15   -2.06    5.04
   2   1  16   69.90    5.92
  -2  -1 -16   73.29    6.55
   2   1  17    0.74    4.81
  -2  -1 -17   11.41    4.49
   2   1  18    8.15    5.54
  -2  -1 -18    3.37    4.31
   2   1  19    8.99    6.19
   2   2   0 2207.38   79.09
  -2  -2   0 2406.67   95.47
   2   2   1   26.81    2.67
  -2  -2  -1   24.69    1.87
  -2  -2  -1   30.63    3.93
  -2  -2  -1   30.68    3.52
   2   2   2  145.30    7.07
  -2  -2  -2  147.84    6.57
  -2  -2  -2  147.52    7.48
  -2  -2  -2  148.35    8.16
   2   2   3  128.29    4.97
   2   2   3  132.75   14.16
  -2  -2  -3  145.39    7.45
  -2  -2  -3  143.74    9.89
  -2  -2  -3  127.61    8.16
   2   2   4   23.29    1.51
   2   2   4   19.70    2.78
  -2  -2  -4   28.49    1.67
  -2  -2  -4   25.84    4.65
  -2  -2  -4   17.76    2.96
   2   2   5   44.32    2.06
   2   2   5   41.57    3.89
   2   2   5   57.94    3.73
  -2  -2  -5   40.30    1.87
  -2  -2  -5   48.07    4.65
  -2  -2  -5   43.53    3.89
   2   2   6   27.99    3.16
   2   2   6   24.33    2.98
  -2  -2  -6   24.47    1.11
  -2  -2  -6   21.49    3.71
  -2  -2  -6   17.78    3.34
   2   2   7   39.46    4.27
   2   2   7   39.99    3.71
   2   2   7   45.21    3.89
  -2  -2  -7   30.36    2.96
  -2  -2  -7   39.62    3.52
   2   2   8   50.72    5.74
   2   2   8   53.99    5.76
   2   2   8   53.47    5.74
   2   2   8   61.63    4.45
  -2  -2  -8   57.72    6.30
  -2  -2  -8   46.27    3.52
   2   2   9   50.70    4.07
   2   2   9   68.58    5.78
   2   2   9   59.16    5.19
   2   2   9   59.16    5.36
  -2  -2  -9   44.93    5.36
  -2  -2  -9   50.88    4.81
   2   2  10    7.59    2.78
   2   2  10    8.00    3.16
   2   2  10    7.75    3.70
   2   2  10    7.95    2.76
  -2  -2 -10    4.61    2.58
   2   2  11   28.49    3.34
   2   2  11   35.79    4.49
   2   2  11   27.33    4.25
   2   2  11   32.89    4.25
   2   2  12  174.00   12.60
   2   2  12  156.62   10.30
   2   2  13    1.85    3.70
   2   2  13   19.43    5.62
   2   2  14    7.39    3.70
   2   2  15   19.79    4.43
   2   2  16   -5.92    5.36
   2   2  17   27.74    6.48
   2   2  18    0.18    6.30
   2   2  19   10.37    7.03
   2   3   0    8.58    1.90
  -2  -3   0   13.40    3.53
  -2  -3   0    9.24    2.03
   2   3   1  999.63   40.07
  -2  -3  -1 1058.54   48.86
  -2  -3  -1 1027.39   42.63
   2   3   2 2184.90   93.43
  -2  -3  -2 2208.17   90.05
  -2  -3  -2 2250.59   79.66
  -2  -3  -2 2219.53   86.50
   2   3   3  384.88   15.02
   2   3   3  387.91   23.97
  -2  -3  -3  375.41   17.82
  -2  -3  -3  410.32   14.86
  -2  -3  -3  384.20   17.83
   2   3   4    0.38    0.95
   2   3   4   -0.75    1.87
   2   3   4   -0.75    1.87
  -2  -3  -4    1.49    0.74
  -2  -3  -4   -0.18    2.98
  -2  -3  -4   -1.29    1.67
   2   3   5    7.39    0.95
   2   3   5    5.96    2.22
   2   3   5    6.69    1.87
  -2  -3  -5    5.78    0.75
  -2  -3  -5    6.14    3.16
  -2  -3  -5    9.99    2.22
   2   3   6   13.91    0.95
   2   3   6   11.88    3.34
   2   3   6   13.53    2.96
  -2  -3  -6   16.70    1.11
  -2  -3  -6   12.81    3.53
  -2  -3  -6   22.57    3.34
   2   3   7   42.07    3.71
   2   3   7   35.35    3.71
  -2  -3  -7   31.52    3.16
  -2  -3  -7   35.31    4.07
   2   3   8    5.19    2.78
   2   3   8    9.62    2.58
  -2  -3  -8   15.56    3.34
   2   3   9  325.31   17.98
   2   3   9  370.51   20.04
   2   3   9  356.71   18.75
  -2  -3  -9  343.54   15.79
   2   3  10   19.59    4.81
   2   3  10   17.01    3.52
   2   3  10   29.17    4.07
  -2  -3 -10   23.11    4.43
   2   3  11  239.74   12.97
   2   3  11  243.44   12.79
   2   3  11  266.64   15.04
  -2  -3 -11  246.24   12.61
   2   3  12  238.95   16.11
   2   3  13   -1.11    3.32
   2   3  14    1.29    2.76
   2   3  15   -2.40    3.52
   2   3  16   31.42    5.72
   2   3  17    5.54    4.43
   2   3  18    4.07    3.70
   2   4   0   -0.38    1.70
  -2  -4   0   -4.45    1.85
  -2  -4   0   -0.92    1.47
   2   4   1   29.96    2.48
  -2  -4  -1   24.76    2.78
  -2  -4  -1   15.88    2.96
   2   4   2    2.66    1.33
  -2  -4  -2    3.14    1.47
  -2  -4  -2   -1.29    1.67
   2   4   3   35.08    2.10
  -2  -4  -3   41.66    2.78
  -2  -4  -3   37.46    3.95
  -2  -4  -3   41.77    3.34
   2   4   4   -1.69    1.87
   2   4   4    1.31    1.87
  -2  -4  -4    1.11    0.93
  -2  -4  -4    0.93    2.24
   2   4   5   14.05    1.33
   2   4   5   16.58    2.42
   2   4   5   13.73    2.22
  -2  -4  -5   17.30    1.49
  -2  -4  -5   18.84    2.80
  -2  -4  -5   10.71    2.22
   2   4   6    3.43    0.75
   2   4   6    7.07    2.60
   2   4   6    2.05    1.85
  -2  -4  -6    2.22    0.93
  -2  -4  -6   -2.98    2.05
  -2  -4  -6    3.70    2.22
   2   4   7  160.53    7.12
   2   4   7  189.85    9.69
   2   4   7  171.38   10.59
  -2  -4  -7  170.20    6.69
  -2  -4  -7  151.81    9.13
   2   4   8   73.01    6.32
   2   4   8   55.23    4.99
  -2  -4  -8   72.15    5.94
   2   4   9    1.11    2.58
   2   4   9    3.70    2.58
   2   4   9    2.03    2.40
  -2  -4  -9    3.52    4.25
   2   4  10  389.90   19.27
   2   4  10  426.76   25.59
   2   4  10  419.83   18.05
  -2  -4 -10  434.63   18.05
   2   4  11  149.94    9.62
  -2  -4 -11  141.17    8.90
   2   4  12   99.33    6.85
  -2  -4 -12  110.24    9.24
   2   4  13    7.93    3.88
   2   4  14   26.95    4.25
   2   4  15    4.25    5.35
   2   4  16   15.32    4.99
   2   4  17    5.54    3.52
   2   5   0  364.37   13.92
  -2  -5   0  383.23   19.45
  -2  -5   0  379.34   24.06
   2   5   1  348.73   12.40
  -2  -5  -1  345.55   21.66
  -2  -5  -1  346.93   16.69
   2   5   2    3.19    1.69
  -2  -5  -2    0.56    1.11
  -2  -5  -2    2.76    1.85
   2   5   3   11.09    1.88
   2   5   3   11.75    2.80
  -2  -5  -3    4.27    1.67
  -2  -5  -3   18.03    3.77
  -2  -5  -3    6.64    2.58
   2   5   4   19.74    1.88
   2   5   4   17.42    2.82
   2   5   4   25.46    2.60
  -2  -5  -4   22.30    2.22
  -2  -5  -4   27.58    4.50
  -2  -5  -4   24.19    2.76
   2   5   5   29.53    1.88
   2   5   5   31.36    3.73
   2   5   5   31.13    3.16
  -2  -5  -5   36.23    2.98
  -2  -5  -5   29.39    3.93
   2   5   6   76.67    4.56
   2   5   6   80.83    6.53
   2   5   6   82.70    6.12
  -2  -5  -6   82.21    4.09
  -2  -5  -6   75.23    5.62
   2   5   7  201.60    8.09
   2   5   7  196.43    9.90
   2   5   7  192.92   11.50
  -2  -5  -7  194.15    8.52
  -2  -5  -7  188.66   11.95
   2   5   8   49.13    2.14
   2   5   8   40.07    5.38
   2   5   8   61.49    9.98
  -2  -5  -8   56.89    2.42
  -2  -5  -8   48.30    4.84
   2   5   9   17.96    4.07
   2   5   9    7.93    4.81
  -2  -5  -9    2.05    2.60
   2   5  10    2.76    2.96
  -2  -5 -10    3.89    2.96
   2   5  11    3.14    4.05
  -2  -5 -11    0.56    5.54
   2   5  12    3.88    3.50
  -2  -5 -12    5.54    3.32
   2   5  13    2.76    4.05
   2   5  14   51.80    6.28
   2   5  15    5.72    4.43
   2   5  16   -2.94    3.50
   2   5  17   -0.56    3.88
   2   6   0    0.38    1.49
  -2  -6   0    0.74    1.29
  -2  -6   0    1.67    1.85
   2   6   1   12.33    1.87
  -2  -6  -1   11.64    2.40
  -2  -6  -1   12.54    1.85
   2   6   2  109.11    5.08
   2   6   2  128.09    7.16
  -2  -6  -2  127.26    9.83
  -2  -6  -2  141.28    7.77
   2   6   3    7.45    2.24
  -2  -6  -3   13.74    1.87
  -2  -6  -3    9.40    2.03
   2   6   4   15.29    2.05
   2   6   4    9.65    2.98
  -2  -6  -4   15.79    1.67
  -2  -6  -4    5.63    3.57
   2   6   5    8.95    1.69
   2   6   5   14.23    3.37
   2   6   5   14.07    3.34
  -2  -6  -5   11.32    1.67
  -2  -6  -5   17.08    3.57
   2   6   6    1.87    1.11
   2   6   6   -0.93    2.80
   2   6   6   -1.85    2.96
  -2  -6  -6    4.25    1.29
  -2  -6  -6    2.06    3.37
   2   6   7  130.26    9.02
   2   6   7  137.35    7.48
   2   6   7  168.66    8.56
  -2  -6  -7  147.45    7.59
  -2  -6  -7  159.61    9.38
   2   6   8  101.45    5.33
   2   6   8  133.89   11.54
   2   6   8  109.50    7.23
  -2  -6  -8  114.24    6.67
  -2  -6  -8  109.84    6.55
   2   6   9  235.17   12.47
   2   6   9  230.95   10.32
   2   6   9  248.70   12.81
  -2  -6  -9  243.82   16.58
   2   6  10   73.53    7.37
  -2  -6 -10   73.92    6.12
   2   6  11    7.00    3.68
  -2  -6 -11   12.76    4.99
   2   6  12   51.91    5.90
  -2  -6 -12   38.77    5.54
   2   6  13   60.18    6.82
  -2  -6 -13   75.23    5.92
   2   6  14   15.65    4.41
   2   6  15    2.39    5.33
   2   6  16    2.94    4.05
   2   7   0    4.83    1.67
  -2  -7   0    0.38    1.29
  -2  -7   0    0.74    1.29
   2   7   1   13.92    2.42
  -2  -7  -1    8.88    2.58
   2   7   2    1.85    1.29
   2   7   2    1.49    2.42
  -2  -7  -2   -0.93    1.49
   2   7   3   22.63    2.22
   2   7   3   19.34    2.24
  -2  -7  -3   22.27    2.22
   2   7   4   44.66    2.98
   2   7   4   36.17    4.09
  -2  -7  -4   28.58    2.05
  -2  -7  -4   31.29    3.59
   2   7   5   59.12    3.73
   2   7   5   91.07    8.09
   2   7   5   70.33    4.65
  -2  -7  -5   67.98    4.47
  -2  -7  -5   69.04    5.47
   2   7   6    5.74    1.29
   2   7   6    0.00    3.93
   2   7   6   14.23    2.78
  -2  -7  -6    6.28    1.67
  -2  -7  -6    9.01    4.13
   2   7   7   56.41    3.37
   2   7   7   83.84    6.17
   2   7   7   57.45    5.54
  -2  -7  -7   61.58    3.52
  -2  -7  -7   72.04    5.81
   2   7   8   12.65    1.49
   2   7   8   26.23    4.99
  -2  -7  -8   10.51    1.47
  -2  -7  -8    2.42    3.91
   2   7   9    0.56    0.93
   2   7   9    1.29    1.11
  -2  -7  -9   -5.76    4.47
   2   7  10   79.79    4.59
   2   7  10   83.18    6.82
  -2  -7 -10   89.59    6.33
   2   7  11   -6.44    4.41
  -2  -7 -11    4.25    4.25
   2   7  12    7.36    3.86
  -2  -7 -12    4.99    4.61
   2   7  13    0.56    3.50
  -2  -7 -13    4.05    3.50
   2   7  14    4.22    3.86
   2   7  15   15.43    4.59
   2   8   0   13.35    2.96
  -2  -8   0   14.05    2.03
   2   8   1    0.74    1.67
  -2  -8  -1    3.52    1.67
   2   8   2    7.59    1.67
   2   8   2    6.53    1.87
  -2  -8  -2    5.74    1.67
   2   8   3   87.22    5.76
   2   8   3  103.90    5.62
  -2  -8  -3  109.81    7.25
   2   8   4    1.85    1.85
   2   8   4   -1.29    2.96
  -2  -8  -4   -2.96    1.29
  -2  -8  -4   -2.83    2.83
   2   8   5   11.27    2.03
   2   8   5   22.14    3.95
   2   8   5   17.76    2.96
  -2  -8  -5   18.12    2.96
  -2  -8  -5   17.73    3.77
   2   8   6  105.68    6.15
   2   8   6  123.86    7.98
  -2  -8  -6  105.91    6.48
  -2  -8  -6  115.66    7.57
   2   8   7   34.57    2.98
   2   8   7   25.87    4.07
  -2  -8  -7   44.77    2.76
  -2  -8  -7   38.43    3.77
   2   8   8    1.49    1.49
  -2  -8  -8    4.61    1.85
  -2  -8  -8    5.04    4.66
   2   8   9  108.68    6.58
  -2  -8  -9   92.46    6.67
  -2  -8  -9  102.81    8.22
   2   8  10   -2.39    3.30
  -2  -8 -10    3.71    2.98
   2   8  11    6.06    3.48
  -2  -8 -11   -2.03    3.34
   2   8  12   19.09    4.95
  -2  -8 -12   27.33    3.70
   2   8  13    6.96    4.40
  -2  -8 -13    4.41    5.35
   2   8  14   30.61    7.34
  -2  -8 -14   26.66    4.59
   2   9   0   45.29    3.71
  -2  -9   0   55.26    5.19
   2   9   1   79.23    5.02
  -2  -9  -1   79.41    5.94
   2   9   2   19.56    2.76
   2   9   2   22.00    2.62
  -2  -9  -2   22.23    3.52
   2   9   3    4.43    1.67
   2   9   3    5.58    3.16
  -2  -9  -3    7.59    2.05
   2   9   4  522.26   24.10
   2   9   4  567.53   27.67
  -2  -9  -4  557.56   24.60
  -2  -9  -4  534.10   26.39
   2   9   5  101.05    6.32
   2   9   5  111.40    6.14
  -2  -9  -5  114.72    6.50
  -2  -9  -5  120.46    6.51
   2   9   6   66.58    4.47
   2   9   6   68.77    4.83
  -2  -9  -6   75.02    3.89
  -2  -9  -6   76.86    7.75
   2   9   7   58.31    3.55
   2   9   7   49.16    5.74
  -2  -9  -7   59.98    4.05
  -2  -9  -7   64.61    6.41
   2   9   8   22.54    2.60
  -2  -9  -8   18.03    3.12
  -2  -9  -8   28.46    3.93
   2   9   9    1.67    1.85
  -2  -9  -9   -0.56    3.36
   2   9  10    3.71    3.16
   2   9  11    2.75    3.66
  -2  -9 -11    3.14    5.01
   2   9  12    7.52    5.49
  -2  -9 -12    8.49    4.05
   2   9  13   -2.19    3.48
  -2  -9 -13   -3.32    3.12
   2  10   0    9.78    2.03
  -2 -10   0   10.17    2.78
   2  10   1  277.62   13.06
   2  10   1  335.83   16.09
  -2 -10  -1  329.58   20.04
   2  10   2   30.23    3.32
   2  10   2   28.15    4.11
  -2 -10  -2   33.14    3.71
   2  10   3   64.88    4.63
   2  10   3   76.36    5.60
  -2 -10  -3   70.33    7.03
   2  10   4   -1.29    1.47
   2  10   4    0.38    3.34
  -2 -10  -4    0.56    2.22
   2  10   5    2.40    1.85
   2  10   5    8.88    2.96
  -2 -10  -5    4.43    2.96
  -2 -10  -5    8.13    5.10
   2  10   6   59.89    4.45
   2  10   6   59.73    6.12
  -2 -10  -6   61.13    4.61
  -2 -10  -6   53.75    6.24
   2  10   7  115.96    5.81
  -2 -10  -7  112.16    7.75
  -2 -10  -7  119.80    7.97
   2  10   8   11.63    2.03
  -2 -10  -8   11.43    3.75
   2  10   9   -2.05    5.22
   2  10  10   17.10    5.40
   2  10  11   -0.74    3.66
  -2 -10 -11   -5.01    3.52
   2  10  12    0.18    4.02
  -2 -10 -12    3.70    3.50
   2  11   0  374.69   22.48
  -2 -11   0  389.53   25.01
   2  11   1    5.35    2.94
   2  11   1    3.18    1.87
  -2 -11  -1    6.28    3.88
   2  11   2    0.56    2.21
   2  11   2   -1.31    2.24
  -2 -11  -2    0.56    3.52
   2  11   3  146.28    8.92
   2  11   3  174.83   12.69
  -2 -11  -3  136.45    9.63
   2  11   4  359.40   15.74
   2  11   4  340.20   19.77
  -2 -11  -4  327.00   19.83
   2  11   5   -1.29    1.65
   2  11   5   -4.63    2.78
  -2 -11  -5    3.68    2.76
  -2 -11  -5    5.87    3.21
   2  11   6   46.79    3.53
  -2 -11  -6   43.22    5.35
  -2 -11  -6   28.69    4.74
   2  11   7    0.56    2.40
  -2 -11  -7   -2.06    3.39
   2  11   8   -3.50    2.21
  -2 -11  -8   10.32    5.06
   2  11   9   -5.97    5.04
   2  11  10   32.74    5.40
   2  11  11   18.84    5.67
  -2 -11 -11   14.08    4.45
   2  12   0   21.21    4.05
   2  12   1    7.55    2.76
  -2 -12  -1   18.30    3.70
   2  12   2   16.40    3.14
   2  12   2   15.84    2.98
  -2 -12  -2    6.84    3.88
   2  12   3    0.92    2.03
   2  12   3   -2.78    2.22
  -2 -12  -3    0.18    2.96
   2  12   4   10.87    2.94
   2  12   4    7.97    3.16
  -2 -12  -4    2.21    4.23
   2  12   5    2.03    1.85
  -2 -12  -5    4.36    3.59
   2  12   6    1.47    2.03
  -2 -12  -6   -0.57    3.41
   2  12   7   29.30    4.07
  -2 -12  -7   43.51    6.80
   2  12   8   -0.38    5.06
   2  12   9    8.97    4.11
   2  13   0   49.97    4.81
   2  13   1   -2.40    2.58
   2  13   2   -0.56    2.21
   2  13   3    1.85    2.40
   2  13   4    1.47    2.03
  -2 -13  -4    1.70    4.36
   2  13   5    0.92    1.85
   2  13   6    3.32    2.03
  -2 -13  -6   14.35    4.54
   2  13   7    1.51    3.77
   2  14   0   12.92    4.05
   2  14   1   25.07    3.88
   2  14   2    0.38    2.76
   2  14   3    5.90    2.40
   2  14   4    9.22    2.94
  -2 -14  -4    1.13    3.98
   2  14   5   -0.38    2.03
  -2 -14  -5   13.44    6.62
   2  15   0   -0.18    2.76
   2  15   1    0.56    3.88
   2  15   2    1.85    3.88
   2  15   3   -3.32    4.05
   3 -17   2   26.16    6.96
   3 -17   3   11.48    5.28
   3 -17   4    7.14    5.26
   3 -17   5   19.16    6.21
   3 -17   6   34.00    7.14
   3 -17   7    3.57    6.39
   3 -16   1   15.25    6.58
   3 -16   2    7.16    4.32
   3 -16   3    9.60    4.52
   3 -16   4    1.13    4.13
   3 -16   5    5.08    3.57
   3 -16   6    9.76    6.01
   3 -16   7    4.32    5.63
   3 -16   8   -0.18    5.81
   3 -16   9    0.00    3.57
   3 -16  10    6.94    4.68
   3 -16  11   -2.82    3.93
   3 -15   1   21.64    4.90
   3 -15   2    9.02    4.32
   3 -15   3   30.27    4.88
   3 -15   4    9.76    3.95
   3 -15   5    7.70    4.50
   3 -15   6   -0.18    3.19
   3 -15   7    4.70    3.95
   3 -15   8   65.87    6.94
   3 -15   9   47.10    6.01
  -3  15 -10   -6.19    4.13
  -3  15 -10    8.86    3.70
  -3  15 -11    2.24    5.06
  -3  15 -11   -2.78    2.22
   3 -15  12    5.99    3.93
   3 -15  13    6.17    3.73
   3 -14   1   84.45    8.47
   3 -14   2   26.32    4.14
   3 -14   3    8.07    3.57
   3 -14   4   -5.63    4.88
   3 -14   5  122.20   75.64
   3 -14   6   16.33    4.32
   3 -14   7   -6.01    3.00
   3 -14   8   73.17    5.83
   3 -14   9    5.26    4.88
   3 -14  10    1.85    3.50
  -3  14 -11   12.36    4.13
  -3  14 -11   14.05    3.52
  -3  14 -12   21.53    5.99
  -3  14 -12   14.64    3.34
  -3  14 -13   16.44    4.49
  -3  14 -13   18.77    4.27
   3 -14  14   -0.38    3.36
   3 -13   1  100.75    8.09
   3 -13   2   54.28    6.58
   3 -13   3    3.95    4.13
   3 -13   4   32.65    5.63
   3 -13   5    7.50    4.50
   3 -13   6    3.00    3.37
   3 -13   7   17.64    3.57
   3 -13   8   31.88    4.88
   3 -13   9  156.40   10.33
  -3  13 -10   86.79    8.25
  -3  13 -10   92.90    6.67
  -3  13 -11    1.51    2.82
  -3  13 -11    5.35    2.40
  -3  13 -12   -4.31    2.80
  -3  13 -12   -2.40    2.58
  -3  13 -13   15.13    3.73
  -3  13 -13   14.68    3.71
  -3  13 -14   32.21    4.84
  -3  13 -14   10.69    4.05
  -3  13 -14   20.31    4.66
  -3  13 -15    3.34    4.09
  -3  13 -15    3.70    5.17
  -3  13 -15    2.98    2.62
   3 -12   1    9.96    3.57
   3 -12   2    3.00    2.44
   3 -12   3   -5.63    2.62
   3 -12   4   31.51    4.13
   3 -12   5   18.19    4.50
   3 -12   6   35.44    4.68
  -3  12  -7   70.69    6.57
  -3  12  -7   56.37    4.95
  -3  12  -8   40.32    5.26
  -3  12  -8   47.78    3.86
  -3  12  -9   52.12    6.19
  -3  12  -9   45.77    4.04
  -3  12 -10   63.53    7.68
  -3  12 -10   51.58    4.99
  -3  12 -11  333.08   23.45
  -3  12 -11  297.45   19.66
  -3  12 -12    0.00    3.00
  -3  12 -12   -2.40    3.34
  -3  12 -13    0.38    2.98
  -3  12 -13   -2.58    3.12
  -3  12 -13    5.01    3.53
  -3  12 -14    2.98    4.09
  -3  12 -14   -0.56    3.14
  -3  12 -14   -1.67    2.22
  -3  12 -15    2.40    3.89
  -3  12 -15    3.88    4.99
  -3  12 -15    9.71    2.98
  -3  12 -16   -1.11    2.94
  -3  12 -16   -1.29    4.25
  -3  12 -16    2.06    3.36
   3 -11   1  259.12   18.80
   3 -11   2  144.02   10.14
   3 -11   3   79.86    6.57
   3 -11   4   -1.13    2.82
   3 -11   5    7.30    3.93
   3 -11   6    2.06    2.82
   3 -11   7   56.88    5.33
  -3  11  -7   46.49    4.32
   3 -11   8  270.52   16.45
  -3  11  -8  283.61   21.58
  -3  11  -8  314.42   18.96
   3 -11   9   16.70    4.59
  -3  11  -9   16.87    3.93
  -3  11  -9    6.94    1.45
  -3  11  -9    2.76    2.21
   3 -11  10   20.58    4.59
  -3  11 -10   28.85    4.68
  -3  11 -10   23.93    2.92
  -3  11 -10   18.79    2.94
   3 -11  11    9.01    3.86
  -3  11 -11   21.71    3.18
  -3  11 -11   14.80    2.75
  -3  11 -11   14.14    3.12
  -3  11 -11   15.68    4.05
  -3  11 -12    5.42    2.62
  -3  11 -12    3.48    2.01
  -3  11 -12   10.30    2.76
  -3  11 -12    4.63    2.78
  -3  11 -13    0.18    2.24
  -3  11 -13    4.93    2.57
  -3  11 -13   -3.86    2.76
  -3  11 -13    0.56    2.22
  -3  11 -14   12.08    3.16
  -3  11 -14    3.88    3.14
  -3  11 -14    0.38    2.60
  -3  11 -15    0.38    2.78
  -3  11 -15   -3.50    4.79
  -3  11 -15    1.31    2.60
  -3  11 -16   29.80    4.79
  -3  11 -16   31.02    4.99
  -3  11 -16   21.66    3.55
  -3  11 -17   45.54    5.67
  -3  11 -17   58.24    7.41
  -3  11 -17   42.81    6.37
   3 -10   1  130.98    9.40
  -3  10  -1  104.98    7.14
   3 -10   2   76.74    5.53
  -3  10  -2   80.20    6.57
   3 -10   3   -0.36    3.68
  -3  10  -3    4.31    3.75
   3 -10   4   -6.60    3.48
  -3  10  -4    0.00    2.24
   3 -10   5    2.94    2.57
  -3  10  -5    5.06    2.62
   3 -10   6    5.87    2.39
  -3  10  -6   -0.75    2.44
   3 -10   7   -0.36    2.75
  -3  10  -7    3.00    3.37
   3 -10   8    5.69    3.48
  -3  10  -8    6.93    2.44
  -3  10  -8    9.53    2.21
   3 -10   9  109.84    7.93
  -3  10  -9  117.65   11.25
  -3  10  -9  136.25    9.06
  -3  10  -9  133.54    7.98
   3 -10  10   31.26    3.88
  -3  10 -10   21.73    3.55
  -3  10 -10   27.45    3.12
  -3  10 -10   36.71    4.41
  -3  10 -10   29.08    3.70
   3 -10  11    8.47    3.12
  -3  10 -11    7.30    2.80
  -3  10 -11   12.08    2.92
  -3  10 -11   11.02    3.68
  -3  10 -11    7.19    2.58
   3 -10  12    1.85    2.58
  -3  10 -12   10.64    4.49
  -3  10 -12   -0.18    2.19
  -3  10 -12    3.50    2.39
  -3  10 -12    0.56    2.78
   3 -10  13   -0.18    2.76
  -3  10 -13   -1.11    2.05
  -3  10 -13    2.19    2.19
  -3  10 -13    3.32    4.23
  -3  10 -13    3.52    3.34
  -3  10 -14    1.67    2.96
  -3  10 -14   -1.11    2.94
  -3  10 -14    7.80    3.91
  -3  10 -15    3.88    2.40
  -3  10 -15    9.96    3.70
  -3  10 -15    2.42    2.60
  -3  10 -16    1.83    3.12
  -3  10 -16   -4.81    3.52
  -3  10 -16    4.11    2.80
  -3  10 -17    2.37    2.37
  -3  10 -17    9.62    4.25
  -3  10 -17    9.15    3.36
   3 -10  18   26.27    6.48
   3  -9   1   20.58    3.50
   3  -9   1   23.11    2.76
  -3   9  -1   19.11    4.68
  -3   9  -1   18.70    1.47
   3  -9   2  297.59   24.85
  -3   9  -2  291.83   14.46
  -3   9  -2  316.03   12.67
   3  -9   3    0.36    2.39
  -3   9  -3   -3.75    2.24
  -3   9  -3   -0.18    0.92
   3  -9   4   59.66    4.97
  -3   9  -4   47.73    5.24
  -3   9  -4   51.46    3.32
   3  -9   5   10.82    3.68
  -3   9  -5   15.34    2.62
  -3   9  -5    8.06    1.83
   3  -9   6    5.69    3.12
  -3   9  -6    7.68    2.44
  -3   9  -6    9.35    1.83
   3  -9   7   73.98    5.53
  -3   9  -7   72.65    6.19
  -3   9  -7   74.94    5.35
   3  -9   8  114.40    8.49
  -3   9  -8  141.40    9.94
   3  -9   9    5.89    2.21
  -3   9  -9    6.93    3.18
  -3   9  -9    3.12    2.75
  -3   9  -9    3.12    2.21
   3  -9  10   14.16    3.86
  -3   9 -10   16.09    3.00
  -3   9 -10   19.47    4.41
  -3   9 -10   18.59    4.41
   3  -9  11    2.21    1.85
  -3   9 -11    4.11    2.24
  -3   9 -11    2.21    2.39
  -3   9 -11   -3.14    2.76
   3  -9  12    1.85    2.76
  -3   9 -12    1.31    2.98
  -3   9 -12   -0.92    4.23
  -3   9 -12   -0.56    2.22
   3  -9  13   17.67    3.68
  -3   9 -13   17.83    2.98
  -3   9 -13   23.38    3.14
  -3   9 -13   12.79    2.78
   3  -9  14   42.94    4.63
  -3   9 -14   54.76    4.45
  -3   9 -14   36.30    5.72
  -3   9 -14   44.96    4.65
  -3   9 -15   -2.21    2.03
  -3   9 -15    0.56    3.32
  -3   9 -15   -5.02    2.98
  -3   9 -16    6.41    2.92
  -3   9 -16   10.33    5.35
  -3   9 -16   15.47    6.33
  -3   9 -17   14.19    3.28
  -3   9 -17    6.48    4.07
  -3   9 -17    5.42    2.98
   3  -9  18   -9.06    5.36
   3  -8   1  411.61   24.01
   3  -8   1  423.42   40.14
  -3   8  -1  365.00   18.77
  -3   8  -1  400.58   26.93
  -3   8  -1  422.20   16.88
   3  -8   2   -2.03    1.83
   3  -8   2   -0.36    2.21
  -3   8  -2   -1.49    1.87
  -3   8  -2   -0.74    0.74
   3  -8   3    7.54    2.21
   3  -8   3   11.38    2.57
  -3   8  -3    8.04    3.37
  -3   8  -3   10.82    1.47
   3  -8   4    2.76    2.03
   3  -8   4    4.22    2.75
  -3   8  -4   -1.13    2.24
  -3   8  -4   -0.74    1.47
   3  -8   5   12.31    3.12
   3  -8   5   14.86    2.94
  -3   8  -5   12.90    2.24
  -3   8  -5   15.77    2.57
   3  -8   6   39.83    4.23
   3  -8   6   30.25    3.30
  -3   8  -6   32.37    3.00
  -3   8  -6   39.80    2.94
   3  -8   7    1.29    2.03
   3  -8   7    0.18    2.21
  -3   8  -7    4.49    2.24
  -3   8  -7    2.01    2.39
   3  -8   8   -4.22    2.94
   3  -8   8    3.86    2.94
  -3   8  -8   -0.18    1.87
  -3   8  -8    6.78    2.57
   3  -8   9    0.00    1.83
   3  -8   9   -2.39    4.04
  -3   8  -9    2.44    1.87
  -3   8  -9    0.92    1.83
  -3   8  -9    2.21    2.76
  -3   8 -10    9.17    2.80
  -3   8 -10    0.56    2.03
  -3   8 -10   -2.39    2.76
   3  -8  11    6.80    2.03
  -3   8 -11    7.66    2.06
  -3   8 -11    2.39    3.86
  -3   8 -11    5.72    3.50
   3  -8  12    0.18    1.47
  -3   8 -12    3.16    1.87
  -3   8 -12   -1.65    2.58
   3  -8  13    9.94    2.76
  -3   8 -13   16.13    2.78
  -3   8 -13   17.87    4.41
  -3   8 -13   27.81    5.01
   3  -8  14    2.03    2.39
  -3   8 -14    0.00    2.40
  -3   8 -14    5.35    3.14
  -3   8 -14    3.71    3.89
  -3   8 -15    0.92    2.39
  -3   8 -15    4.23    3.32
  -3   8 -15    3.91    2.60
  -3   8 -16    6.57    2.55
  -3   8 -16    6.10    3.70
  -3   8 -16    6.51    2.60
  -3   8 -17   -0.36    2.73
  -3   8 -17   -0.93    3.88
  -3   8 -17    9.33    4.84
   3  -8  18    8.15    4.25
   3  -7   1  103.99    6.46
  -3   7  -1   86.91    5.80
  -3   7  -1   97.37    6.64
  -3   7  -1   92.58    4.81
   3  -7   2  148.63    9.04
   3  -7   2  149.75    9.22
  -3   7  -2  148.15   10.10
  -3   7  -2  143.86    7.57
  -3   7  -2  140.54    6.66
   3  -7   3   50.38    4.23
   3  -7   3   45.04    4.23
  -3   7  -3   40.73    3.73
  -3   7  -3   46.51    3.14
   3  -7   4   16.36    3.12
   3  -7   4   17.10    3.12
  -3   7  -4   14.19    3.36
  -3   7  -4   23.34    2.58
   3  -7   5   16.17    2.39
   3  -7   5    9.92    2.03
  -3   7  -5    7.11    2.62
  -3   7  -5    7.54    1.47
   3  -7   6    8.27    2.03
   3  -7   6    6.80    2.03
  -3   7  -6    3.00    2.62
  -3   7  -6    8.07    2.76
   3  -7   7    4.04    2.57
   3  -7   7    1.29    2.57
  -3   7  -7    0.75    1.69
   3  -7   8    6.62    1.83
   3  -7   8    2.21    2.76
  -3   7  -8    4.11    2.44
  -3   7  -8    0.74    2.76
  -3   7  -8    6.98    3.86
   3  -7   9    3.50    1.65
   3  -7   9    4.74    1.81
   3  -7   9    4.77    2.57
  -3   7  -9    9.92    2.06
  -3   7  -9    2.57    2.76
  -3   7  -9    6.06    2.21
   3  -7  10    3.86    1.83
   3  -7  10    3.64    2.01
   3  -7  10   11.97    3.68
  -3   7 -10    3.73    2.24
  -3   7 -10    5.89    2.58
  -3   7 -10   -1.65    2.03
   3  -7  11   22.25    3.12
   3  -7  11   13.10    2.92
  -3   7 -11   25.75    3.18
  -3   7 -11   18.77    3.32
  -3   7 -11   21.60    3.88
   3  -7  12   -1.83    2.03
  -3   7 -12    2.60    2.22
  -3   7 -12    1.11    6.44
  -3   7 -12    6.48    2.96
   3  -7  13    1.85    2.39
  -3   7 -13    7.77    2.22
  -3   7 -13    8.67    3.68
  -3   7 -13   10.19    3.52
  -3   7 -14   11.03    2.21
  -3   7 -14   22.32    3.70
  -3   7 -14   13.37    3.34
  -3   7 -15   -0.74    2.01
  -3   7 -15    1.85    4.61
  -3   7 -15    2.05    2.60
  -3   7 -16    0.92    1.45
  -3   7 -16    4.61    3.32
  -3   7 -16    0.18    4.09
  -3   7 -17   15.34    6.66
  -3   7 -17    4.29    3.53
   3  -7  18   -1.49    7.59
   3  -7  19    7.79    6.48
   3  -6   1   14.73    1.85
  -3   6  -1   12.51    2.42
  -3   6  -1   16.96    2.40
  -3   6  -1   13.46    1.29
   3  -6   2  233.73   10.19
   3  -6   2  248.48   17.91
  -3   6  -2  220.99    9.74
  -3   6  -2  241.61   10.93
  -3   6  -2  230.16    9.08
   3  -6   3   26.99    1.85
   3  -6   3   20.08    3.14
  -3   6  -3   24.08    2.62
  -3   6  -3   15.83    2.76
  -3   6  -3   24.67    2.21
   3  -6   4   47.10    3.88
   3  -6   4   43.96    2.58
   3  -6   4   44.73    3.88
  -3   6  -4   31.54    3.18
  -3   6  -4   46.74    4.05
  -3   6  -4   40.66    2.76
   3  -6   5    2.57    2.03
   3  -6   5    0.00    1.08
   3  -6   5   -2.58    1.65
  -3   6  -5   -1.49    1.69
  -3   6  -5    4.59    2.21
   3  -6   6   12.33    2.21
   3  -6   6   13.03    2.17
   3  -6   6   13.99    2.76
  -3   6  -6   10.08    2.80
  -3   6  -6   14.89    2.03
   3  -6   7    0.74    1.47
   3  -6   7   -0.72    1.45
   3  -6   7    1.29    2.21
  -3   6  -7    3.55    1.69
  -3   6  -7    1.29    1.85
   3  -6   8    9.92    2.21
   3  -6   8   13.76    1.99
   3  -6   8   14.73    2.94
  -3   6  -8   10.10    1.87
  -3   6  -8   21.15    3.50
  -3   6  -8   11.21    2.76
   3  -6   9   29.96    2.94
   3  -6   9   36.24    3.64
   3  -6   9   32.80    4.79
  -3   6  -9   31.97    3.00
  -3   6  -9   30.18    3.88
  -3   6  -9   34.23    3.88
   3  -6  10   33.64    2.76
   3  -6  10   31.56    3.46
   3  -6  10   40.55    5.53
  -3   6 -10   26.70    3.18
  -3   6 -10   23.93    4.05
  -3   6 -10   29.32    3.50
   3  -6  11    7.72    2.21
   3  -6  11    8.90    2.73
  -3   6 -11    9.87    2.42
  -3   6 -11    6.82    2.39
  -3   6 -11    6.66    3.14
   3  -6  12  127.08   39.37
   3  -6  12  106.68    8.76
  -3   6 -12   92.53    7.07
  -3   6 -12  112.82    7.21
  -3   6 -12  110.54    7.61
   3  -6  13  247.98   14.60
   3  -6  13  242.36   12.49
  -3   6 -13  255.69   13.71
  -3   6 -13  237.23   14.80
  -3   6 -13  237.75   13.04
   3  -6  14   27.68    5.65
  -3   6 -14   24.92    2.75
  -3   6 -14    6.10    5.35
  -3   6 -14   18.39    3.89
   3  -6  15   88.49    7.32
  -3   6 -15   73.40    4.40
  -3   6 -15   77.96    6.48
  -3   6 -15   74.91    7.45
   3  -6  16   50.06    6.41
  -3   6 -16   49.29    4.22
  -3   6 -16   62.31    7.21
  -3   6 -16   31.99    4.65
   3  -6  17    8.79    4.02
  -3   6 -17   -1.29    4.25
   3  -6  18    4.81    3.70
   3  -6  19    7.41    4.45
   3  -5   1   24.94    1.47
   3  -5   1   30.59    2.76
  -3   5  -1   23.88    3.55
  -3   5  -1   25.26    3.14
   3  -5   2   11.70    1.27
   3  -5   2   19.16    2.94
  -3   5  -2   19.20    2.98
  -3   5  -2    5.90    1.29
   3  -5   3  398.93   20.06
   3  -5   3  433.16   18.71
  -3   5  -3  398.08   16.65
  -3   5  -3  386.05   25.14
  -3   5  -3  387.75   14.10
   3  -5   4  104.78    5.69
   3  -5   4   96.58    7.19
  -3   5  -4  115.98    6.35
  -3   5  -4  122.01    6.84
  -3   5  -4  104.24    5.36
   3  -5   5   18.75    2.01
   3  -5   5   20.10    2.76
  -3   5  -5   22.75    2.62
  -3   5  -5   16.02    2.40
  -3   5  -5   10.14    2.03
   3  -5   6    3.82    1.63
   3  -5   6    4.05    2.40
  -3   5  -6    2.24    1.69
  -3   5  -6    3.32    1.47
  -3   5  -6    5.15    2.39
   3  -5   7   -0.36    1.45
   3  -5   7   -0.74    2.03
  -3   5  -7    0.75    1.31
  -3   5  -7    2.76    1.85
  -3   5  -7   -2.58    2.03
  -3   5  -7    0.36    2.03
   3  -5   8   -0.18    1.11
   3  -5   8    4.00    2.73
   3  -5   8   -1.11    3.50
  -3   5  -8    0.00    1.69
  -3   5  -8    3.68    1.29
  -3   5  -8   -3.14    1.85
  -3   5  -8    3.50    2.21
   3  -5   9   58.01    5.17
   3  -5   9   62.19    5.10
   3  -5   9   63.48    5.72
  -3   5  -9   56.98    5.06
  -3   5  -9   45.12    4.97
  -3   5  -9   74.28    5.35
  -3   5  -9   60.59    5.90
   3  -5  10  202.23   23.59
   3  -5  10  217.89   11.36
   3  -5  10  214.39   14.25
  -3   5 -10  219.02   10.71
  -3   5 -10  203.00   10.53
  -3   5 -10  220.90    9.67
   3  -5  11   11.43    2.21
   3  -5  11   10.01    3.64
  -3   5 -11   13.01    2.22
  -3   5 -11    7.19    3.70
  -3   5 -11   13.31    3.14
   3  -5  12   -0.74    1.29
   3  -5  12    5.10    2.55
  -3   5 -12   -1.47    1.11
  -3   5 -12    6.46    3.70
  -3   5 -12   -3.34    2.60
   3  -5  13   95.76    6.66
   3  -5  13  125.40    8.59
  -3   5 -13  121.22    6.08
  -3   5 -13  103.31    7.02
  -3   5 -13  108.59    8.33
  -3   5 -13  112.95    9.85
   3  -5  14    0.18    4.56
  -3   5 -14    1.27    1.47
  -3   5 -14   -1.11    1.47
  -3   5 -14    0.00    2.76
  -3   5 -14    7.43    9.83
   3  -5  15   59.91    5.13
  -3   5 -15   60.86    3.50
  -3   5 -15   61.58    6.85
  -3   5 -15   39.76    5.96
   3  -5  16    0.92    3.48
  -3   5 -16    0.00    3.34
  -3   5 -16    3.91    2.60
   3  -5  17    3.70    3.89
   3  -5  18    1.29    3.66
  -3   5 -18    2.96    6.30
   3  -5  19   -2.39    6.06
  -3   5 -19   -3.52    4.63
   3  -4   1  141.47    8.68
  -3   4  -1  131.57    6.73
  -3   4  -1  141.89    7.43
   3  -4   2  597.58   26.11
   3  -4   2  618.51   44.86
  -3   4  -2  611.27   27.27
  -3   4  -2  649.10   24.20
   3  -4   3   92.22    4.47
   3  -4   3  106.38    7.02
  -3   4  -3   96.69    5.22
  -3   4  -3   93.14    5.01
  -3   4  -3   80.74    4.07
   3  -4   4   11.63    1.85
   3  -4   4    6.08    1.85
  -3   4  -4   12.11    2.05
  -3   4  -4    6.46    2.03
  -3   4  -4   11.25    1.85
   3  -4   5   49.34    3.14
   3  -4   5   56.28    4.43
  -3   4  -5   53.49    3.73
  -3   4  -5   49.72    3.89
  -3   4  -5   49.95    3.70
   3  -4   6   17.64    2.03
   3  -4   6   16.97    3.14
  -3   4  -6   17.71    2.62
  -3   4  -6   15.90    2.58
  -3   4  -6   18.25    2.40
  -3   4  -6   17.48    3.32
   3  -4   7    0.92    2.01
   3  -4   7    2.58    2.03
  -3   4  -7    0.56    1.31
  -3   4  -7    1.67    1.47
  -3   4  -7    6.82    2.03
  -3   4  -7    5.51    2.21
   3  -4   8  101.45    7.52
   3  -4   8  104.19    6.66
  -3   4  -8   83.09    5.24
  -3   4  -8   90.97    7.03
  -3   4  -8   94.43    5.92
  -3   4  -8   91.11    6.28
   3  -4   9  573.58   32.71
   3  -4   9  627.92   31.35
  -3   4  -9  568.18   36.37
  -3   4  -9  541.08   37.25
  -3   4  -9  555.90   20.40
  -3   4  -9  573.20   26.90
   3  -4  10   94.54    7.52
   3  -4  10  101.54    7.97
  -3   4 -10   94.05    5.62
  -3   4 -10   81.08    6.85
  -3   4 -10   88.22    6.48
  -3   4 -10  103.81    7.59
   3  -4  11  308.61   17.80
  -3   4 -11  300.26   17.48
  -3   4 -11  264.88   25.78
  -3   4 -11  330.57   14.64
  -3   4 -11  282.54   16.35
   3  -4  12  597.30   35.06
  -3   4 -12  632.89   27.34
  -3   4 -12  602.45   42.24
  -3   4 -12  625.84   26.36
  -3   4 -12  618.81   39.58
   3  -4  13    8.59    2.92
  -3   4 -13   17.60    1.65
  -3   4 -13   13.98    1.87
  -3   4 -13   14.98    5.36
  -3   4 -13   22.80    3.71
   3  -4  14   29.82    5.13
  -3   4 -14   16.97    1.29
  -3   4 -14   14.96    1.51
  -3   4 -14   16.83    3.70
  -3   4 -14    9.65    4.45
   3  -4  15   71.61    7.34
  -3   4 -15   74.78   57.40
  -3   4 -15   65.72    5.76
   3  -4  16   -2.57    3.12
  -3   4 -16   -2.78    3.52
   3  -4  17   18.89    3.86
  -3   4 -17   10.94    5.74
   3  -4  18   -6.42    5.51
  -3   4 -18    0.18    3.52
   3  -4  19   11.95    4.59
  -3   4 -19   12.61    6.50
   3  -3   1    9.58    2.39
   3  -3   1    6.85    1.67
  -3   3  -1    2.80    1.87
  -3   3  -1    1.49    1.85
  -3   3  -1    4.63    1.67
   3  -3   2   72.22    4.99
   3  -3   2   72.47    4.07
  -3   3  -2   63.66    3.53
  -3   3  -2   64.65    3.53
   3  -3   3   -0.92    2.58
   3  -3   3    0.18    2.03
  -3   3  -3   -2.05    1.49
  -3   3  -3   -2.96    2.22
   3  -3   4  139.11    7.27
   3  -3   4  133.74    9.80
   3  -3   4  147.72    7.03
  -3   3  -4  144.08    6.15
  -3   3  -4  147.07    7.45
  -3   3  -4  136.27    7.05
   3  -3   5   68.02    4.45
   3  -3   5   71.07    4.63
  -3   3  -5   80.79    4.29
  -3   3  -5   68.31    3.73
  -3   3  -5   66.01    4.25
   3  -3   6  250.06   12.79
   3  -3   6  272.26   16.47
  -3   3  -6  269.49   12.15
  -3   3  -6  278.07   13.82
  -3   3  -6  255.23   11.12
  -3   3  -6  260.31   15.18
   3  -3   7   55.93    3.70
   3  -3   7   60.43    5.19
  -3   3  -7   57.22    4.11
  -3   3  -7   66.19    3.73
  -3   3  -7   61.06    4.81
  -3   3  -7   61.09    4.99
   3  -3   8  199.97    9.81
   3  -3   8  206.95   12.97
  -3   3  -8  193.88   11.05
  -3   3  -8  204.25    9.19
  -3   3  -8  206.71   10.01
  -3   3  -8  209.87   14.78
   3  -3   9  323.36   18.82
   3  -3   9  369.02   17.28
  -3   3  -9  311.71   19.86
  -3   3  -9  306.06   16.87
  -3   3  -9  318.71   18.70
  -3   3  -9  291.26   16.67
   3  -3  10   45.59    4.59
   3  -3  10   51.12    6.12
  -3   3 -10   42.16    2.60
  -3   3 -10   41.88    3.19
  -3   3 -10   35.47    5.54
  -3   3 -10   45.84    4.63
   3  -3  11   76.06    6.44
  -3   3 -11   80.15    3.70
  -3   3 -11   80.08    4.52
  -3   3 -11   80.97    7.03
  -3   3 -11   68.49    5.74
   3  -3  12  148.01    8.67
  -3   3 -12  140.70    7.03
  -3   3 -12  156.74    7.61
  -3   3 -12  137.24    9.26
  -3   3 -12  153.42    8.74
   3  -3  13   20.94    3.86
  -3   3 -13   20.54    3.89
  -3   3 -13   11.12    3.71
   3  -3  14    9.92    3.68
  -3   3 -14    1.11    4.81
  -3   3 -14    3.52    2.78
   3  -3  15    7.16    4.77
  -3   3 -15    2.96    4.83
  -3   3 -15    5.38    2.78
   3  -3  16   -1.09    4.41
  -3   3 -16   13.73    5.38
   3  -3  17   25.75    4.59
  -3   3 -17    6.87    5.01
   3  -3  18   -1.29    3.86
  -3   3 -18    6.67    6.32
   3  -2   1  241.50   12.20
   3  -2   1  222.99    9.71
  -3   2  -1  216.15    9.71
  -3   2  -1  209.76    9.35
  -3   2  -1  225.35    8.97
   3  -2   2  145.71    8.50
   3  -2   2  112.98    5.60
  -3   2  -2  133.40    6.53
  -3   2  -2  114.85    7.09
  -3   2  -2  114.63    6.33
   3  -2   3  393.10   19.43
   3  -2   3  355.60   17.67
  -3   2  -3  358.85   16.97
  -3   2  -3  384.59   20.20
  -3   2  -3  359.65   14.35
   3  -2   4   27.85    3.88
   3  -2   4   30.56    3.52
  -3   2  -4   25.12    2.42
  -3   2  -4   26.64    2.98
  -3   2  -4   29.82    3.34
   3  -2   5   63.17    6.32
   3  -2   5   72.90    5.19
   3  -2   5   63.41    5.01
  -3   2  -5   63.82    3.36
  -3   2  -5   62.89    3.93
  -3   2  -5   68.11    4.25
   3  -2   6    2.96    1.67
   3  -2   6    1.67    3.32
   3  -2   6   -1.29    1.85
  -3   2  -6   -0.18    1.11
  -3   2  -6    1.11    1.11
  -3   2  -6    1.29    2.76
  -3   2  -6    3.32    2.76
   3  -2   7  126.56    7.98
   3  -2   7  121.85   10.37
   3  -2   7  121.11    6.30
  -3   2  -7  127.57    8.58
  -3   2  -7  136.31   10.71
  -3   2  -7  121.06    7.03
  -3   2  -7  133.72    7.03
   3  -2   8   78.10    5.56
   3  -2   8  100.48    7.61
  -3   2  -8   97.91    5.81
  -3   2  -8   94.38    7.54
  -3   2  -8   87.34    6.10
  -3   2  -8   73.98    5.92
   3  -2   9   68.02    6.10
   3  -2   9   67.97    6.30
  -3   2  -9   53.83    3.73
  -3   2  -9   63.53    3.41
  -3   2  -9   65.40    6.28
  -3   2  -9   60.41    5.36
   3  -2  10    5.90    2.76
   3  -2  10   12.42    4.45
  -3   2 -10    5.17    0.92
  -3   2 -10    3.77    0.93
  -3   2 -10    8.13    4.07
  -3   2 -10   -1.67    2.58
   3  -2  11  163.04   10.73
  -3   2 -11  131.16    7.98
  -3   2 -11  147.57    9.46
   3  -2  12   35.02    4.43
  -3   2 -12   37.77    5.01
  -3   2 -12   35.94    4.83
   3  -2  13    3.88    3.32
  -3   2 -13    8.70    3.52
  -3   2 -13   -0.56    2.60
   3  -2  14    3.50    3.50
  -3   2 -14    0.38    2.96
  -3   2 -14   -2.05    2.78
   3  -2  15    6.26    3.32
  -3   2 -15    0.18    2.96
   3  -2  16   12.90    4.05
  -3   2 -16   11.50    5.76
   3  -2  17   21.57    4.97
  -3   2 -17   23.40    6.50
   3  -2  18    2.40    4.05
  -3   2 -18    3.53    5.02
   3  -1   1  573.11   21.51
   3  -1   1  577.67   23.18
  -3   1  -1  625.95   35.56
  -3   1  -1  591.45   24.87
   3  -1   2   58.81    3.53
   3  -1   2   54.90    2.98
  -3   1  -2   58.94    3.93
  -3   1  -2   58.81    4.66
   3  -1   3    2.94    2.76
   3  -1   3   -0.74    1.49
  -3   1  -3    2.78    2.05
  -3   1  -3    0.75    1.49
  -3   1  -3    4.83    2.05
   3  -1   4  386.96   20.90
   3  -1   4  355.02   16.02
  -3   1  -4  360.21   13.08
  -3   1  -4  348.96   24.60
  -3   1  -4  335.29   14.53
  -3   1  -4  336.49   20.02
   3  -1   5   13.28    3.32
   3  -1   5   13.17    2.40
  -3   1  -5   16.92    1.87
  -3   1  -5   13.67    1.31
  -3   1  -5    6.12    2.60
  -3   1  -5    5.89    3.12
   3  -1   6   75.05    6.14
   3  -1   6   80.35    5.36
   3  -1   6   84.99    5.01
  -3   1  -6   80.51    4.09
  -3   1  -6   83.88    3.98
  -3   1  -6   88.15    5.94
  -3   1  -6   58.76    6.08
   3  -1   7   60.70    4.65
   3  -1   7   85.23    5.74
   3  -1   7   67.88    5.74
  -3   1  -7   62.87    3.73
  -3   1  -7   75.29    3.43
  -3   1  -7   62.33    4.81
   3  -1   8   74.55    5.02
   3  -1   8   64.39    6.12
   3  -1   8   67.43    5.74
  -3   1  -8   57.97    3.75
  -3   1  -8   64.45    3.21
  -3   1  -8   55.21    4.07
  -3   1  -8   51.51    4.99
   3  -1   9   23.34    4.07
   3  -1   9   22.79    5.01
   3  -1   9   16.97    4.05
  -3   1  -9   19.97    0.93
  -3   1  -9   11.68    0.93
  -3   1  -9   15.90    4.43
  -3   1  -9   16.45    4.43
   3  -1  10    4.07    2.40
   3  -1  10   21.89    4.83
  -3   1 -10    2.58    2.96
  -3   1 -10   -2.40    2.78
   3  -1  11   39.76    4.81
  -3   1 -11   19.05    2.96
  -3   1 -11   20.36    3.34
   3  -1  12  114.40    8.70
  -3   1 -12  115.94    7.43
  -3   1 -12  103.17    8.90
   3  -1  13  129.13   12.76
  -3   1 -13   94.52    7.61
  -3   1 -13  124.48    9.28
   3  -1  14   21.24    3.32
  -3   1 -14   35.06    5.38
  -3   1 -14   18.71    4.07
   3  -1  15   10.71    3.52
  -3   1 -15   12.43    4.83
   3  -1  16   70.17    7.95
  -3   1 -16   46.99    6.87
   3  -1  17   11.09    4.81
  -3   1 -17   -0.93    4.65
   3  -1  18    0.38    4.25
  -3   1 -18   -5.58    6.51
   3   0   0    8.06    2.24
   3   0   0    7.09    2.24
  -3   0   0    3.73    1.87
  -3   0   0    5.97    2.05
   3   0   1    6.35    2.62
   3   0   1    0.56    1.49
  -3   0  -1    0.75    2.24
  -3   0  -1    0.93    1.69
   3   0   2  577.15   21.37
   3   0   2  614.02   25.07
  -3   0  -2  611.17   29.60
  -3   0  -2  610.23   24.71
   3   0   3   10.05    2.60
   3   0   3    9.11    2.05
  -3   0  -3    5.06    1.87
  -3   0  -3    4.09    2.24
  -3   0  -3   14.57    2.58
   3   0   4    6.51    2.22
  -3   0  -4    4.47    1.67
  -3   0  -4    0.93    1.69
  -3   0  -4    0.38    2.21
   3   0   5    2.94    2.40
   3   0   5    5.76    2.05
  -3   0  -5    3.53    1.49
  -3   0  -5    2.62    1.31
  -3   0  -5   10.77    2.42
  -3   0  -5    5.15    3.14
   3   0   6  284.29   19.07
   3   0   6  302.67   13.96
  -3   0  -6  308.50   12.31
  -3   0  -6  285.68   13.96
  -3   0  -6  287.99   14.34
  -3   0  -6  272.67   15.72
   3   0   7   60.91    4.47
   3   0   7   60.81    6.30
   3   0   7   54.31    4.09
  -3   0  -7   60.02    3.91
  -3   0  -7   66.14    3.55
  -3   0  -7   82.86    5.38
  -3   0  -7   73.10    4.99
   3   0   8   35.27    4.65
   3   0   8   37.75    4.63
   3   0   8   24.99    3.89
  -3   0  -8   31.85    1.51
  -3   0  -8   14.19    1.29
  -3   0  -8   35.92    3.71
  -3   0  -8   29.75    3.70
   3   0   9   82.18    5.58
   3   0   9   89.48    6.87
   3   0   9   96.01    6.67
  -3   0  -9   90.81    8.33
   3   0  10  414.05   20.27
   3   0  10  431.55   24.76
   3   0  10  404.80   26.68
  -3   0 -10  409.28   25.59
   3   0  11    5.01    3.34
  -3   0 -11    2.58    2.78
   3   0  12   65.17    5.01
  -3   0 -12   52.19    4.27
   3   0  13   44.41    4.25
  -3   0 -13   42.22    5.74
   3   0  14   12.20    5.36
   3   0  15   -3.14    4.63
   3   0  16   -5.19    4.43
   3   0  17    6.66    3.88
   3   0  18    6.48    4.07
   3   1   0    9.42    1.69
  -3  -1   0   12.51    2.42
  -3  -1   0   12.70    2.24
   3   1   1   80.74    3.77
   3   1   1   82.14    5.99
  -3  -1  -1   85.58    5.26
  -3  -1  -1   81.03    4.49
   3   1   2   50.72    3.19
   3   1   2   54.65    5.42
  -3  -1  -2   50.47    3.37
  -3  -1  -2   47.58    4.86
  -3  -1  -2   37.66    3.52
   3   1   3  181.81    8.43
   3   1   3  186.92    7.86
  -3  -1  -3  171.65   10.53
  -3  -1  -3  173.20    7.86
  -3  -1  -3  159.38   10.17
   3   1   4   58.11    3.36
   3   1   4   78.77    5.60
  -3  -1  -4   56.48    3.75
  -3  -1  -4   70.78    5.97
  -3  -1  -4   64.84    5.17
   3   1   5    0.93    0.74
   3   1   5    2.98    2.22
  -3  -1  -5    3.16    1.31
  -3  -1  -5    0.74    1.11
  -3  -1  -5    9.49    2.98
  -3  -1  -5    1.11    3.50
   3   1   6  263.55   14.35
  -3  -1  -6  277.15   11.57
  -3  -1  -6  267.59   12.99
  -3  -1  -6  263.75   14.53
  -3  -1  -6  275.83   14.98
   3   1   7   89.14    5.96
  -3  -1  -7   84.83    4.29
  -3  -1  -7   88.89    4.25
  -3  -1  -7   86.71    5.76
  -3  -1  -7   93.62    6.48
   3   1   8    0.00    2.78
   3   1   8    5.74    2.58
   3   1   8    0.56    3.89
  -3  -1  -8    8.16    3.34
  -3  -1  -8    5.54    2.78
   3   1   9  138.96    8.92
   3   1   9  151.67   10.96
   3   1   9  118.44    7.43
  -3  -1  -9  129.38    7.80
  -3  -1  -9  131.64    8.15
   3   1  10   26.90    4.27
  -3  -1 -10   30.88    4.43
   3   1  11  119.17    8.72
  -3  -1 -11   89.53    8.33
   3   1  12   37.05    5.01
  -3  -1 -12   41.81    5.01
   3   1  13   32.58    3.89
   3   1  14    4.45    3.34
   3   1  15   20.17    5.19
   3   1  16    3.34    3.89
   3   1  17   -1.67    3.89
   3   2   0   68.04    3.43
  -3  -2   0   64.32    5.42
  -3  -2   0   66.78    4.68
   3   2   1  127.01    5.33
  -3  -2  -1  122.60    9.35
  -3  -2  -1  134.46    6.39
  -3  -2  -1  131.91    8.74
   3   2   2   20.72    2.26
   3   2   2   15.32    2.80
  -3  -2  -2   18.41    2.24
  -3  -2  -2   22.05    4.11
  -3  -2  -2   12.72    2.58
   3   2   3  142.50    5.87
   3   2   3  141.53   11.59
  -3  -2  -3  138.44    6.17
  -3  -2  -3  136.16    6.75
  -3  -2  -3  141.64    7.41
   3   2   4    0.93    1.49
   3   2   4    2.80    2.42
  -3  -2  -4    7.39    1.49
  -3  -2  -4    1.87    2.42
  -3  -2  -4    1.29    3.14
   3   2   5   72.36    3.55
   3   2   5   84.96    7.09
  -3  -2  -5   73.76    4.25
  -3  -2  -5   74.75    4.86
  -3  -2  -5   58.83    7.02
   3   2   6  515.05   27.45
  -3  -2  -6  505.68   24.29
  -3  -2  -6  501.84   22.05
  -3  -2  -6  476.31   26.14
  -3  -2  -6  470.05   25.91
   3   2   7   14.69    3.16
  -3  -2  -7   16.15    1.11
  -3  -2  -7   15.81    1.11
  -3  -2  -7    9.29    3.53
  -3  -2  -7   14.41    3.14
   3   2   8   37.89    4.65
  -3  -2  -8   54.26    5.76
  -3  -2  -8   34.36    4.81
   3   2   9   14.48    4.65
   3   2   9   26.91    6.50
  -3  -2  -9    8.36    3.34
  -3  -2  -9   13.31    3.14
   3   2  10   22.43    4.27
  -3  -2 -10   19.29    3.52
  -3  -2 -10   27.72    4.63
   3   2  11   75.61    7.23
  -3  -2 -11   78.75    6.12
   3   2  12   -4.45    2.78
   3   2  13   17.40    4.25
   3   2  14   28.89    5.92
   3   2  15   83.66    8.70
   3   2  16   -0.18    3.70
   3   2  17    3.52    4.63
   3   3   0   84.01    3.84
  -3  -3   0  115.28    6.55
  -3  -3   0  121.40    6.98
  -3  -3   0   85.73    6.69
   3   3   1   10.26    2.10
  -3  -3  -1   12.42    1.67
  -3  -3  -1    6.37    2.24
  -3  -3  -1    7.55    2.40
   3   3   2   29.78    2.66
  -3  -3  -2   27.36    2.22
  -3  -3  -2   23.04    2.82
  -3  -3  -2   34.05    4.05
   3   3   3   76.02    3.62
   3   3   3   88.31    7.12
  -3  -3  -3   83.38    4.07
  -3  -3  -3   65.33    5.99
  -3  -3  -3   83.61    4.43
   3   3   4  119.44    5.51
   3   3   4  123.91    8.06
  -3  -3  -4  116.97    7.19
  -3  -3  -4  125.11    6.94
  -3  -3  -4  130.10    6.84
   3   3   5   75.77    4.52
   3   3   5   80.63    6.35
  -3  -3  -5   85.01    4.63
  -3  -3  -5   73.80    5.62
  -3  -3  -5   70.26    5.72
   3   3   6    5.42    0.93
   3   3   6    4.11    2.60
  -3  -3  -6    7.41    1.11
  -3  -3  -6   13.24    2.98
  -3  -3  -6    4.05    2.96
   3   3   7  210.64   11.39
  -3  -3  -7  206.46   10.08
  -3  -3  -7  213.57   11.05
  -3  -3  -7  222.14   11.61
  -3  -3  -7  216.53   16.63
   3   3   8  143.63   10.82
  -3  -3  -8  132.72    8.02
  -3  -3  -8  127.03    9.06
  -3  -3  -9   65.99    6.89
  -3  -3  -9   64.63    5.19
   3   3  10   12.60    3.52
  -3  -3 -10   11.14    4.45
  -3  -3 -10    2.58    3.14
   3   3  11   -2.78    4.45
  -3  -3 -11    1.85    3.34
   3   3  12    0.18    3.14
   3   3  13    4.81    3.34
   3   3  14   11.66    5.36
   3   3  15   -5.54    3.70
   3   3  16    0.00    4.07
   3   4   0  214.95   10.77
  -3  -4   0  221.43   12.63
  -3  -4   0  213.24   11.52
   3   4   1   12.77    2.30
  -3  -4  -1   15.30    2.40
  -3  -4  -1    3.00    3.19
  -3  -4  -1   13.44    3.50
   3   4   2    5.72    1.53
  -3  -4  -2    7.55    2.03
  -3  -4  -2   16.88    4.13
  -3  -4  -2    7.73    3.32
   3   4   3   25.68    2.48
   3   4   3   27.00    3.00
  -3  -4  -3   30.74    2.94
  -3  -4  -3   25.51    3.95
  -3  -4  -3   32.96    3.14
   3   4   4   13.65    1.53
   3   4   4   11.81    2.82
  -3  -4  -4   12.16    1.85
  -3  -4  -4   13.69    3.19
  -3  -4  -4   16.96    2.58
   3   4   5   38.76    3.03
   3   4   5   40.76    4.13
  -3  -4  -5   43.29    2.96
  -3  -4  -5   37.45    4.88
  -3  -4  -5   46.08    4.79
   3   4   6   54.37    3.21
   3   4   6   31.94    5.04
  -3  -4  -6   53.31    2.98
  -3  -4  -6   62.46    5.99
  -3  -4  -6   49.23    4.99
   3   4   7    8.97    1.13
   3   4   7   31.15    4.49
  -3  -4  -7   13.55    1.31
  -3  -4  -7   17.55    4.11
  -3  -4  -7    8.49    3.70
  -3  -4  -8    4.84    2.80
  -3  -4  -8    4.99    2.96
  -3  -4  -9  128.68    8.41
  -3  -4  -9  117.16    8.68
   3   4  10   24.46    5.74
  -3  -4 -10   13.58    3.91
   3   4  11    8.88    3.70
  -3  -4 -11   14.30    3.71
   3   4  12   23.31    5.01
  -3  -4 -12   20.78    5.94
   3   4  13   -7.39    3.52
   3   4  14    1.47    4.25
   3   4  15    2.96    4.63
   3   5   0    1.53    1.53
  -3  -5   0    1.47    2.21
  -3  -5   0    6.80    1.83
   3   5   1   30.50    3.25
  -3  -5  -1   25.73    3.12
  -3  -5  -1   31.20    3.21
  -3  -5  -1   23.34    3.12
   3   5   2   -1.15    1.15
  -3  -5  -2   -0.18    2.03
  -3  -5  -2    3.01    4.32
  -3  -5  -2   -1.11    2.21
   3   5   3    6.48    1.33
  -3  -5  -3    2.21    1.85
  -3  -5  -3    9.20    2.82
  -3  -5  -3    8.47    2.21
   3   5   4   23.99    2.30
   3   5   4   21.39    3.57
  -3  -5  -4   25.50    2.40
  -3  -5  -4   17.85    3.77
  -3  -5  -4   25.78    3.32
   3   5   5   23.40    2.30
   3   5   5   20.62    4.68
  -3  -5  -5   22.45    2.05
  -3  -5  -5   31.72    4.88
  -3  -5  -5   28.73    3.14
   3   5   6    0.95    1.13
   3   5   6    3.37    4.11
  -3  -5  -6    1.29    0.74
  -3  -5  -6    0.93    3.00
  -3  -5  -6   -2.39    2.39
   3   5   7   10.19    1.33
  -3  -5  -7   15.00    1.29
  -3  -5  -7    4.49    4.31
  -3  -5  -7    8.67    4.61
   3   5   8   11.02    3.36
   3   5   9  153.89    8.81
   3   5  10   16.11    4.45
  -3  -5 -10    8.76    3.53
   3   5  11   22.37    5.74
  -3  -5 -11   23.81    4.84
   3   5  12    4.99    3.70
  -3  -5 -12   -5.01    4.09
   3   5  13    2.96    4.61
  -3  -5 -13   18.91    4.63
   3   5  14   11.63    5.54
   3   5  15   -0.92    3.88
   3   6   0   13.87    3.05
  -3  -6   0   10.28    2.03
  -3  -6   0   11.38    2.76
   3   6   1    3.61    1.70
  -3  -6  -1   -0.36    1.47
  -3  -6  -1   -1.47    2.03
   3   6   2   -1.90    1.90
  -3  -6  -2   -1.11    1.29
  -3  -6  -2   -0.56    2.64
  -3  -6  -2    3.86    2.57
   3   6   3   -0.57    1.15
  -3  -6  -3   -1.85    1.29
  -3  -6  -3    6.21    3.95
  -3  -6  -3   -0.56    2.21
   3   6   4    8.38    1.53
   3   6   4   25.94    5.83
  -3  -6  -4    5.92    1.85
  -3  -6  -4    4.90    2.64
  -3  -6  -4    3.86    3.12
   3   6   5   16.38    2.10
  -3  -6  -5   15.04    1.87
  -3  -6  -5   19.38    4.70
  -3  -6  -5   15.27    2.58
   3   6   6    2.67    1.33
  -3  -6  -6    6.12    1.49
  -3  -6  -6    3.01    3.19
  -3  -6  -6    0.38    2.21
   3   6   7   15.97    1.53
  -3  -6  -7   19.61    2.05
  -3  -6  -7    7.32    5.44
   3   6   8   43.64    3.23
  -3  -6  -8   54.81    3.16
  -3  -6  -8   71.89    6.39
   3   6   9   17.94    5.60
   3   6  10   39.35    4.66
   3   6  11   23.11    5.17
  -3  -6 -11   27.36    5.96
   3   6  12   17.91    4.61
  -3  -6 -12    6.32    3.91
   3   6  13   14.21    4.43
  -3  -6 -13   19.84    6.50
   3   6  14   -3.88    3.88
   3   7   0    9.28    1.90
  -3  -7   0    6.24    2.21
  -3  -7   0   10.28    2.75
   3   7   1    7.57    1.70
  -3  -7  -1    5.33    1.65
  -3  -7  -1    3.30    1.65
   3   7   2   10.23    2.46
  -3  -7  -2    4.61    2.58
  -3  -7  -2   -2.46    2.64
  -3  -7  -2   -3.50    1.65
   3   7   3    5.69    1.53
  -3  -7  -3    4.43    1.67
  -3  -7  -3    4.72    3.39
  -3  -7  -3    6.24    2.94
   3   7   4   -3.61    1.70
  -3  -7  -4    2.96    1.49
  -3  -7  -4    8.68    3.59
  -3  -7  -4   -2.39    2.21
   3   7   5    1.70    1.70
  -3  -7  -5   -1.11    1.67
  -3  -7  -5    4.14    3.21
   3   7   6   41.66    3.82
  -3  -7  -6   47.42    3.71
  -3  -7  -6   55.53    6.60
   3   7   7   30.09    2.49
  -3  -7  -7   29.01    2.60
  -3  -7  -7   27.06    4.52
   3   7   8  101.84    7.54
   3   7   9   13.67    4.13
   3   7  10   31.00    5.80
   3   7  11    9.04    5.90
  -3  -7 -11    4.84    3.73
   3   7  12   -1.67    3.88
  -3  -7 -12   -2.78    3.91
   3   7  13    1.11    4.61
  -3  -7 -13   -2.60    4.45
   3   8   0   15.43    3.19
  -3  -8   0   11.93    2.39
  -3  -8   0    1.29    2.39
   3   8   1    6.96    2.44
  -3  -8  -1    6.26    2.76
  -3  -8  -1    3.48    1.83
   3   8   2    9.98    2.08
  -3  -8  -2    9.22    2.58
  -3  -8  -2    5.47    3.97
  -3  -8  -2   13.22    2.94
   3   8   3   11.88    1.88
  -3  -8  -3    6.66    3.14
  -3  -8  -3    5.85    4.16
   3   8   4    9.06    2.26
  -3  -8  -4   13.15    2.78
  -3  -8  -4    9.26    3.79
   3   8   5   93.43    5.38
  -3  -8  -5   92.47    5.96
  -3  -8  -5   85.15    8.34
   3   8   6    9.29    1.90
  -3  -8  -6    9.06    2.22
  -3  -8  -6   13.76    4.14
   3   8   7    4.93    1.53
  -3  -8  -7   -3.95    4.70
   3   8   8    5.26    4.70
   3   8   9    4.50    5.62
   3   8  10    4.68    3.73
   3   8  11    2.94    4.23
  -3  -8 -11   -3.18    5.22
   3   8  12   -4.41    4.61
  -3  -8 -12   -1.31    4.29
   3   9   0   29.05    4.32
  -3  -9   0   24.08    3.50
   3   9   1   32.04    3.01
  -3  -9  -1   30.04    4.23
   3   9   2   22.50    3.01
  -3  -9  -2   23.83    3.52
   3   9   3   17.44    3.01
  -3  -9  -3   17.76    3.14
  -3  -9  -3   24.58    4.92
   3   9   4   10.89    2.64
  -3  -9  -4   10.19    3.34
  -3  -9  -4   29.52    6.82
   3   9   5   49.32    4.18
  -3  -9  -5   53.31    4.45
  -3  -9  -5   47.26    5.51
   3   9   6   67.75    5.35
  -3  -9  -6   71.02    6.84
   3   9   7   90.32    8.72
   3   9   8   31.04    6.21
   3   9   9   67.01    9.78
   3   9  10   78.62    7.89
   3   9  11   -6.08    3.88
  -3  -9 -11   -2.24    4.66
   3  10   0   80.26    5.65
  -3 -10   0   92.51    7.02
   3  10   1   13.26    3.36
  -3 -10  -1   -0.56    3.50
   3  10   2  116.52    7.55
  -3 -10  -2  107.15    7.79
   3  10   3   -2.42    2.80
  -3 -10  -3   -2.78    2.58
  -3 -10  -3    5.67   37.66
   3  10   4   10.86    2.24
  -3 -10  -4   19.25    3.89
  -3 -10  -4   19.50    4.16
   3  10   5    6.57    2.82
  -3 -10  -5   -3.21    5.29
   3  10   6   -0.20    4.16
   3  10   7   17.37    6.60
   3  10   8   -6.96    3.97
   3  10   9   10.33    4.88
   3  11   0    8.38    3.53
  -3 -11   0    9.56    4.05
   3  11   1   78.52    5.81
  -3 -11  -1   76.52    8.31
   3  11   2   21.96    3.73
   3  11   3    9.69    2.98
  -3 -11  -3   19.13    5.69
   3  11   4   -2.98    2.62
  -3 -11  -4   -3.41    4.74
   3  11   5   -2.42    1.69
  -3 -11  -5   -8.34    5.31
   3  11   6    1.33    3.59
   3  11   7    2.46    6.05
   3  11   8   -4.34    4.90
   3  12   0   33.41    4.47
   3  12   1    1.29    2.40
   3  12   2    5.76    2.42
   3  12   3    5.76    3.71
  -3 -12  -3   -0.38    5.69
   3  12   4   20.83    4.47
  -3 -12  -4   21.98    5.31
   3  12   5    9.47    6.64
   3  12   6    5.11    4.74
   3  13   0   13.15    4.45
   3  13   1   -2.96    3.71
   3  13   2    5.94    2.60
   3  13   3   35.81    4.11
  -3 -13  -3   52.09    6.67
   3  13   4   23.70    5.51
   3  14   0   -3.34    4.25
   3  14   1   13.89    4.81
   4 -15   1   27.67    6.96
   4 -15   2   10.73    4.90
   4 -15   3  222.72   18.82
   4 -15   4    5.63    7.89
   4 -15   5    3.57    5.81
   4 -15   6   60.99    8.07
   4 -15   7    2.62    5.81
  -4  15  -8   20.26    5.99
  -4  15  -8   32.83    3.82
   4 -14   1   32.73    5.65
   4 -14   2    5.63    5.08
   4 -14   3    6.76    5.26
   4 -14   4   84.29    9.40
   4 -14   5   14.44    6.39
  -4  14  -6   31.88    6.19
  -4  14  -6   24.35    3.82
  -4  14  -7   32.62    5.63
  -4  14  -7   35.96    5.10
  -4  14  -8   -0.56    3.37
  -4  14  -8    8.72    3.09
  -4  14  -9   13.67    4.68
  -4  14  -9    9.81    2.91
  -4  14 -10   15.54    5.81
  -4  14 -10   10.17    3.64
  -4  14 -10    1.11    3.14
  -4  14 -11   -4.49    3.93
  -4  14 -11   -2.55    3.44
  -4  14 -11    2.03    3.14
   4 -13   2    4.32    3.37
  -4  13  -3   25.16    5.63
  -4  13  -3   29.03    2.92
  -4  13  -4    0.75    3.37
  -4  13  -4    0.74    1.83
  -4  13  -5   -3.57    2.82
  -4  13  -5    1.63    2.01
  -4  13  -6   41.43    6.19
  -4  13  -6   25.28    3.64
  -4  13  -7    7.68    3.93
  -4  13  -7    2.19    2.19
  -4  13  -8   17.05    4.68
  -4  13  -8   17.46    2.91
  -4  13  -9    4.86    5.62
  -4  13  -9    2.55    2.19
  -4  13 -10   35.76    5.06
  -4  13 -10   26.38    4.38
  -4  13 -10   33.37    4.61
  -4  13 -11   -9.35    4.68
  -4  13 -11    5.10    2.91
  -4  13 -11    5.90    3.50
  -4  13 -12   20.19    4.66
  -4  13 -12   10.01    4.38
  -4  13 -12   12.34    4.05
   4 -12   1   -2.57    2.92
  -4  12  -1   70.80   37.93
   4 -12   2    1.09    3.30
  -4  12  -2    1.31    3.37
  -4  12  -2    1.29    1.09
   4 -12   3    5.85    3.66
  -4  12  -3    6.75    3.57
  -4  12  -3    1.09    1.47
   4 -12   4   11.30    3.46
  -4  12  -4   25.50    3.75
  -4  12  -4   25.57    3.10
  -4  12  -5   -2.24    2.62
  -4  12  -5    0.54    1.63
  -4  12  -6   -5.06    4.13
  -4  12  -6    7.84    2.37
  -4  12  -7   -4.68    3.00
  -4  12  -7   -0.92    1.81
  -4  12  -8    7.68    3.37
  -4  12  -8   11.29    2.55
  -4  12  -9   22.84    3.75
  -4  12  -9   21.12    3.64
  -4  12 -10   -3.75    4.49
  -4  12 -10    1.09    2.19
  -4  12 -10   13.28    4.43
  -4  12 -11   18.70    3.37
  -4  12 -11   15.48    3.28
  -4  12 -11    5.89    4.79
  -4  12 -12   -0.75    3.36
  -4  12 -12    5.10    4.38
  -4  12 -12   -4.41    3.50
  -4  12 -13    5.40    3.53
  -4  12 -13    1.63    4.38
  -4  12 -13   -2.76    2.76
   4 -11   1   77.80    6.26
  -4  11  -1   60.03    6.94
   4 -11   2   18.14    3.66
  -4  11  -2   12.18    5.06
  -4  11  -2    9.19    1.47
   4 -11   3   51.96    5.13
  -4  11  -3   60.54    5.63
  -4  11  -3   53.88    5.69
   4 -11   4    0.18    2.57
  -4  11  -4    4.50    2.82
  -4  11  -4    4.20    1.83
  -4  11  -5    6.93    3.37
  -4  11  -5    5.85    2.19
  -4  11  -6    3.00    4.13
  -4  11  -6    1.65    1.65
  -4  11  -7    4.31    3.18
  -4  11  -7   -1.27    2.73
  -4  11  -8   57.29    5.99
  -4  11  -8   56.34    4.75
  -4  11  -9   42.68    5.06
  -4  11  -9   51.76    4.75
  -4  11  -9   45.77    5.74
  -4  11 -10   14.59    4.11
  -4  11 -10    8.02    2.73
  -4  11 -10   12.34    3.68
  -4  11 -11   42.43    4.31
  -4  11 -11   44.12    4.75
  -4  11 -11   47.85    5.54
  -4  11 -12   17.55    4.84
  -4  11 -12   12.77    4.93
  -4  11 -12   18.05    4.79
  -4  11 -13   -1.11    3.16
  -4  11 -13    0.56    4.56
  -4  11 -13   -4.99    4.23
  -4  11 -14    1.49    2.96
  -4  11 -14    3.46    3.66
  -4  11 -14    6.28    3.14
   4 -10   1   52.89    4.23
  -4  10  -1   48.00    4.50
   4 -10   2   51.55    4.59
  -4  10  -2   66.14    5.81
  -4  10  -2   60.79    4.61
   4 -10   3    6.96    2.92
  -4  10  -3    1.87    2.62
  -4  10  -3    6.80    1.83
   4 -10   4   -0.18    3.30
  -4  10  -4    0.56    5.24
  -4  10  -4    2.39    1.83
   4 -10   5    0.56    2.75
  -4  10  -5    9.92    2.80
  -4  10  -5   11.54    2.19
   4 -10   6   40.03    6.41
  -4  10  -7   -2.24    2.62
  -4  10  -7   17.17    2.57
  -4  10  -8   31.06    4.86
  -4  10  -8   31.40    6.03
  -4  10  -9    8.79    4.31
  -4  10  -9   -0.74    3.28
  -4  10  -9  -10.32    4.23
  -4  10 -10   11.59    4.31
  -4  10 -10    6.94    3.66
  -4  10 -10   14.35    3.14
  -4  10 -11   -3.00    3.36
  -4  10 -11    0.56    4.56
  -4  10 -11    3.50    2.76
  -4  10 -12    4.66    3.53
  -4  10 -12    0.74    4.38
  -4  10 -12    0.56    3.12
  -4  10 -13    0.00    2.42
  -4  10 -13    1.27    3.48
  -4  10 -14    2.22    3.16
  -4  10 -14    0.36    4.02
  -4  10 -14   -3.14    4.05
  -4  10 -15    0.92    2.21
  -4  10 -15    0.36    3.66
  -4  10 -15    5.92    4.43
   4  -9   1  138.78    8.68
  -4   9  -1  126.04    8.45
   4  -9   2    0.56    2.94
  -4   9  -2    1.87    4.86
   4  -9   3   11.73    3.48
  -4   9  -3   15.54    3.18
  -4   9  -3   12.69    2.03
   4  -9   4   11.91    3.30
  -4   9  -4    8.61    2.80
  -4   9  -4   17.26    2.57
   4  -9   5   37.55    4.77
  -4   9  -5   32.92    4.31
  -4   9  -5   32.80    4.77
  -4   9  -5   34.29    3.30
   4  -9   6   17.76    4.40
  -4   9  -6   15.72    3.37
  -4   9  -6   33.87    6.23
  -4   9  -6   10.62    2.57
  -4   9  -7    1.87    2.80
  -4   9  -7   12.81    3.84
  -4   9  -7    2.01    2.92
  -4   9  -8    2.06    2.62
  -4   9  -8    5.49    3.10
  -4   9  -8    2.92    2.39
  -4   9  -9    5.62    2.80
  -4   9  -9   -4.75    3.66
  -4   9  -9    1.47    2.19
  -4   9  -9    2.94    3.14
  -4   9 -10    4.11    2.06
  -4   9 -10   -0.92    3.84
  -4   9 -10    1.47    2.92
  -4   9 -10   12.15    3.68
  -4   9 -11   -1.69    2.24
  -4   9 -11   -1.65    2.75
  -4   9 -11    1.11    2.76
  -4   9 -12   13.04    3.91
  -4   9 -12    7.86    3.30
  -4   9 -12    3.68    4.79
  -4   9 -13   -0.74    2.05
  -4   9 -13   -0.74    2.92
  -4   9 -13    4.61    4.61
  -4   9 -14    8.68    2.40
  -4   9 -14   -4.02    3.30
  -4   9 -14   12.18    3.70
  -4   9 -15    1.83    3.12
  -4   9 -15   -6.28    3.14
   4  -8   1   -5.71    2.58
  -4   8  -1   -1.49    2.80
  -4   8  -1   -4.23    3.12
   4  -8   2   21.69    3.32
  -4   8  -2   11.79    3.18
  -4   8  -2   38.06    5.89
   4  -8   3    2.39    2.39
  -4   8  -3    0.18    3.86
  -4   8  -3    3.88    2.21
   4  -8   4   60.20    4.79
  -4   8  -4   75.72    5.44
  -4   8  -4   62.04    4.59
  -4   8  -4   73.92    4.43
   4  -8   5   20.72    4.40
  -4   8  -5   32.53    4.31
  -4   8  -5   23.11    4.77
  -4   8  -5   22.41    2.94
   4  -8   6    0.00    3.12
  -4   8  -6   -0.75    1.69
  -4   8  -6   -2.21    2.94
  -4   8  -6    0.00    1.83
  -4   8  -7    3.55    1.87
  -4   8  -7   -3.12    3.30
  -4   8  -8   -0.74    3.30
  -4   8  -8    0.18    3.30
  -4   8  -8    2.40    2.76
  -4   8  -9    9.35    2.42
  -4   8  -9   12.65    2.75
  -4   8  -9   12.83    4.40
  -4   8  -9   38.65    6.82
  -4   8 -10    2.62    3.18
  -4   8 -10    7.88    2.92
  -4   8 -10   11.54    3.12
  -4   8 -10   17.10    5.53
  -4   8 -11   -0.18    2.05
  -4   8 -11    1.83    2.39
  -4   8 -11    0.56    2.39
  -4   8 -11    3.86    4.41
  -4   8 -12   12.85    2.98
  -4   8 -12   14.28    4.40
  -4   8 -12    2.94    3.12
  -4   8 -13    5.19    1.85
  -4   8 -13   12.65    3.84
  -4   8 -13   10.51    3.14
  -4   8 -14   35.99    3.52
  -4   8 -14   40.51    5.13
  -4   8 -14   28.99    5.17
  -4   8 -15   59.60    8.07
  -4   8 -15   68.41    6.48
  -4   8 -16    9.90    4.59
  -4   8 -16    7.77    4.45
   4  -7   1   65.15    4.79
  -4   7  -1   67.88    5.44
  -4   7  -1   69.62    5.90
   4  -7   2    9.56    2.21
  -4   7  -2    7.48    2.80
  -4   7  -2   12.15    3.50
   4  -7   3   81.60    5.11
   4  -7   3   78.68    6.44
  -4   7  -3   88.19    7.11
  -4   7  -3   77.28    6.46
   4  -7   4   59.32    5.15
   4  -7   4   46.11    4.41
  -4   7  -4   55.10    5.24
  -4   7  -4   47.82    5.35
  -4   7  -4   58.76    5.54
   4  -7   5    8.49    1.63
   4  -7   5    4.95    2.57
  -4   7  -5    4.11    2.80
  -4   7  -5   10.66    3.50
  -4   7  -5    9.56    2.94
   4  -7   6   -1.26    1.99
   4  -7   6    0.18    2.94
  -4   7  -6   -1.69    1.69
  -4   7  -6    1.83    2.76
   4  -7   7   13.74    2.71
   4  -7   7   11.38    4.04
  -4   7  -7   12.52    2.80
  -4   7  -7   13.22    4.04
  -4   7  -7   18.53    2.76
   4  -7   8    3.98    2.35
  -4   7  -8    3.00    2.06
  -4   7  -8    3.50    2.03
  -4   7  -8    7.34    3.48
  -4   7  -8   10.69    3.68
   4  -7   9    0.54    1.99
  -4   7  -9    0.18    2.24
  -4   7  -9   -2.21    2.39
  -4   7  -9    2.94    2.75
  -4   7  -9    3.12    4.05
  -4   7 -10   89.62    6.37
  -4   7 -10   72.97    6.08
  -4   7 -10   73.90    6.42
  -4   7 -10   80.92    7.93
   4  -7  11    2.73    3.62
  -4   7 -11    5.97    2.05
  -4   7 -11    8.65    3.32
  -4   7 -11    3.30    4.22
  -4   7 -11    3.32    2.76
   4  -7  12   62.64    6.01
  -4   7 -12   55.96    3.93
  -4   7 -12   42.56    5.13
  -4   7 -12   47.53    6.08
   4  -7  13    8.18    4.54
  -4   7 -13   -2.22    2.40
  -4   7 -13    2.94    5.13
  -4   7 -13    0.18    2.76
   4  -7  14   46.79    4.75
  -4   7 -14   28.99    6.60
  -4   7 -14   58.17    6.66
   4  -7  15    3.64    4.74
  -4   7 -15   -3.68    3.48
  -4   7 -15   -2.40    3.14
   4  -7  16    5.47    4.38
  -4   7 -16    6.62    4.23
  -4   7 -16   -0.18    4.81
   4  -6   1    2.19    0.92
   4  -6   1    0.18    1.65
  -4   6  -1   -2.24    2.42
  -4   6  -1    2.76    2.40
   4  -6   2   -0.18    1.09
   4  -6   2    6.06    3.50
  -4   6  -2   -0.75    3.18
  -4   6  -2   10.87    4.05
   4  -6   3    6.91    1.63
   4  -6   3    9.38    3.68
  -4   6  -3    3.93    2.42
  -4   6  -3    4.23    2.58
   4  -6   4  135.32   10.05
   4  -6   4  131.30    7.93
  -4   6  -4  132.36    9.35
  -4   6  -4  149.51    9.06
   4  -6   5   -2.37    1.45
   4  -6   5    6.06    2.94
  -4   6  -5    8.59    3.36
  -4   6  -5   -0.38    2.03
  -4   6  -5   -5.53    2.39
   4  -6   6   -1.27    1.27
   4  -6   6   -4.59    2.94
  -4   6  -6    5.22    2.98
  -4   6  -6   -1.65    2.03
  -4   6  -6    2.21    2.94
   4  -6   7    3.09    2.55
   4  -6   7    4.23    2.94
  -4   6  -7   -2.80    1.49
  -4   6  -7   -0.56    2.21
  -4   6  -7    2.39    3.30
  -4   6  -7    7.93    3.14
   4  -6   8    2.35    1.99
  -4   6  -8    4.11    2.62
  -4   6  -8    6.46    3.14
  -4   6  -8    4.41    2.57
  -4   6  -8    8.85    4.23
   4  -6   9    3.09    2.91
  -4   6  -9   -0.93    1.49
  -4   6  -9    1.67    2.76
  -4   6  -9   -0.36    3.50
  -4   6  -9    3.32    4.23
   4  -6  10   28.33    3.27
  -4   6 -10   18.48    3.55
  -4   6 -10   16.99    3.32
  -4   6 -10   21.30    3.86
  -4   6 -10   15.63    4.05
   4  -6  11   14.89    3.64
  -4   6 -11   16.02    2.60
  -4   6 -11   16.27    3.14
  -4   6 -11   17.26    3.68
  -4   6 -11   13.26    3.12
   4  -6  12   -1.99    4.36
  -4   6 -12    4.27    2.42
  -4   6 -12    0.92    2.94
  -4   6 -12   -0.18    3.50
   4  -6  13   50.42    5.47
  -4   6 -13   58.89    5.01
  -4   6 -13   57.15    5.15
  -4   6 -13   48.89    6.84
   4  -6  14    3.10    2.73
  -4   6 -14    7.36    3.50
  -4   6 -14    0.56    3.14
  -4   6 -15    1.65    3.86
  -4   6 -15   -0.93    4.63
   4  -6  16   24.11    4.93
  -4   6 -16   12.15    4.23
  -4   6 -16   18.88    5.01
   4  -5   1    2.05    1.11
   4  -5   1    5.15    2.21
  -4   5  -1    5.60    2.05
  -4   5  -1    1.29    2.22
   4  -5   2   55.24    3.71
   4  -5   2   47.49    4.97
  -4   5  -2   41.25    4.66
  -4   5  -2   47.13    4.45
   4  -5   3    4.81    1.85
   4  -5   3    3.12    3.12
  -4   5  -3    4.11    2.24
  -4   5  -3    5.19    2.58
   4  -5   4   30.39    2.76
   4  -5   4   26.50    3.86
  -4   5  -4   31.17    3.18
  -4   5  -4   31.43    4.25
   4  -5   5   -1.65    1.47
   4  -5   5    4.05    4.23
  -4   5  -5    1.11    1.69
  -4   5  -5    0.18    2.96
   4  -5   6   -0.18    1.47
   4  -5   6    1.11    3.50
  -4   5  -6    1.69    1.49
  -4   5  -6    1.29    2.78
  -4   5  -6    7.00    2.21
   4  -5   7    8.59    2.01
   4  -5   7   31.65    5.53
  -4   5  -7    8.40    1.87
  -4   5  -7    6.30    2.96
  -4   5  -7    7.91    2.58
  -4   5  -7   11.99    2.76
   4  -5   8   26.50    3.10
  -4   5  -8   24.63    2.80
  -4   5  -8   44.87    3.71
  -4   5  -8   29.43    4.05
  -4   5  -8   37.00    5.35
   4  -5   9   12.06    2.37
  -4   5  -9   15.11    2.42
  -4   5  -9   13.19    2.60
  -4   5  -9   10.30    2.94
  -4   5  -9   21.15    4.41
   4  -5  10  222.38   19.22
  -4   5 -10  191.71   10.32
  -4   5 -10  189.97    9.94
  -4   5 -10  184.07   11.07
  -4   5 -10  185.49   14.96
   4  -5  11  110.63    7.14
  -4   5 -11  141.22    8.79
  -4   5 -11  116.77    8.25
  -4   5 -11  123.95    8.49
  -4   5 -11  133.71    9.06
   4  -5  12    1.83    2.55
  -4   5 -12   -1.11    1.67
  -4   5 -12   -4.23    2.76
  -4   5 -12   -4.61    4.79
   4  -5  13    9.13    3.10
  -4   5 -13   11.03    2.03
  -4   5 -13    9.01    3.68
  -4   5 -13   19.93    4.61
   4  -5  14   77.31    7.14
  -4   5 -14   88.71    7.02
  -4   5 -14   77.40    8.50
   4  -5  15   33.84    6.41
  -4   5 -15   29.08    5.35
  -4   5 -15   27.36    5.36
   4  -5  16   32.96    6.23
  -4   5 -16   36.28    7.00
  -4   5 -16   37.55    5.01
  -4   4  -1    5.22    2.42
  -4   4  -1    8.33    3.34
   4  -4   2   70.51    4.99
  -4   4  -2   76.49    5.22
  -4   4  -2   68.75    4.65
   4  -4   3   33.50    3.16
   4  -4   3   39.38    3.68
  -4   4  -3   32.08    3.36
  -4   4  -3   31.35    3.53
   4  -4   4   50.15    5.02
   4  -4   4   54.65    3.70
  -4   4  -4   53.90    4.66
  -4   4  -4   45.48    4.09
   4  -4   5    5.01    1.85
   4  -4   5    5.33    2.76
  -4   4  -5    7.27    2.05
  -4   4  -5    0.38    2.78
   4  -4   6   -3.32    2.40
   4  -4   6   -4.59    2.39
  -4   4  -6    1.69    1.87
  -4   4  -6   -1.67    2.22
  -4   4  -6   -0.92    2.40
   4  -4   7    3.50    2.40
   4  -4   7   -2.94    3.32
  -4   4  -7    1.49    2.24
  -4   4  -7   -2.05    1.87
  -4   4  -7    2.58    2.76
   4  -4   8   70.73    6.82
  -4   4  -8   74.21    6.15
  -4   4  -8   62.15    4.86
  -4   4  -8   74.57    5.54
  -4   4  -8   79.11    6.84
   4  -4   9    7.72    2.39
  -4   4  -9    8.58    2.05
  -4   4  -9    3.93    1.49
  -4   4  -9   12.70    4.41
  -4   4  -9   11.41    4.41
   4  -4  10    2.21    3.50
  -4   4 -10    0.18    1.67
  -4   4 -10    0.56    1.31
  -4   4 -10    4.05    2.76
  -4   4 -10   -2.58    2.94
   4  -4  11   62.78    5.51
  -4   4 -11   60.56    4.11
  -4   4 -11   67.46    4.74
  -4   4 -11   68.86    6.08
  -4   4 -11   50.85    6.08
   4  -4  12  112.10    9.19
  -4   4 -12  113.41    7.21
  -4   4 -12   98.52    8.49
  -4   4 -12  118.04    8.88
   4  -4  13    8.43    3.86
  -4   4 -13    7.18    4.79
  -4   4 -13    0.74    3.50
   4  -4  14    7.70    3.86
  -4   4 -14   -6.44    5.17
  -4   4 -14    0.74    3.88
   4  -4  15   59.28    6.62
  -4   4 -15   34.11    7.19
  -4   4 -15   38.27    5.74
   4  -4  16   -0.18    5.33
  -4   4 -16   -3.50    4.05
  -4   4 -16   -1.47    5.36
   4  -3   1  288.42   12.16
  -4   3  -1  268.33   15.70
  -4   3  -1  273.10   14.75
  -4   3  -1  289.80   14.21
   4  -3   2   37.34    3.53
  -4   3  -2   44.95    3.73
  -4   3  -2   35.87    4.09
  -4   3  -2   39.38    3.71
   4  -3   3    5.35    2.39
   4  -3   3    9.83    2.78
  -4   3  -3   13.42    2.42
  -4   3  -3   15.45    2.60
   4  -3   4   14.35    3.86
   4  -3   4   18.88    2.96
  -4   3  -4   14.53    2.42
  -4   3  -4   19.56    2.62
   4  -3   5   11.91    2.98
   4  -3   5   23.56    3.68
   4  -3   5   14.05    2.96
  -4   3  -5   16.22    2.60
  -4   3  -5   24.08    3.00
   4  -3   6    0.38    1.87
   4  -3   6    3.88    4.23
  -4   3  -6    4.29    1.87
  -4   3  -6   11.03    2.80
  -4   3  -6    7.55    2.94
   4  -3   7   34.13    3.89
  -4   3  -7   52.36    4.11
  -4   3  -7   44.19    3.19
  -4   3  -7   27.06    4.23
   4  -3   8   -2.78    2.22
  -4   3  -8    0.00    0.93
  -4   3  -8   -0.38    2.24
  -4   3  -8    2.21    3.12
   4  -3   9   28.28    3.88
  -4   3  -9   38.20    2.62
  -4   3  -9   30.81    2.46
  -4   3  -9   24.67    3.50
   4  -3  10  159.70   13.49
  -4   3 -10  145.21   11.59
  -4   3 -10  166.79    7.82
  -4   3 -10  164.49    9.99
   4  -3  11   67.32    6.28
  -4   3 -11   80.87    4.65
  -4   3 -11   67.57    3.98
  -4   3 -11   84.44    7.19
   4  -3  12   -0.74    2.76
  -4   3 -12   -0.38    3.32
   4  -3  13    3.88    2.94
  -4   3 -13   -0.74    3.88
  -4   3 -13   -6.28    3.14
   4  -3  14    1.65    3.88
  -4   3 -14    2.21    4.05
  -4   3 -14    5.54    4.81
   4  -3  15   -3.88    3.50
  -4   3 -15   -2.21    4.25
  -4   3 -15    3.14    4.25
   4  -3  16    8.47    4.97
  -4   3 -16    1.11    4.25
  -4   3 -16    4.07    3.70
   4  -2   1  307.53   15.91
  -4   2  -1  273.46   14.59
  -4   2  -1  292.76   15.36
  -4   2  -1  271.50   12.18
   4  -2   2   22.19    3.18
  -4   2  -2   16.60    2.62
  -4   2  -2   13.24    2.60
  -4   2  -2   22.19    4.11
   4  -2   3    0.38    1.87
  -4   2  -3    0.18    2.42
  -4   2  -3    4.11    2.80
  -4   2  -3    1.67    3.16
   4  -2   4   95.92    5.96
  -4   2  -4   84.44    5.42
  -4   2  -4   86.73    6.37
  -4   2  -4  110.06    6.51
   4  -2   5   49.90    6.08
   4  -2   5   54.76    4.83
  -4   2  -5   65.97    5.22
  -4   2  -5   63.28    4.50
  -4   2  -5   57.56    4.65
  -4   2  -5   46.31    5.72
   4  -2   6  419.74   26.84
   4  -2   6  434.06   24.20
   4  -2   6  409.62   20.27
  -4   2  -6  400.56   17.39
  -4   2  -6  406.98   17.08
  -4   2  -6  400.76   26.45
   4  -2   7    3.91    2.42
   4  -2   7    6.30    3.14
  -4   2  -7    2.05    1.31
  -4   2  -7    8.07    2.26
  -4   2  -7    8.29    4.79
   4  -2   8    7.98    3.16
   4  -2   8    8.68    3.34
  -4   2  -8   43.20   43.76
  -4   2  -8   17.64    2.06
  -4   2  -8    5.15    2.58
   4  -2   9  179.76   11.72
  -4   2  -9  174.34   14.19
  -4   2  -9  185.29    7.61
  -4   2  -9  164.64   10.16
   4  -2  10   98.77    9.10
  -4   2 -10   91.77    6.35
  -4   2 -10   93.30    6.73
  -4   2 -10   99.53    9.04
   4  -2  11   -0.56    4.07
  -4   2 -11    6.08    3.50
   4  -2  12   30.70    4.81
  -4   2 -12   40.42    5.54
   4  -2  13    0.18    3.32
  -4   2 -13    7.19    3.32
   4  -2  14    6.46    4.07
  -4   2 -14    7.21    6.66
   4  -2  15    8.31    4.61
  -4   2 -15   -2.22    4.63
   4  -2  16   -2.58    3.32
  -4   2 -16    7.03    3.88
   4  -1   1   64.65    5.62
   4  -1   1   78.10    5.42
  -4   1  -1   80.18    5.06
  -4   1  -1   69.94    5.24
   4  -1   2  128.47    6.93
  -4   1  -2  120.77    7.48
  -4   1  -2  125.65    6.58
  -4   1  -2  113.57    7.48
   4  -1   3  199.43   10.48
  -4   1  -3  192.88    9.72
  -4   1  -3  192.74    8.86
  -4   1  -3  198.14    8.99
   4  -1   4   -2.24    2.05
  -4   1  -4    0.93    2.24
  -4   1  -4    3.75    2.24
  -4   1  -4   -1.31    3.91
  -4   1  -4   -6.28    3.88
   4  -1   5  534.39   28.74
  -4   1  -5  543.15   33.61
  -4   1  -5  541.93   23.50
  -4   1  -5  553.21   22.63
  -4   1  -5  568.11   34.81
   4  -1   6   91.09    5.60
  -4   1  -6   93.34    5.42
  -4   1  -6  102.97    4.74
  -4   1  -6   99.67    7.27
  -4   1  -6   95.72    8.31
   4  -1   7   18.07    3.91
   4  -1   7   26.38    4.45
  -4   1  -7   49.52   43.01
  -4   1  -7   20.94    2.06
  -4   1  -7   14.86    3.53
  -4   1  -7    9.38    3.50
   4  -1   8  193.85   14.16
   4  -1   8  201.83   13.21
  -4   1  -8  201.53    9.72
  -4   1  -8  180.10   14.57
  -4   1  -8  182.65   12.36
   4  -1   9  124.18    8.20
  -4   1  -9  120.45   10.84
  -4   1  -9  119.44    6.32
  -4   1  -9  120.86    9.22
   4  -1  10  166.04   12.47
  -4   1 -10  166.31   11.09
   4  -1  11    6.87    3.34
  -4   1 -11   14.95    4.25
   4  -1  12   -2.22    3.52
  -4   1 -12   -6.28    2.76
   4  -1  13   16.13    4.83
  -4   1 -13    5.72    4.43
   4  -1  14   15.00    5.36
   4  -1  15   20.36    5.36
  -4   1 -15   24.94    4.99
   4   0   0    1.51    1.88
   4   0   0    4.86    2.62
  -4   0   0    2.05    2.05
  -4   0   0    1.87    2.24
   4   0   1   59.16    5.24
   4   0   1   51.76    4.31
  -4   0  -1   46.63    4.66
  -4   0  -1   52.59    4.50
   4   0   2    8.59    2.24
   4   0   2   -1.87    3.00
  -4   0  -2    2.24    2.05
  -4   0  -2    0.75    2.06
   4   0   3   12.88    2.62
   4   0   3   14.75    2.80
  -4   0  -3   12.33    3.00
  -4   0  -3   13.64    3.55
  -4   0  -3   13.31    3.14
   4   0   4   13.62    3.91
  -4   0  -4    6.53    2.24
  -4   0  -4    4.49    2.42
  -4   0  -4    9.33    4.11
  -4   0  -4    4.23    3.14
   4   0   5  462.32   22.64
  -4   0  -5  458.42   18.93
  -4   0  -5  427.87   31.11
  -4   0  -5  459.38   18.93
  -4   0  -5  398.61   28.80
   4   0   6   11.18    3.18
  -4   0  -6   10.62    1.69
  -4   0  -6   10.23    1.67
  -4   0  -6    6.51    3.18
  -4   0  -6    6.08    2.76
   4   0   7   87.11    7.09
  -4   0  -7   89.89    5.22
  -4   0  -7   82.43    6.14
  -4   0  -7   73.72    5.40
  -4   0  -7   75.29    7.37
   4   0   8   16.94    3.91
  -4   0  -8   25.66    2.98
  -4   0  -8   28.90    2.21
  -4   0  -8   29.39    4.09
  -4   0  -8   31.13    4.61
   4   0   9    0.00    2.80
  -4   0  -9    1.11    0.38
  -4   0  -9    2.21    4.61
   4   0  10   -0.74    4.83
  -4   0 -10   -4.05    2.94
   4   0  11   45.90    5.58
  -4   0 -11   42.43    6.08
   4   0  12    8.74    3.34
  -4   0 -12   12.36    4.05
   4   0  13   20.97    3.89
  -4   0 -13    8.13    4.81
   4   0  14   27.27    6.12
  -4   0 -14   25.12    6.66
   4   0  15    7.43    6.32
   4   1   0   -0.75    2.64
   4   1   0    4.11    3.18
  -4  -1   0    0.18    1.67
  -4  -1   0   -2.06    2.62
   4   1   1    0.00    2.26
   4   1   1    0.00    2.24
  -4  -1  -1    2.44    2.62
   4   1   2   53.61    3.37
   4   1   2   60.21    3.93
  -4  -1  -2   53.25    4.11
  -4  -1  -2   64.59    5.81
  -4  -1  -2   49.92    5.19
   4   1   3    3.18    1.69
   4   1   3    2.06    2.42
  -4  -1  -3    2.42    1.67
  -4  -1  -3    5.24    2.44
  -4  -1  -3    5.17    2.40
   4   1   4   -0.75    1.31
   4   1   4    0.93    2.62
  -4  -1  -4   -2.60    1.87
  -4  -1  -4    5.97    2.62
  -4  -1  -4   -1.29    2.21
   4   1   5   17.92    3.55
  -4  -1  -5   23.72    3.18
  -4  -1  -5   29.82    2.78
  -4  -1  -5   38.31    3.93
  -4  -1  -5   15.27    3.50
   4   1   6   61.60    6.53
  -4  -1  -6  103.71   59.32
  -4  -1  -6   47.22    3.70
  -4  -1  -6   44.80    5.24
  -4  -1  -6   48.95    4.97
  -4  -1  -7    8.94    1.31
  -4  -1  -7    8.45    1.47
  -4  -1  -7   13.62    3.73
  -4  -1  -7    5.15    3.12
  -4  -1  -8   11.52    1.11
  -4  -1  -8   13.08    1.29
  -4  -1  -8   13.80    4.84
  -4  -1  -8   26.90    5.35
   4   1   9   -0.56    2.98
  -4  -1  -9    8.38    4.84
  -4  -1  -9    9.40    2.94
   4   1  10   10.80    5.02
  -4  -1 -10   12.16    5.53
   4   1  11   -3.53    3.36
  -4  -1 -11    3.14    3.70
   4   1  12    2.98    3.16
  -4  -1 -12   -4.61    2.96
   4   1  13    3.71    3.71
  -4  -1 -13   12.00    6.08
   4   1  14   23.95    7.25
   4   1  15   -7.25    4.27
   4   2   0   20.40    2.66
   4   2   0   11.05    2.82
  -4  -2   0   23.58    3.36
  -4  -2   0   22.30    3.93
   4   2   1   10.75    1.88
   4   2   1   17.22    3.93
  -4  -2  -1    6.32    1.85
  -4  -2  -1   10.12    3.00
  -4  -2  -1   16.83    4.07
   4   2   2    1.88    2.06
   4   2   2    1.49    2.24
  -4  -2  -2   -1.49    1.67
  -4  -2  -2   -1.31    2.44
  -4  -2  -2    1.47    2.40
   4   2   3    7.70    2.26
   4   2   3   -3.75    2.62
  -4  -2  -3    9.99    2.58
  -4  -2  -3    7.12    3.19
  -4  -2  -3    9.02    2.94
   4   2   4    4.86    1.51
   4   2   4    1.69    2.80
  -4  -2  -4    4.99    2.21
  -4  -2  -4   -0.93    4.68
  -4  -2  -4   -3.50    2.21
   4   2   5   12.34    1.69
   4   2   5   13.83    3.18
  -4  -2  -5   11.23    2.21
  -4  -2  -5   20.96    5.06
  -4  -2  -5    5.33    4.79
  -4  -2  -6   52.68    3.19
  -4  -2  -6   45.18    3.68
  -4  -2  -6   43.20    4.68
  -4  -2  -6   58.13    5.71
  -4  -2  -7   16.40    1.69
  -4  -2  -7   16.38    1.47
  -4  -2  -7   19.05    4.66
  -4  -2  -7   -0.38    4.41
  -4  -2  -8    0.18    0.56
  -4  -2  -8    0.18    0.56
  -4  -2  -8    2.24    3.18
  -4  -2  -8    7.00    3.88
   4   2   9   68.54    8.58
  -4  -2  -9   45.52    5.80
  -4  -2  -9   48.09    6.46
   4   2  10    3.53    4.29
  -4  -2 -10   10.07    4.84
  -4  -2 -10   -2.03    2.94
   4   2  11    1.87    3.91
  -4  -2 -11    8.29    3.88
   4   2  12    0.00    3.71
  -4  -2 -12   -1.85    3.70
   4   2  13    2.22    5.20
   4   2  14   -1.87    3.53
   4   3   0    0.95    2.46
  -4  -3   0    4.81    3.32
  -4  -3   0   10.87    3.00
  -4  -3   0    9.24    2.96
   4   3   1    6.24    2.66
   4   3   1    8.25    3.19
  -4  -3  -1   10.16    2.96
  -4  -3  -1    3.57    2.82
  -4  -3  -1    9.94    3.50
   4   3   2   12.09    2.64
   4   3   2   13.87    3.37
  -4  -3  -2    9.02    2.03
  -4  -3  -2   18.77    4.88
  -4  -3  -2    9.56    2.39
   4   3   3    3.39    1.70
   4   3   3   -3.75    3.93
  -4  -3  -3    8.65    2.39
  -4  -3  -3   10.14    3.57
  -4  -3  -3    3.68    2.57
   4   3   4    1.51    1.88
   4   3   4   10.50    3.75
  -4  -3  -4    0.36    1.29
  -4  -3  -4    2.62    3.00
  -4  -3  -4    4.41    3.68
   4   3   5    3.95    1.13
  -4  -3  -5    4.22    1.29
  -4  -3  -5   -0.38    4.31
  -4  -3  -5    5.15    3.50
   4   3   6    8.06    1.69
  -4  -3  -6    7.18    1.85
  -4  -3  -6    8.06    4.68
  -4  -3  -6   17.66    3.32
  -4  -3  -7    0.93    1.11
  -4  -3  -7    2.22    1.11
  -4  -3  -7   -3.75    3.00
  -4  -3  -7   -5.33    3.50
  -4  -3  -8    5.99    3.93
  -4  -3  -8    6.44    4.23
  -4  -3  -9   12.34    4.66
  -4  -3  -9    2.21   10.68
   4   3  10    9.67    4.29
  -4  -3 -10   10.64    6.35
  -4  -3 -10    3.32    3.50
   4   3  11    9.67    4.27
  -4  -3 -11    1.69    6.35
  -4  -3 -11    4.61    4.97
   4   3  12   11.34    5.20
   4   3  13    6.87    7.43
   4   4   0    5.33    2.10
  -4  -4   0    0.18    2.03
  -4  -4   0    5.26    2.82
  -4  -4   0    2.58    2.03
   4   4   1    7.21    1.70
  -4  -4  -1    3.86    2.21
  -4  -4  -1    6.39    2.82
  -4  -4  -1   10.10    2.57
   4   4   2    5.51    2.08
   4   4   2   10.69    3.95
  -4  -4  -2    9.35    2.21
  -4  -4  -2    5.83    4.88
  -4  -4  -2    3.86    3.30
   4   4   3   79.48    4.95
  -4  -4  -3   70.03    6.62
  -4  -4  -3   64.84    5.28
  -4  -4  -3   71.39    5.33
   4   4   4   38.50    3.97
  -4  -4  -4   26.97    3.30
  -4  -4  -4   19.74    4.14
  -4  -4  -4   42.77    5.15
   4   4   5    0.93    1.69
  -4  -4  -5    0.00    1.65
  -4  -4  -5   -1.13    3.75
  -4  -4  -5    3.68    2.94
   4   4   6   24.42    2.64
  -4  -4  -6   24.19    2.58
  -4  -4  -6   18.77    5.26
  -4  -4  -6   28.49    4.97
  -4  -4  -7   13.10    1.87
  -4  -4  -7    9.76    4.50
  -4  -4  -7   15.27    3.86
  -4  -4  -8   45.91    6.94
  -4  -4  -8   55.55    5.71
  -4  -4  -9    8.61    4.86
  -4  -4  -9    1.47    4.41
   4   4  10    1.87    3.71
  -4  -4 -10   14.59    5.42
  -4  -4 -10   16.20    5.35
   4   4  11   21.94    6.33
  -4  -4 -11   15.14    5.80
   4   4  12   -1.67    4.09
  -4  -4 -12   -4.66    4.11
   4   4  13   -1.29    5.02
   4   5   0   -0.20    1.90
  -4  -5   0    0.74    2.21
  -4  -5   0   -2.44    3.39
  -4  -5   0    9.72    3.30
   4   5   1    2.67    2.48
  -4  -5  -1   -2.92    1.83
  -4  -5  -1    3.57    2.82
  -4  -5  -1    2.21    2.39
   4   5   2    2.85    2.48
  -4  -5  -2    4.02    2.75
  -4  -5  -2   12.99    4.90
  -4  -5  -2   16.13    4.22
   4   5   3   61.74    4.77
  -4  -5  -3   54.06    4.95
  -4  -5  -3   67.00    5.49
  -4  -5  -3   59.95    5.69
   4   5   4   25.03    3.03
  -4  -5  -4   25.16    3.12
  -4  -5  -4   29.93    4.90
  -4  -5  -4   31.36    4.77
   4   5   5    7.37    1.70
  -4  -5  -5    7.93    1.85
  -4  -5  -5   14.30    5.45
  -4  -5  -5   12.67    3.48
   4   5   6    2.46    1.88
  -4  -5  -6    2.60    1.11
  -4  -5  -6    3.01    3.57
  -4  -5  -6    3.48    2.94
  -4  -5  -7   14.48    4.32
  -4  -5  -7    8.81    4.59
  -4  -5  -8    4.13    4.50
  -4  -5  -8    5.15    3.30
  -4  -5  -9   -5.63    6.37
  -4  -5  -9    1.47    3.12
   4   5  10   30.70    5.22
  -4  -5 -10   44.03    7.12
   4   5  11   15.99    4.65
  -4  -5 -11   17.58    4.68
   4   5  12  126.15   10.80
  -4  -5 -12  123.57   13.12
   4   6   0    2.10    2.10
  -4  -6   0    6.03    3.84
  -4  -6   0    6.76    3.57
  -4  -6   0    2.92    2.01
   4   6   1    3.25    3.62
  -4  -6  -1   12.97    3.84
  -4  -6  -1   -2.26    4.52
  -4  -6  -1   15.91    4.40
   4   6   2   -1.33    2.48
  -4  -6  -2    3.66    2.01
  -4  -6  -2    7.54    3.21
  -4  -6  -2    6.58    2.92
   4   6   3    9.90    2.85
  -4  -6  -3    3.48    2.01
  -4  -6  -3    1.70    3.01
  -4  -6  -3   -1.83    2.57
   4   6   4    3.23    1.53
  -4  -6  -4    3.32    1.85
  -4  -6  -4   -6.60    4.72
   4   6   5   22.59    2.67
  -4  -6  -5   37.52    5.47
  -4  -6  -5   20.90    4.04
  -4  -6  -6   14.14    4.14
  -4  -6  -6    8.07    3.30
  -4  -6  -7   10.17    4.52
  -4  -6  -7    5.69    3.48
   4   6   8   13.55    8.27
   4   6   9    2.06    3.57
   4   6  10   22.52    4.50
   4   6  11    7.80    4.65
  -4  -6 -11   14.62    6.75
   4   7   0    3.80    2.85
  -4  -7   0    5.85    3.84
  -4  -7   0    4.52    3.95
  -4  -7   0    7.48    3.28
   4   7   1   -2.10    1.90
  -4  -7  -1    4.75    2.92
  -4  -7  -1    6.21    3.97
  -4  -7  -1    5.47    2.19
   4   7   2    4.58    2.85
  -4  -7  -2    3.84    2.57
  -4  -7  -2    9.24    4.72
  -4  -7  -2    1.09    2.37
   4   7   3    4.00    2.48
  -4  -7  -3    2.76    2.57
  -4  -7  -3    6.94    3.84
   4   7   4   23.06    2.87
  -4  -7  -4   16.04    4.54
  -4  -7  -4   23.97    4.22
   4   7   5    5.71    2.28
  -4  -7  -5   11.32    4.16
  -4  -7  -5   10.44    3.30
  -4  -7  -6   17.92    6.60
  -4  -7  -6   15.39    3.66
   4   7   7    4.90    4.72
   4   7   8   -4.34    4.14
   4   7   9   22.39    5.28
   4   7  10   18.98    6.39
   4   8   0    1.70    1.70
  -4  -8   0    0.18    2.75
  -4  -8   0    4.32    3.77
  -4  -8   0    1.45    2.55
   4   8   1   20.35    3.62
  -4  -8  -1   21.41    3.12
  -4  -8  -1   36.76    6.23
  -4  -8  -1   27.74    4.58
   4   8   2    2.85    1.90
  -4  -8  -2    5.69    2.75
  -4  -8  -2    4.92    3.59
  -4  -8  -2    5.29    3.84
   4   8   3    2.48    2.10
  -4  -8  -3    7.93    3.79
  -4  -8  -3    0.92    3.84
   4   8   4   10.48    2.48
  -4  -8  -4   10.01    3.79
  -4  -8  -4   17.57    4.58
   4   8   5   -9.83    5.29
   4   8   6   -7.93    4.34
   4   8   7    3.59    4.54
   4   8   8   25.48    6.60
   4   9   0    1.90    3.23
  -4  -9   0   12.24    4.70
  -4  -9   0    8.74    2.73
   4   9   1   13.28    2.85
  -4  -9  -1   15.09    3.97
  -4  -9  -1    7.66    2.75
   4   9   2   -2.66    3.23
  -4  -9  -2    5.85    6.05
  -4  -9  -2    3.10    2.75
   4   9   3    3.61    2.66
  -4  -9  -3    9.26    4.74
   4   9   4   -3.97    4.16
   4   9   5    7.95    4.36
   4   9   6    4.54    6.44
   4   9   7    9.65    3.97
   4  10   0   -2.26    3.21
  -4 -10   0   -4.52    4.32
   4  10   1   -2.46    2.08
  -4 -10  -1    6.60    4.72
   4  10   2    5.87    3.41
  -4 -10  -2   18.89    4.92
   4  10   3    6.82    7.37
   4  10   4    7.77    4.54
   4  10   5   14.01    6.26
   4  11   0   18.09    4.52
  -4 -11   0   25.80    5.47
   4  11   1   -0.20    3.01
  -4 -11  -1   -7.55    4.52
   4  11   2    0.75    3.97
  -4 -11  -2    8.50    5.11
   4  11   3    7.57    5.11
   4  12   0    7.70    3.19
  -4 -12   0   16.94    5.28
   5 -13   1    5.63    4.32
   5 -13   2   25.16    5.83
   5 -13   3   64.74    8.83
   5 -13   4   18.19    5.44
   5 -12   1    3.95    3.95
   5 -12   2    2.24    3.95
   5 -12   3    3.93    3.37
   5 -12   4   12.00    4.50
   5 -12   5    8.06    3.93
   5 -12   6   -1.13    3.93
   5 -12   7    6.17    5.62
   5 -12   8   -3.75    3.37
   5 -11   1   51.98    7.14
   5 -11   2   12.94    5.81
   5 -11   3   10.50    5.62
   5 -11   4    5.99    3.93
   5 -11   5    4.86    4.13
   5 -11   6   26.02    5.24
  -5  11  -7    7.86    5.80
  -5  11  -7    9.72    3.86
  -5  11  -8   -0.18    3.55
  -5  11  -8    2.01    2.39
[truncated: 18,836 more chars]
