# Supplementary material for: Polymorphism and surface diversity arising from stress-induced transformations – the case of multicomponent forms of carbamazepine
Source: Acta Crystallogr B Struct Sci Cryst Eng Mater. 2021 Jan 16;77(Pt 1):54–67. doi: 10.1107/S2052520620015437 (PMC7941281; doi:10.1107/S2052520620015437)
Supplement: Supplementary file 3 [file b-77-00054-Isup2.hkl]

data_I                                                                          
_shelx_title ' wj_k3_0034 in P-1'                                               
_shelx_refln_list_code          4                                               
_shelx_F_calc_maximum      140.33                                               
_exptl_crystal_F_000       596.00                                               
_reflns_d_resolution_high  0.8200                                               
                                                                                
loop_                                                                           
 _space_group_symop_operation_xyz                                               
 'x, y, z'                                                                      
 '-x, -y, -z'                                                                   
                                                                                
_cell_length_a     5.2419                                                       
_cell_length_b    15.0825                                                       
_cell_length_c    18.4638                                                       
_cell_angle_alpha 103.874                                                       
_cell_angle_beta   93.756                                                       
_cell_angle_gamma  97.404                                                       
                                                                                
_shelx_F_squared_multiplier     1.000                                           
                                                                                
loop_                                                                           
 _refln_index_h                                                                 
 _refln_index_k                                                                 
 _refln_index_l                                                                 
 _refln_F_squared_calc                                                          
 _refln_F_squared_meas                                                          
 _refln_F_squared_sigma                                                         
 _refln_observed_status                                                         
   1   0   0        985.53       1293.84       281.42 o                         
   2   0   0       1240.45       1118.24        29.01 o                         
   3   0   0         11.60         11.06         1.86 o                         
   4   0   0          0.37          4.35         1.92 o                         
   5   0   0        102.98        105.13        10.38 o                         
   6   0   0          1.25         -0.32         6.06 o                         
  -6   1   0          1.53         -0.78         5.16 o                         
  -5   1   0        468.73        456.85        11.31 o                         
  -4   1   0          1.89          4.71         2.18 o                         
  -3   1   0          1.30          8.25         1.67 o                         
  -2   1   0        184.43        192.62         5.49 o                         
  -1   1   0         92.31         87.03        13.68 o                         
   1   1   0        536.00        236.04         9.37 o                         
   2   1   0         30.73         39.65         5.53 o                         
   3   1   0         19.71         20.18         2.11 o                         
   4   1   0          0.29          0.35         2.07 o                         
   5   1   0        194.07        211.23         7.63 o                         
   6   1   0         10.40          9.10         4.40 o                         
  -6   2   0          0.16         -5.96         5.96 o                         
  -5   2   0        194.78        192.93         6.16 o                         
  -4   2   0        110.20         96.45         5.09 o                         
  -3   2   0        146.96        119.64         6.05 o                         
  -2   2   0        585.71        662.05        12.73 o                         
  -1   2   0       2675.58       1945.21        81.76 o                         
   1   2   0       1363.27       1188.67        26.72 o                         
   2   2   0       4181.31       4267.12       185.46 o                         
   3   2   0         84.08        119.72         4.41 o                         
   4   2   0         19.61         35.63         3.96 o                         
   5   2   0          3.76          0.15         3.12 o                         
   6   2   0          0.27         -4.36         4.36 o                         
  -6   3   0         29.11         19.75         6.70 o                         
  -5   3   0         37.96         49.56         5.63 o                         
  -4   3   0        404.54        381.07         9.04 o                         
  -3   3   0         59.05         74.47        11.24 o                         
  -2   3   0         43.62         72.67         2.82 o                         
  -1   3   0        218.20         82.16         3.27 o                         
   0   3   0        420.34        359.23       231.73 o                         
   1   3   0        105.90         81.62         2.82 o                         
   2   3   0         15.49         17.43         2.31 o                         
   3   3   0        160.34        175.53        17.28 o                         
   4   3   0          9.75         11.56         3.70 o                         
   5   3   0         11.00          7.40         4.80 o                         
   6   3   0          0.40         -0.69         4.32 o                         
  -6   4   0        132.44        148.28        12.39 o                         
  -5   4   0         39.94         74.57         8.69 o                         
  -4   4   0         18.24         16.04        12.86 o                         
  -3   4   0        142.37        151.75         8.53 o                         
  -2   4   0       1015.34        941.83        16.36 o                         
  -1   4   0        304.96        403.75        26.11 o                         
   0   4   0        660.92        550.33        16.01 o                         
   1   4   0        526.37        478.26        11.97 o                         
   2   4   0          0.85         -2.08         2.08 o                         
   3   4   0        323.65        387.23        11.96 o                         
   4   4   0          6.38          5.67         2.02 o                         
   5   4   0         65.42         62.30         9.88 o                         
  -6   5   0         10.71         18.73         7.70 o                         
  -5   5   0         28.02         37.46         5.68 o                         
  -4   5   0          1.92          9.53         5.41 o                         
  -3   5   0          2.71          8.01         0.89 o                         
  -2   5   0        570.31        477.41        11.49 o                         
  -1   5   0        147.68        194.48         6.73 o                         
   0   5   0         51.18         38.42         2.25 o                         
   1   5   0         92.93        148.12         7.54 o                         
   2   5   0        548.92        668.57        18.38 o                         
   3   5   0         12.02          6.28         3.08 o                         
   4   5   0          4.95          2.78         3.80 o                         
   5   5   0         12.02         10.87         4.18 o                         
  -6   6   0          0.50         -8.02         8.02 o                         
  -5   6   0          1.56          1.82         2.16 o                         
  -4   6   0          0.42          0.39         1.20 o                         
  -3   6   0          2.77         -1.03         1.60 o                         
  -2   6   0         95.46         95.85        10.08 o                         
  -1   6   0        885.76        964.75        30.33 o                         
   0   6   0        477.36        449.40        15.22 o                         
   1   6   0        870.79        773.88        20.29 o                         
   2   6   0          1.09          1.56         1.54 o                         
   3   6   0         16.72         20.65         2.58 o                         
   4   6   0          0.27          6.98         2.27 o                         
   5   6   0          1.94          0.29         2.95 o                         
  -6   7   0         51.04         68.60        10.04 o                         
  -5   7   0          1.20         10.04         8.02 o                         
  -4   7   0         34.01         44.28         3.84 o                         
  -3   7   0         30.81         20.57         3.29 o                         
  -2   7   0       1141.37       1318.48        33.72 o                         
  -1   7   0       2533.81       2728.98        74.40 o                         
   0   7   0        204.93        213.48        12.50 o                         
   1   7   0        414.48        436.79        11.76 o                         
   2   7   0          8.69          3.13         2.30 o                         
   3   7   0         18.59         15.65         2.28 o                         
   4   7   0          6.17          9.60         3.03 o                         
   5   7   0          0.36         -0.32         3.53 o                         
  -6   8   0         12.98         16.07        10.04 o                         
  -5   8   0          0.03          3.68         7.02 o                         
  -4   8   0         25.38         21.65         3.00 o                         
  -3   8   0          0.68          1.70         2.73 o                         
  -2   8   0        113.88        121.07         5.40 o                         
  -1   8   0         13.49          2.21         2.46 o                         
   0   8   0         11.63         12.43         2.60 o                         
   1   8   0        382.02        429.86        11.34 o                         
   2   8   0         35.54         24.73         2.99 o                         
   3   8   0         25.49         18.36         6.65 o                         
   4   8   0          0.70          3.09         2.13 o                         
   5   8   0          4.51          3.70         5.90 o                         
  -5   9   0        337.38        396.90        28.58 o                         
  -4   9   0         45.36         35.83         4.67 o                         
  -3   9   0         74.10         66.76         4.54 o                         
  -2   9   0         16.54         11.19         6.90 o                         
  -1   9   0         53.51         39.34         4.67 o                         
   0   9   0        313.36        352.94        35.26 o                         
   1   9   0         35.50         41.33         2.54 o                         
   2   9   0         82.71         87.82         8.91 o                         
   3   9   0         45.86         46.97         4.86 o                         
   4   9   0         20.65         12.93         4.99 o                         
  -5  10   0         37.97         31.21         6.70 o                         
  -4  10   0         15.87         19.93        10.47 o                         
  -3  10   0       1345.67       1374.39        53.03 o                         
  -2  10   0         69.75         72.57         7.70 o                         
  -1  10   0         69.80         92.91         8.84 o                         
   0  10   0        127.90        131.42         6.23 o                         
   1  10   0          3.43          3.52         2.86 o                         
   2  10   0         19.67         17.73         2.93 o                         
   3  10   0        174.08        152.91        10.95 o                         
   4  10   0          0.36         -4.60         4.60 o                         
  -5  11   0          6.03         30.52         9.08 o                         
  -4  11   0        191.23        171.75        24.23 o                         
  -3  11   0        991.38       1043.37        59.90 o                         
  -2  11   0        328.83        264.12        11.52 o                         
  -1  11   0         48.80         38.64         4.08 o                         
   0  11   0          0.01          8.54         3.11 o                         
   1  11   0        131.90        124.81         4.98 o                         
   2  11   0        674.56        683.99        29.98 o                         
   3  11   0         15.06         15.96         4.76 o                         
   4  11   0         31.99         39.13         6.89 o                         
  -5  12   0         23.96          8.72         7.72 o                         
  -4  12   0         13.01         18.16         6.38 o                         
  -3  12   0          0.84         10.06         6.70 o                         
  -2  12   0         96.82        132.39        12.80 o                         
  -1  12   0        109.16         95.88         6.42 o                         
   0  12   0         90.47         74.79         6.07 o                         
   1  12   0         10.91         22.33         5.49 o                         
   2  12   0         32.60         37.91         7.24 o                         
   3  12   0         69.24         59.72         7.99 o                         
   4  12   0         11.31         20.24         8.26 o                         
  -5  13   0         40.23         55.80        11.46 o                         
  -4  13   0          7.69          2.34         6.38 o                         
  -3  13   0        131.94        112.01         9.12 o                         
  -2  13   0         64.96         50.77         7.40 o                         
  -1  13   0         51.48         42.65         7.72 o                         
   0  13   0          3.27         -4.36         4.36 o                         
   1  13   0         23.74         16.08         3.67 o                         
   2  13   0         66.48         89.32         8.60 o                         
   3  13   0         24.60         23.50         7.95 o                         
  -4  14   0         10.87         14.14         7.72 o                         
  -3  14   0        171.93        153.51        16.17 o                         
  -2  14   0         93.35         68.65         8.76 o                         
  -1  14   0         24.11         27.54         8.40 o                         
   0  14   0        218.39        206.05        11.73 o                         
   1  14   0          5.70         -1.66         4.97 o                         
   2  14   0         20.20         23.09         7.24 o                         
   3  14   0          0.00         -5.97         7.59 o                         
  -4  15   0         28.29          9.44         9.78 o                         
  -3  15   0         27.59         26.93        10.78 o                         
  -2  15   0          1.07          7.40         8.76 o                         
  -1  15   0         35.36         24.54         9.40 o                         
   0  15   0         11.42         31.42         8.69 o                         
   1  15   0         41.42         42.47         9.94 o                         
   2  15   0          0.51         -0.32         4.93 o                         
  -3  16   0          2.32         -4.04         7.09 o                         
  -2  16   0          2.72         14.81         7.72 o                         
  -1  16   0         77.42         77.94         9.74 o                         
   0  16   0          9.68         12.38         8.36 o                         
   1  16   0         12.93         12.28         5.33 o                         
  -2  17   0         30.10         44.77        10.46 o                         
  -1  17   0          4.07         10.42         8.72 o                         
   0  17   0         20.77          1.00         6.34 o                         
   1  17   0          0.30         -4.97         8.63 o                         
   1 -18   1         34.93         59.43        11.10 o                         
  -1 -17   1          0.05         -5.65         5.65 o                         
   0 -17   1          0.06         -5.68         6.02 o                         
   1 -17   1         11.93          2.70         5.36 o                         
   2 -17   1          0.40         19.50        10.10 o                         
  -2 -16   1          7.17         -5.61         5.61 o                         
  -1 -16   1          0.14         -1.00         5.65 o                         
   0 -16   1          5.88          6.34         6.02 o                         
   1 -16   1         49.34         62.43        10.06 o                         
   2 -16   1          8.08         -5.38        10.42 o                         
   3 -16   1          1.46         27.25        11.76 o                         
  -2 -15   1         12.45         26.72         6.29 o                         
  -1 -15   1          0.00          1.00         4.65 o                         
   0 -15   1         45.95         74.21         8.36 o                         
   1 -15   1        159.26        165.27        15.47 o                         
   2 -15   1          0.56         -2.02         5.04 o                         
   3 -15   1         40.00         38.68         8.76 o                         
   4 -15   1         32.50         49.45        12.44 o                         
  -3 -14   1         38.91         45.34         8.95 o                         
  -2 -14   1         23.57         17.80         6.26 o                         
  -1 -14   1        186.94        190.51        15.63 o                         
   0 -14   1          4.94          4.59         4.52 o                         
   1 -14   1          6.32          6.02         5.04 o                         
   2 -14   1         72.87        101.86        10.10 o                         
   3 -14   1        127.31        151.00        15.14 o                         
   4 -14   1         50.86         58.50        10.10 o                         
  -3 -13   1         14.70          7.27         7.63 o                         
  -2 -13   1         14.25          2.31         4.61 o                         
  -1 -13   1        123.94        141.83        17.77 o                         
   0 -13   1        252.86        258.73        16.78 o                         
   1 -13   1         11.09         10.42         5.70 o                         
   2 -13   1        303.27        303.07        23.61 o                         
   3 -13   1        245.47        180.25        14.47 o                         
   5 -13   1          8.13         10.06         7.72 o                         
  -4 -12   1         20.22         11.06         6.38 o                         
  -3 -12   1          1.73          2.31         4.97 o                         
  -2 -12   1        194.70        213.88        34.21 o                         
  -1 -12   1         68.62         50.63         9.82 o                         
   0 -12   1         17.53         38.18         7.87 o                         
   1 -12   1         13.11          8.98         4.00 o                         
   2 -12   1        199.23        228.82        18.51 o                         
   3 -12   1          9.58         17.80         6.38 o                         
   4 -12   1          0.19          4.78        65.56 o                         
   5 -12   1         27.55          7.06         7.06 o                         
  -4 -11   1          2.85          8.40         7.06 o                         
  -3 -11   1        199.63        198.43        12.09 o                         
  -2 -11   1         24.82         32.80         8.59 o                         
  -1 -11   1        130.68        135.13         5.57 o                         
   0 -11   1         97.38        142.58         7.38 o                         
   1 -11   1         50.74         35.53         4.32 o                         
   2 -11   1        368.45        289.93        13.09 o                         
   3 -11   1        494.33        464.23        33.68 o                         
   4 -11   1        111.95        126.85        15.89 o                         
   5 -11   1         66.89         92.91        12.76 o                         
  -4 -10   1          0.57         -5.54         5.54 o                         
  -3 -10   1        126.93        109.47         9.41 o                         
  -2 -10   1          7.82          3.20         3.16 o                         
  -1 -10   1          2.71          9.95         2.35 o                         
   0 -10   1        131.50        125.30         7.99 o                         
   1 -10   1         16.02          6.31         2.95 o                         
   2 -10   1         18.01         27.44         4.14 o                         
   3 -10   1        206.60        207.28        23.26 o                         
   4 -10   1        104.37         90.67         5.51 o                         
   5 -10   1         84.35        122.33        11.42 o                         
  -5  -9   1          2.45          3.81         4.35 o                         
  -4  -9   1         28.84         24.03         4.24 o                         
  -3  -9   1          0.22          1.91         2.60 o                         
  -2  -9   1         20.21         24.32         3.41 o                         
  -1  -9   1          0.15         -0.79         1.40 o                         
   0  -9   1        428.31        533.92        18.47 o                         
   1  -9   1          0.63         -1.87         2.57 o                         
   2  -9   1       1146.87       1137.75        42.69 o                         
   3  -9   1         35.43         35.54         2.10 o                         
   4  -9   1        190.63        237.08        11.39 o                         
   5  -9   1        112.43        103.49        20.10 o                         
  -5  -8   1         19.45         10.96         3.96 o                         
  -4  -8   1         59.20         36.82         4.34 o                         
  -3  -8   1          1.61         -2.40         2.40 o                         
  -2  -8   1         12.20          7.95         2.38 o                         
  -1  -8   1          1.50          0.19         1.99 o                         
   0  -8   1         57.42         72.72         4.25 o                         
   1  -8   1        884.88        871.91        36.68 o                         
   2  -8   1        816.92        819.43        21.62 o                         
   3  -8   1        765.07        723.17        17.88 o                         
   4  -8   1          0.23         -2.90         2.90 o                         
   5  -8   1          0.14          4.34         5.95 o                         
   6  -8   1          0.31         -2.34        10.04 o                         
  -5  -7   1          0.62          5.86         6.42 o                         
  -4  -7   1         62.33         42.01         3.59 o                         
  -3  -7   1         45.27         48.34         8.68 o                         
  -2  -7   1         11.28         16.42         2.21 o                         
  -1  -7   1          0.07          5.56         1.95 o                         
   0  -7   1        192.14        240.41         8.38 o                         
   1  -7   1        101.37         94.97         4.96 o                         
   2  -7   1        363.89        399.09        13.83 o                         
   3  -7   1        136.64        169.45         5.65 o                         
   4  -7   1        136.39        120.32         5.49 o                         
   5  -7   1         38.88         35.65        15.92 o                         
   6  -7   1         23.97          8.69         6.70 o                         
  -5  -6   1          5.57          8.11        10.92 o                         
  -4  -6   1        106.08        112.94        16.03 o                         
  -3  -6   1          3.73         12.75         2.29 o                         
  -2  -6   1        139.64        153.03         4.98 o                         
  -1  -6   1        332.30        279.19         9.44 o                         
   0  -6   1          7.39         18.76         5.61 o                         
   1  -6   1         17.88         15.67         2.82 o                         
   2  -6   1          3.75          5.27         6.92 o                         
   3  -6   1         32.38         25.46         1.61 o                         
   4  -6   1          0.09          1.92         1.81 o                         
   5  -6   1         70.02         62.67        11.91 o                         
   6  -6   1          0.00          3.68         7.02 o                         
  -5  -5   1          1.98          2.05         3.41 o                         
  -4  -5   1         40.82         52.86         3.70 o                         
  -3  -5   1         33.21         44.84         4.02 o                         
  -2  -5   1        557.15        544.48        18.99 o                         
  -1  -5   1        857.40       1058.39        23.06 o                         
   0  -5   1        197.03        274.25         8.87 o                         
   1  -5   1         14.08         16.04         2.71 o                         
   2  -5   1         31.38         45.69         2.20 o                         
   3  -5   1         32.56         46.50         2.20 o                         
   4  -5   1          5.55          5.84         1.91 o                         
   5  -5   1          0.17          2.09         3.33 o                         
   6  -5   1          6.84          7.70         7.70 o                         
  -5  -4   1         20.63         18.35         4.18 o                         
  -4  -4   1        155.82        143.17         5.76 o                         
  -3  -4   1         58.98         48.86         3.29 o                         
  -2  -4   1       1278.73       1286.67        30.02 o                         
  -1  -4   1       1224.84       1183.06        30.24 o                         
   0  -4   1        317.41        307.24        10.94 o                         
   1  -4   1       2022.70       1762.32        43.69 o                         
   2  -4   1       1546.46       1571.28        28.54 o                         
   3  -4   1        229.38        246.49         7.74 o                         
   4  -4   1         13.33         11.66         3.50 o                         
   5  -4   1         43.93         51.44         8.69 o                         
   6  -4   1         54.34         40.79         8.69 o                         
  -6  -3   1         15.01         10.89         6.73 o                         
  -5  -3   1          1.19         11.75         8.41 o                         
  -4  -3   1         14.37         13.07         4.67 o                         
  -3  -3   1         46.69         45.11         3.90 o                         
  -2  -3   1         42.21         32.26         2.74 o                         
  -1  -3   1       4043.46       4085.53       102.41 o                         
   0  -3   1         17.62         69.38         4.68 o                         
   1  -3   1       9336.44       8760.75       220.64 o                         
   2  -3   1        330.77        255.29         6.18 o                         
   3  -3   1          8.73          9.39         2.28 o                         
   4  -3   1        425.37        504.44        12.55 o                         
   5  -3   1        107.11        110.10        17.78 o                         
   6  -3   1          0.15         -5.36         5.36 o                         
  -6  -2   1         24.02         29.63         6.36 o                         
  -5  -2   1          2.17         11.26         7.37 o                         
  -4  -2   1         46.05         57.16         3.73 o                         
  -3  -2   1        374.49        413.35        11.08 o                         
  -2  -2   1        476.55        510.48        15.56 o                         
  -1  -2   1        457.18        342.72         9.83 o                         
   1  -2   1       1123.56        856.07        18.25 o                         
   2  -2   1        211.82        122.85         3.24 o                         
   3  -2   1        358.11        397.88         7.87 o                         
   4  -2   1        520.48        510.02        14.31 o                         
   5  -2   1        181.61        170.77         9.99 o                         
   6  -2   1         12.92         31.71         7.09 o                         
  -6  -1   1         45.42         47.21         5.89 o                         
  -5  -1   1        124.39        111.94         7.96 o                         
  -4  -1   1          1.36         -0.60         2.22 o                         
  -3  -1   1         41.23         31.23         2.69 o                         
  -2  -1   1        714.25        732.10        40.35 o                         
  -1  -1   1          0.29         52.24        16.29 o                         
   1  -1   1          9.05          4.25         0.67 o                         
   2  -1   1        634.33        536.16         9.74 o                         
   3  -1   1       1066.54       1055.64        22.46 o                         
   4  -1   1        109.62        132.46         6.11 o                         
   5  -1   1         49.19         48.86         5.52 o                         
   6  -1   1         35.15         31.70        47.16 o                         
  -6   0   1         19.75         21.85         4.43 o                         
  -5   0   1          0.17          5.90         4.13 o                         
  -4   0   1         17.12         19.94         3.73 o                         
  -3   0   1          1.68          1.14         3.96 o                         
  -2   0   1         44.33         42.65         3.76 o                         
  -1   0   1        826.54       1210.11        49.23 o                         
   1   0   1      13424.01      11552.10      1438.84 o                         
   2   0   1         17.73         20.79         3.09 o                         
   3   0   1          1.00          3.15         1.97 o                         
   4   0   1         85.57         93.85         4.15 o                         
   5   0   1         72.29         78.27         4.01 o                         
   6   0   1         97.20        109.44         8.97 o                         
  -6   1   1         36.93         19.93        10.96 o                         
  -5   1   1         27.74         38.86         4.56 o                         
  -4   1   1         13.12         19.93         3.69 o                         
  -3   1   1         44.85         61.10         2.65 o                         
  -2   1   1       1664.94       1502.45        39.90 o                         
  -1   1   1       6430.28       6353.33       248.86 o                         
   1   1   1       2118.14       2171.29        42.69 o                         
   2   1   1        938.91        936.87        22.34 o                         
   3   1   1        174.80        146.76         4.17 o                         
   4   1   1          0.00          1.31         2.43 o                         
   5   1   1         20.33         26.06         3.30 o                         
   6   1   1          8.94          4.29         3.03 o                         
  -6   2   1         31.65         12.32         8.70 o                         
  -5   2   1          1.36          3.36         3.08 o                         
  -4   2   1         48.51         64.20         3.18 o                         
  -3   2   1         58.28         73.84         2.75 o                         
  -2   2   1          0.05          3.19         1.53 o                         
  -1   2   1        347.57        173.25        33.80 o                         
   1   2   1        151.06        116.75         3.49 o                         
   2   2   1         53.32         48.19         2.53 o                         
   3   2   1        208.72        231.70         6.17 o                         
   4   2   1         30.21         20.20         3.25 o                         
   5   2   1         24.17         20.00         3.45 o                         
   6   2   1         19.79         27.93         4.89 o                         
  -6   3   1          0.69         -4.36         5.70 o                         
  -5   3   1         11.29         17.04         4.81 o                         
  -4   3   1        142.95        200.45         7.56 o                         
  -3   3   1        365.83        360.93         8.49 o                         
  -2   3   1          5.20         14.36         3.73 o                         
  -1   3   1      14855.33      17418.29       547.10 o                         
   0   3   1       8356.50       9319.14       251.08 o                         
   1   3   1       3210.20       3270.74        68.35 o                         
   2   3   1       1677.80       1859.94        45.47 o                         
   3   3   1         18.77         18.50         2.31 o                         
   4   3   1          9.83         13.50         2.39 o                         
   5   3   1         13.18         21.09         3.45 o                         
   6   3   1          0.38          0.00         6.59 o                         
  -6   4   1         27.30         35.14         6.70 o                         
  -4   4   1         16.44         11.75         3.83 o                         
  -3   4   1        160.25        163.58         5.55 o                         
  -2   4   1        264.60        252.58        11.62 o                         
  -1   4   1        780.69        649.46        20.09 o                         
   0   4   1        304.29        243.66         7.86 o                         
   1   4   1         97.84         99.79         2.85 o                         
   2   4   1         29.02         45.93         6.33 o                         
   3   4   1         27.98         22.39         3.47 o                         
   4   4   1          5.49         12.61         1.96 o                         
   5   4   1          3.24          8.39         3.92 o                         
  -6   5   1         40.64         45.18        10.38 o                         
  -5   5   1          3.60          9.72         4.68 o                         
  -4   5   1          0.85          3.10         3.40 o                         
  -3   5   1         42.96         41.37         5.64 o                         
  -2   5   1        406.77        347.69         9.05 o                         
  -1   5   1        571.91        666.15        17.56 o                         
   0   5   1        648.67        568.99        23.09 o                         
   1   5   1         87.15         85.90         3.41 o                         
   2   5   1        616.59        624.19        16.24 o                         
   3   5   1         64.80         50.01         3.26 o                         
   4   5   1          0.21          1.73         2.43 o                         
   5   5   1         38.82         35.81         6.68 o                         
  -6   6   1         96.81        117.88        12.07 o                         
  -5   6   1         59.64         55.64         3.66 o                         
  -4   6   1         47.06         37.53         6.32 o                         
  -3   6   1          3.29          1.59         1.78 o                         
  -2   6   1       1197.72       1157.90        44.75 o                         
  -1   6   1        483.68        433.50        12.46 o                         
   0   6   1        376.87        374.18        14.65 o                         
   1   6   1         23.51         52.53         3.23 o                         
   2   6   1         12.60         21.91         2.06 o                         
   3   6   1          0.08          1.17         2.57 o                         
   4   6   1          0.40         14.37         7.19 o                         
   5   6   1          3.83          7.02         3.44 o                         
  -6   7   1         37.25         29.83         9.37 o                         
  -5   7   1         12.09         14.08         5.70 o                         
  -4   7   1         28.59         47.80        10.20 o                         
  -3   7   1         32.57         39.51         3.30 o                         
  -2   7   1        351.35        327.53        11.78 o                         
  -1   7   1       1869.49       2060.93        58.74 o                         
   0   7   1        817.82        856.84        24.12 o                         
   1   7   1        114.27        112.42         4.96 o                         
   2   7   1         20.02         21.64         4.50 o                         
   3   7   1          8.83         10.13         1.94 o                         
   4   7   1          0.29          5.19         3.28 o                         
   5   7   1          3.93          4.80         4.35 o                         
  -6   8   1          8.50          6.02         7.70 o                         
  -5   8   1         73.53         58.99        11.39 o                         
  -4   8   1         18.08         19.13         3.65 o                         
  -3   8   1        125.70        120.43         8.45 o                         
  -2   8   1        619.60        667.22        21.07 o                         
  -1   8   1        217.31        201.46        11.30 o                         
   0   8   1        432.07        532.67        27.38 o                         
   1   8   1         13.49         14.29         3.29 o                         
   2   8   1         10.02          3.81         2.48 o                         
   3   8   1         14.36          9.52         2.31 o                         
   4   8   1         41.62         44.58         5.87 o                         
   5   8   1          0.41          0.90         3.68 o                         
  -4   9   1         71.29         95.94        17.61 o                         
  -3   9   1         77.35         76.25         5.01 o                         
  -2   9   1         55.93         50.50         5.09 o                         
  -1   9   1         14.56         17.55         3.50 o                         
   0   9   1        699.20        752.57        29.04 o                         
   1   9   1        429.48        433.51        20.22 o                         
   2   9   1        137.18        141.83         6.86 o                         
   3   9   1         56.90         56.12         4.38 o                         
   4   9   1         24.24         21.60         3.63 o                         
  -5  10   1        106.99        110.13        12.76 o                         
  -4  10   1         41.89         40.26         4.04 o                         
  -3  10   1        134.70        114.02         5.09 o                         
  -2  10   1         35.29         33.28         2.31 o                         
  -1  10   1         93.49         80.80         5.61 o                         
   0  10   1        267.62        257.16        11.42 o                         
   1  10   1        221.02        194.07         6.32 o                         
   2  10   1        521.06        553.99        33.21 o                         
   3  10   1         17.40         13.28        12.35 o                         
   4  10   1          5.06          0.56         8.10 o                         
  -5  11   1         15.81         25.52         7.40 o                         
  -4  11   1         64.24         52.76         5.39 o                         
  -3  11   1          0.38         -5.38         5.38 o                         
  -2  11   1         40.32         66.69        12.39 o                         
  -1  11   1         19.25         17.49         3.44 o                         
   0  11   1          1.84          8.36         3.75 o                         
   1  11   1        243.64        241.08        24.00 o                         
   2  11   1          1.51          8.11         2.61 o                         
   3  11   1        134.01        139.25         8.51 o                         
   4  11   1          0.08         -5.61         6.57 o                         
  -5  12   1         28.97         21.52        12.12 o                         
  -4  12   1         11.43         16.80         8.76 o                         
  -3  12   1        294.10        319.45        27.33 o                         
  -2  12   1        136.29        147.30        12.12 o                         
  -1  12   1         20.93         17.25         9.95 o                         
   0  12   1          0.02          7.99         3.57 o                         
   1  12   1         36.33         55.57         4.85 o                         
   2  12   1         16.09         24.09         9.61 o                         
   3  12   1          6.73          2.31         4.29 o                         
  -4  13   1         60.23         60.58         9.44 o                         
  -3  13   1         73.00         85.16         9.78 o                         
  -2  13   1         33.79         45.42         7.72 o                         
  -1  13   1          3.56          5.04         5.04 o                         
   0  13   1         13.03         32.79         5.36 o                         
   1  13   1         64.04         64.07         5.01 o                         
   2  13   1          1.59         -4.29         4.61 o                         
   3  13   1          3.49         -5.29         6.63 o                         
  -4  14   1        111.73        102.46        12.48 o                         
  -3  14   1         11.60         23.91        11.13 o                         
  -2  14   1         43.02         52.17         7.76 o                         
  -1  14   1        429.72        437.57        28.72 o                         
   0  14   1         98.42        107.39        11.61 o                         
   1  14   1          0.02         12.96         7.31 o                         
   2  14   1         44.57         44.81         6.93 o                         
   3  14   1         17.55         24.82         8.60 o                         
  -4  15   1          3.29         -4.72         7.76 o                         
  -3  15   1          1.72          0.00         6.42 o                         
  -2  15   1          0.09         -6.42         6.42 o                         
  -1  15   1          2.33         16.80         6.74 o                         
   0  15   1         32.47         26.09         7.38 o                         
   1  15   1          4.67          8.31         5.97 o                         
   2  15   1          0.01          1.00         6.93 o                         
  -3  16   1         33.14         19.55         7.40 o                         
  -2  16   1          8.99         -1.34         6.42 o                         
  -1  16   1         39.87         32.62         7.40 o                         
   0  16   1          7.93         14.73         6.02 o                         
   1  16   1         26.24          3.66         8.63 o                         
  -2  17   1          1.25          1.34        11.13 o                         
  -1  17   1         38.26         36.98         8.76 o                         
   0  17   1         12.52          0.68         5.68 o                         
   1 -18   2          0.48         -6.02         6.02 o                         
  -1 -17   2          0.23          5.97         6.63 o                         
   0 -17   2        102.45        107.26        12.03 o                         
   1 -17   2          3.76          9.04         6.70 o                         
   2 -17   2         19.40          4.72         8.08 o                         
   3 -17   2         10.20         46.75        12.44 o                         
  -2 -16   2          3.78         -7.27         7.92 o                         
  -1 -16   2          6.30          5.33         5.97 o                         
   0 -16   2         10.39         33.42         8.69 o                         
   1 -16   2          6.93          5.70         6.70 o                         
   2 -16   2          0.15          3.02         6.38 o                         
   3 -16   2          2.44         12.80         7.72 o                         
  -2 -15   2         15.97          2.98         5.93 o                         
  -1 -15   2          1.72         -3.66         4.65 o                         
   0 -15   2         33.68         26.08         7.02 o                         
   1 -15   2         63.53         54.36         8.04 o                         
   2 -15   2          2.39         -5.38         5.38 o                         
   3 -15   2          0.08         16.12         7.72 o                         
   4 -15   2         36.22         19.18         8.76 o                         
  -3 -14   2          3.61         -1.98         7.59 o                         
  -2 -14   2         24.71         43.89         6.29 o                         
  -1 -14   2        276.81        256.39        17.66 o                         
   0 -14   2         99.37        102.38         5.71 o                         
   1 -14   2        266.73        294.27        18.20 o                         
   2 -14   2         89.92         49.72         7.40 o                         
   3 -14   2         39.89         47.04         7.40 o                         
   4 -14   2          0.19         10.06         9.08 o                         
  -3 -13   2          2.10          4.65         7.63 o                         
  -2 -13   2         33.88         39.28         7.60 o                         
  -1 -13   2         28.99         14.69         2.98 o                         
   0 -13   2        810.78        847.83        35.19 o                         
   1 -13   2          0.13         -5.04         5.04 o                         
   2 -13   2          6.95          1.34         6.02 o                         
   3 -13   2         70.89         97.03        11.76 o                         
   4 -13   2          2.30          7.72         6.02 o                         
   5 -13   2         32.61         44.97        10.42 o                         
  -4 -12   2          9.52          4.36         6.70 o                         
  -3 -12   2        185.46        192.40        15.72 o                         
  -2 -12   2         10.84          1.00         4.61 o                         
  -1 -12   2         53.18         67.62         4.24 o                         
   0 -12   2          1.99          6.12         3.94 o                         
   1 -12   2          4.08         -2.91         3.34 o                         
   2 -12   2        311.44        313.55        19.89 o                         
   3 -12   2          6.96          5.36         4.36 o                         
   4 -12   2          3.07          2.24         1.77 o                         
   5 -12   2          3.53          4.00         7.06 o                         
  -4 -11   2          7.62          8.76         5.04 o                         
  -3 -11   2         10.92         13.65         6.31 o                         
  -2 -11   2        222.81        260.33        11.63 o                         
  -1 -11   2        165.19        174.45        12.91 o                         
   0 -11   2         13.07          0.76         3.56 o                         
   1 -11   2         13.16         23.03         3.40 o                         
   2 -11   2       1373.08       1489.50        56.93 o                         
   3 -11   2        257.31        257.71        18.14 o                         
   4 -11   2         16.87         20.43         4.09 o                         
   5 -11   2         25.76         23.13        10.38 o                         
  -4 -10   2          0.00          2.66         3.33 o                         
  -3 -10   2         46.86         45.96        16.10 o                         
  -2 -10   2          6.51          7.39         8.06 o                         
  -1 -10   2         23.38         15.60         5.52 o                         
   0 -10   2         81.26         71.38         4.87 o                         
   1 -10   2         19.93         38.16         6.19 o                         
   2 -10   2         48.21         33.57         3.50 o                         
   3 -10   2        154.18        139.88         7.57 o                         
   4 -10   2        110.44        105.71         6.85 o                         
   5 -10   2          0.19         -2.34         6.70 o                         
  -5  -9   2          1.49          3.80         3.93 o                         
  -4  -9   2         15.29         12.42         3.73 o                         
  -3  -9   2          5.44          0.21         2.19 o                         
  -2  -9   2         55.77         53.08         9.40 o                         
  -1  -9   2         83.57        115.75        10.58 o                         
   0  -9   2        131.39        162.08         7.05 o                         
   1  -9   2        109.55        101.88         5.65 o                         
   2  -9   2         27.39         35.21         6.79 o                         
   3  -9   2        545.13        546.63        15.95 o                         
   4  -9   2          0.94          1.88         4.50 o                         
   5  -9   2          3.10          7.38         5.68 o                         
  -5  -8   2         14.55         19.46         4.44 o                         
  -4  -8   2          0.24          0.07         3.28 o                         
  -3  -8   2          1.88          0.77         2.21 o                         
  -2  -8   2         57.87         66.71         4.57 o                         
  -1  -8   2          2.06          5.04         1.63 o                         
   0  -8   2        157.19        207.09         7.58 o                         
   1  -8   2         16.18         21.25         7.10 o                         
   2  -8   2        201.23        185.92         5.57 o                         
   3  -8   2          0.00         -1.10         1.10 o                         
   4  -8   2         51.60         41.48        11.71 o                         
   5  -8   2          0.26         -2.54         4.45 o                         
   6  -8   2          0.87         21.07         9.69 o                         
  -5  -7   2          0.23         -3.46         4.04 o                         
  -4  -7   2          2.16         -2.77         8.96 o                         
  -3  -7   2         71.40         61.42         3.92 o                         
  -2  -7   2        158.20        151.35         5.15 o                         
  -1  -7   2        188.52        204.02        16.10 o                         
   0  -7   2         12.49          7.75         2.46 o                         
   1  -7   2         21.30         27.43        12.86 o                         
   2  -7   2        480.11        465.25        12.18 o                         
   3  -7   2        227.03        259.92         6.59 o                         
   4  -7   2         13.64         17.24         2.78 o                         
   5  -7   2         45.65         36.94         5.23 o                         
   6  -7   2         11.31         19.41         8.02 o                         
  -5  -6   2          4.18          5.87         3.82 o                         
  -4  -6   2         23.83         17.66         2.74 o                         
  -3  -6   2         37.17         27.01         3.91 o                         
  -2  -6   2         29.25         22.86         4.64 o                         
  -1  -6   2         69.93         83.92         5.86 o                         
   0  -6   2       2646.77       2845.98       140.91 o                         
   1  -6   2       1610.31       1733.21        52.39 o                         
   2  -6   2        693.42        725.86        22.38 o                         
   3  -6   2        419.39        416.68         8.56 o                         
   4  -6   2          1.72          4.07         4.61 o                         
   5  -6   2          1.11         -1.03         2.16 o                         
   6  -6   2         25.09         28.74         7.02 o                         
  -5  -5   2         26.93         25.61         6.75 o                         
  -4  -5   2        156.23        200.78         7.31 o                         
  -3  -5   2        257.36        270.89         8.39 o                         
  -2  -5   2        510.43        491.31        11.36 o                         
  -1  -5   2         10.06          3.04         1.50 o                         
   0  -5   2        162.91         83.61         3.67 o                         
   1  -5   2       2642.83       2703.57        65.45 o                         
   2  -5   2         61.59         64.42         3.93 o                         
   3  -5   2         18.57         22.35         5.36 o                         
   4  -5   2         86.89         88.12         4.63 o                         
   5  -5   2         55.92         76.69         6.16 o                         
   6  -5   2         12.92         10.67         8.69 o                         
  -5  -4   2          5.26          7.91         4.56 o                         
  -4  -4   2          3.25          7.06         3.94 o                         
  -3  -4   2         17.13         13.06         3.33 o                         
  -2  -4   2        840.27        852.37        23.47 o                         
  -1  -4   2         31.46         41.70         2.40 o                         
   0  -4   2         37.15         26.78         4.20 o                         
   1  -4   2       3700.27       3476.77        81.53 o                         
   2  -4   2        424.16        462.32        12.09 o                         
   3  -4   2       1053.85       1119.19        25.42 o                         
   4  -4   2        109.09        128.35         5.10 o                         
   5  -4   2         26.83         36.27         6.08 o                         
   6  -4   2         19.33         19.43         3.65 o                         
  -6  -3   2          0.06         -2.63         5.93 o                         
  -5  -3   2         39.24         38.05         5.39 o                         
  -4  -3   2         53.23         53.44         3.66 o                         
  -3  -3   2         46.25         45.62         3.70 o                         
  -2  -3   2        254.72        262.09        17.52 o                         
  -1  -3   2       1468.07       1236.77        38.97 o                         
   0  -3   2          3.90         19.98         8.66 o                         
   1  -3   2       2807.42       2140.41        44.20 o                         
   2  -3   2       1161.39       1046.85        19.30 o                         
   3  -3   2        102.23        120.82         4.23 o                         
   4  -3   2         83.24         71.10         3.35 o                         
   5  -3   2          0.05         -3.44         3.44 o                         
   6  -3   2         85.84        101.61        14.73 o                         
  -6  -2   2         75.26         83.25         8.02 o                         
  -5  -2   2         36.82         46.64         4.30 o                         
  -4  -2   2         60.89         46.68         3.84 o                         
  -3  -2   2       1047.29        983.21        52.92 o                         
  -2  -2   2        154.70        158.43        14.98 o                         
  -1  -2   2       1960.49       1520.50        40.96 o                         
   1  -2   2       3239.88       3554.30        68.29 o                         
   2  -2   2        695.40        823.68        15.67 o                         
   3  -2   2        257.49        220.18        10.68 o                         
   4  -2   2         27.75         32.62         3.75 o                         
   5  -2   2         24.34         17.64         2.98 o                         
   6  -2   2         50.16         78.93       106.67 o                         
  -6  -1   2         27.12         19.60         5.48 o                         
  -5  -1   2         88.82         91.80         6.27 o                         
  -4  -1   2        186.76        205.96        11.37 o                         
  -3  -1   2          2.70          0.30         1.76 o                         
  -2  -1   2          4.93          9.89         2.26 o                         
  -1  -1   2      16367.77      15980.93       621.69 o                         
   1  -1   2       2287.66       2320.84        70.55 o                         
   2  -1   2         58.10         64.64         1.93 o                         
   3  -1   2        127.53        102.76         3.25 o                         
   4  -1   2        194.48        219.75         6.34 o                         
   5  -1   2        189.57        182.20        13.53 o                         
   6  -1   2          0.46          0.91         4.51 o                         
  -6   0   2        121.37        131.38         8.80 o                         
  -5   0   2        311.31        351.34        12.61 o                         
  -4   0   2         15.25          9.17         3.20 o                         
  -3   0   2        119.95        137.39         6.81 o                         
  -2   0   2       1259.51       1121.69        31.91 o                         
  -1   0   2       3024.26       2289.81        84.26 o                         
   1   0   2        896.22        534.76        12.11 o                         
   2   0   2          4.19         12.08         2.57 o                         
   3   0   2       1022.90       1081.50        22.23 o                         
   4   0   2          6.91          5.46         3.50 o                         
   5   0   2          6.87          5.13         3.02 o                         
   6   0   2         64.03         53.03         5.94 o                         
  -6   1   2          0.00          3.36         8.72 o                         
  -5   1   2         24.04         20.28         2.95 o                         
  -4   1   2          1.50          4.33         2.62 o                         
  -3   1   2        365.52        356.70         9.51 o                         
  -2   1   2        145.12        150.35         9.54 o                         
  -1   1   2         14.04          6.60         1.74 o                         
   1   1   2         42.60         42.48         1.79 o                         
   2   1   2        425.41        439.84         9.15 o                         
   3   1   2         89.42         86.34         3.99 o                         
   4   1   2         91.54        100.31         4.31 o                         
   5   1   2         29.87         30.67         3.06 o                         
   6   1   2          0.27          2.49         7.44 o                         
  -6   2   2          4.73          6.55         5.22 o                         
  -5   2   2         63.49         78.39         6.07 o                         
  -4   2   2         26.86         16.91         3.17 o                         
  -3   2   2       1110.83       1100.51        25.07 o                         
  -2   2   2         14.92         16.35         1.22 o                         
  -1   2   2        420.64        214.35         6.68 o                         
   0   2   2        461.46        546.59        20.30 o                         
   1   2   2        869.08        886.27        17.50 o                         
   2   2   2        223.78        263.61         6.49 o                         
   3   2   2         18.74         32.52         2.67 o                         
   4   2   2          0.16          0.58         1.68 o                         
   5   2   2          4.02          8.43         2.99 o                         
   6   2   2         36.55         35.41        10.99 o                         
  -6   3   2          0.29          8.72        10.06 o                         
  -5   3   2         14.14         19.55         3.16 o                         
  -4   3   2         69.76         87.31         4.72 o                         
  -3   3   2         31.81         26.18         2.53 o                         
  -2   3   2          3.51          5.58         1.37 o                         
  -1   3   2       2174.34       1767.53        37.10 o                         
   0   3   2         12.16         33.97         2.33 o                         
   1   3   2         42.29         64.69         2.22 o                         
   2   3   2       3862.03       4097.08        80.27 o                         
   3   3   2         64.28         50.32         3.47 o                         
   4   3   2         16.78         20.78         2.60 o                         
   5   3   2          6.63          4.41         3.40 o                         
  -6   4   2        136.05        134.14        13.09 o                         
  -5   4   2         16.80         17.41         8.72 o                         
  -4   4   2          2.30         -2.29         3.48 o                         
  -3   4   2       1050.54       1156.59        31.37 o                         
  -2   4   2        558.06        580.76        17.74 o                         
  -1   4   2       2755.01       2452.08        57.48 o                         
   0   4   2          0.35          0.02         2.82 o                         
   1   4   2         20.66         22.60         1.97 o                         
   2   4   2          2.10          2.96         2.29 o                         
   3   4   2         15.93         14.92         3.24 o                         
   4   4   2         23.76         13.01         2.24 o                         
   5   4   2          0.48          3.55         4.38 o                         
  -6   5   2          0.51         26.13        10.06 o                         
  -5   5   2         53.12         67.35        10.71 o                         
  -4   5   2          5.89          5.44         3.70 o                         
  -3   5   2         11.27          8.18         2.67 o                         
  -2   5   2          5.66         19.62         2.23 o                         
  -1   5   2        103.87         50.81         3.26 o                         
   0   5   2         17.88         18.27         2.09 o                         
   1   5   2        192.59        227.73         8.24 o                         
   2   5   2          5.04          3.41         1.48 o                         
   3   5   2          0.00         -0.78         1.59 o                         
   4   5   2          2.79         14.22         5.74 o                         
   5   5   2         25.71         20.17         5.93 o                         
  -6   6   2         36.81         48.26        11.06 o                         
  -5   6   2         79.71         80.08         5.82 o                         
  -4   6   2        148.58        178.09         9.12 o                         
  -3   6   2          8.00          8.01         1.96 o                         
  -2   6   2       2232.33       2165.47        53.24 o                         
  -1   6   2        230.05        351.12        10.80 o                         
   0   6   2       3650.87       4143.73       140.14 o                         
   1   6   2        183.31        244.35        10.65 o                         
   2   6   2        179.70        220.48        10.60 o                         
   3   6   2          0.08         -0.49         1.77 o                         
   4   6   2          4.15          6.77         3.04 o                         
   5   6   2          6.38          8.46         5.33 o                         
  -6   7   2         15.11         12.06        10.06 o                         
  -5   7   2          6.51          7.38         6.02 o                         
  -4   7   2          4.94          1.66         5.36 o                         
  -3   7   2         40.05         45.70         3.47 o                         
  -2   7   2         11.27         20.91         4.15 o                         
  -1   7   2          0.16         -2.46         2.46 o                         
   0   7   2          0.46          5.98         2.70 o                         
   1   7   2          4.85          7.28         2.19 o                         
   2   7   2          0.34          1.37         1.62 o                         
   3   7   2          0.82          4.15         5.36 o                         
   4   7   2          2.00          7.18         2.53 o                         
   5   7   2         26.75         22.42        11.19 o                         
  -6   8   2         21.40         21.80         9.04 o                         
  -5   8   2         50.00         59.36        10.74 o                         
  -4   8   2         47.95         39.97         3.82 o                         
  -3   8   2         74.97         79.63         5.39 o                         
  -2   8   2        116.87        114.57         4.01 o                         
  -1   8   2        428.55        396.26        13.84 o                         
   0   8   2        156.50        169.81        15.02 o                         
   1   8   2         10.07          6.60         1.78 o                         
   2   8   2         15.31         12.01         1.78 o                         
   3   8   2         30.25         17.98         2.39 o                         
   4   8   2          5.97          7.90         2.40 o                         
   5   8   2         32.29         32.12         7.02 o                         
  -5   9   2        130.70        145.74        15.14 o                         
  -4   9   2        445.18        462.78        18.27 o                         
  -3   9   2          8.71          8.64         2.64 o                         
  -2   9   2         22.71         29.91         2.95 o                         
  -1   9   2         44.84         56.78         6.60 o                         
   0   9   2          0.47         -3.03         3.03 o                         
   1   9   2        195.12        203.34         6.47 o                         
   2   9   2         41.77         37.94         2.99 o                         
   3   9   2         38.06         41.25         4.09 o                         
   4   9   2          0.88          2.71         4.25 o                         
  -5  10   2          0.61         20.50         6.74 o                         
  -4  10   2         37.09         28.11         3.66 o                         
  -3  10   2         90.61         74.85         9.17 o                         
  -2  10   2          0.77          4.37         2.07 o                         
  -1  10   2        119.35        128.03        25.23 o                         
   0  10   2        150.70        177.35         7.94 o                         
   1  10   2        482.31        555.62        15.08 o                         
   2  10   2         49.35         54.96         3.79 o                         
   3  10   2        198.13        200.64         9.70 o                         
   4  10   2         33.09         21.43        11.63 o                         
  -5  11   2          3.92         -0.32        10.10 o                         
  -4  11   2        137.65        147.36        11.80 o                         
  -3  11   2          0.02         -2.49         5.21 o                         
  -2  11   2         23.00         41.19         7.19 o                         
  -1  11   2         12.16         14.59         3.74 o                         
   0  11   2        315.06        393.62        42.14 o                         
   1  11   2        112.41        105.49         6.42 o                         
   2  11   2          3.35         -0.26         2.57 o                         
   3  11   2         67.48         39.25         6.67 o                         
   4  11   2          3.50          7.40         6.92 o                         
  -5  12   2         18.28         22.89         7.40 o                         
  -4  12   2         20.47         28.29         8.40 o                         
  -3  12   2        259.79        249.43        10.04 o                         
  -2  12   2         33.48         22.91         2.82 o                         
  -1  12   2        110.85        102.00        15.01 o                         
   0  12   2          5.48          4.44         3.43 o                         
   1  12   2         14.01          9.60         2.46 o                         
   2  12   2         18.17         25.76         4.63 o                         
   3  12   2          5.54         10.29         4.32 o                         
  -4  13   2         11.95          1.34         9.44 o                         
  -3  13   2          0.46         -8.43         8.43 o                         
  -2  13   2        122.35         93.77         6.06 o                         
  -1  13   2        120.76         92.55        11.46 o                         
   0  13   2        106.47        109.33         9.40 o                         
   1  13   2         48.73         49.55         5.63 o                         
   2  13   2          0.48         -1.00         3.95 o                         
   3  13   2         12.73         10.62         4.65 o                         
  -4  14   2         11.89          2.70         8.44 o                         
  -3  14   2          3.89          8.76         5.74 o                         
  -2  14   2         10.16         10.91         4.01 o                         
  -1  14   2         10.67          5.70         5.38 o                         
   0  14   2        226.12        254.91        20.29 o                         
   1  14   2          8.37         16.92         5.65 o                         
   2  14   2          0.09          0.68         4.93 o                         
  -4  15   2          7.72         -7.43         7.43 o                         
  -2  15   2          0.33         -8.08         8.08 o                         
  -1  15   2         14.80         24.23         8.76 o                         
   0  15   2        172.64        188.71        15.79 o                         
   1  15   2          0.32         -2.31         4.32 o                         
   2  15   2          2.83          3.31         6.93 o                         
  -3  16   2          9.71         18.57         7.76 o                         
  -2  16   2          1.59          4.04         6.06 o                         
  -1  16   2         98.65         87.51        10.46 o                         
   0  16   2         23.01         36.49         9.04 o                         
   1  16   2          0.84         -3.34         6.95 o                         
  -2  17   2         53.84         49.26        10.13 o                         
  -1  17   2          1.65         -0.68         5.38 o                         
   0  17   2          5.57         -4.68         8.02 o                         
   0 -18   3          0.27        -10.01        10.01 o                         
   1 -18   3         24.67         45.59        11.42 o                         
  -1 -17   3         11.83          0.32         5.65 o                         
   0 -17   3          7.27         -3.02         5.68 o                         
   1 -17   3         23.89         28.51        10.06 o                         
   2 -17   3          5.00         12.76         7.06 o                         
   3 -17   3         23.90         20.52         9.44 o                         
  -2 -16   3         18.09         16.51         6.93 o                         
  -1 -16   3          3.68          1.00         6.63 o                         
   0 -16   3         24.79         20.36         7.35 o                         
   1 -16   3          2.63          8.72        10.74 o                         
   2 -16   3         31.70         55.76         9.40 o                         
   3 -16   3          0.12         17.16         8.08 o                         
  -2 -15   3         10.59          6.61         7.92 o                         
  -1 -15   3         12.65         13.94         5.65 o                         
   0 -15   3        107.86         75.86         9.37 o                         
   1 -15   3         42.89         28.83         5.70 o                         
   2 -15   3         13.83         21.48         7.06 o                         
   3 -15   3         50.33         54.10         8.72 o                         
   4 -15   3        329.09        398.53        33.68 o                         
  -3 -14   3          4.61          1.32         8.95 o                         
  -2 -14   3          4.83         -7.59         7.59 o                         
  -1 -14   3        301.29        347.86        24.34 o                         
   0 -14   3        162.08        188.31        10.23 o                         
   1 -14   3          8.43          0.00         5.36 o                         
   2 -14   3          3.29          4.04         6.02 o                         
   3 -14   3          2.34         14.42         6.38 o                         
   4 -14   3          7.05         12.08         9.40 o                         
  -3 -13   3        102.64        124.11        11.67 o                         
  -2 -13   3          2.90         -2.31         7.92 o                         
  -1 -13   3        279.65        247.09        16.10 o                         
   0 -13   3        184.39        208.76        10.39 o                         
   1 -13   3         43.73         33.55         6.38 o                         
   2 -13   3         98.22        126.90        10.42 o                         
   3 -13   3          2.30          7.06         7.38 o                         
   4 -13   3         63.84         50.58         4.63 o                         
   5 -13   3        112.11        115.74        15.79 o                         
  -4 -12   3         19.22         11.74         7.38 o                         
  -3 -12   3         17.29          9.97         4.65 o                         
  -2 -12   3         12.12         18.50         5.29 o                         
  -1 -12   3        253.86        295.41        11.62 o                         
   0 -12   3         15.23         32.41         3.73 o                         
   1 -12   3        110.27        112.27         7.18 o                         
   2 -12   3        712.77        684.19        35.50 o                         
   3 -12   3          3.39         -4.68         4.68 o                         
   4 -12   3          6.22          6.13         3.40 o                         
   5 -12   3         12.43          7.02         6.02 o                         
  -4 -11   3         19.75          9.44         5.04 o                         
  -3 -11   3         14.55          6.31         4.00 o                         
  -2 -11   3        188.85        193.19         9.10 o                         
  -1 -11   3       1367.21       1559.48        47.51 o                         
   0 -11   3          6.69          2.91         4.64 o                         
   1 -11   3        158.66        208.13        10.82 o                         
   2 -11   3          3.15          3.55         4.02 o                         
   3 -11   3        139.65        142.81        11.75 o                         
   4 -11   3         90.65         99.20         5.64 o                         
   5 -11   3         48.64         18.77        10.04 o                         
  -4 -10   3         60.43         63.28         5.74 o                         
  -3 -10   3          9.76         14.39         7.72 o                         
  -2 -10   3         94.02         82.75         5.13 o                         
  -1 -10   3        340.81        289.99        15.04 o                         
   0 -10   3         46.51         55.28         5.22 o                         
   1 -10   3        421.48        457.87        30.32 o                         
   2 -10   3        265.11        323.55        19.57 o                         
   3 -10   3          7.46          3.49         4.69 o                         
   4 -10   3         16.44          9.82         2.69 o                         
   5 -10   3          0.71         -6.02         6.02 o                         
  -5  -9   3          1.39         -1.24         3.91 o                         
  -4  -9   3         47.49         33.72        12.25 o                         
  -3  -9   3         69.01         65.45         7.42 o                         
  -2  -9   3        191.75        190.79        11.14 o                         
  -1  -9   3         12.38          9.02         3.25 o                         
   0  -9   3         17.02         12.15         3.05 o                         
   1  -9   3        210.15        231.54         9.06 o                         
   2  -9   3          2.71          2.19         2.10 o                         
   3  -9   3          0.73         -1.57         2.03 o                         
   4  -9   3         29.73         23.78         2.74 o                         
   5  -9   3          0.04          1.34         5.68 o                         
  -5  -8   3          3.91          2.05         3.66 o                         
  -4  -8   3          0.21          2.32         8.93 o                         
  -3  -8   3         43.75         40.75         2.98 o                         
  -2  -8   3          3.41          7.29         1.83 o                         
  -1  -8   3        346.42        364.62        12.31 o                         
   0  -8   3         78.20         85.90         5.66 o                         
   1  -8   3          2.89          6.03         2.81 o                         
   2  -8   3        122.87         95.66         3.65 o                         
   3  -8   3         21.09         18.06         1.88 o                         
   4  -8   3          0.00          4.43         2.67 o                         
   5  -8   3          2.10         35.35        26.08 o                         
   6  -8   3          0.55         -8.02         9.01 o                         
  -5  -7   3          5.21          7.93         3.66 o                         
  -4  -7   3         13.11         22.47        10.35 o                         
  -3  -7   3          0.72          6.48         2.14 o                         
  -2  -7   3        235.10        211.91        12.85 o                         
  -1  -7   3          5.81          2.11         2.79 o                         
   0  -7   3        491.06        493.12        16.92 o                         
   1  -7   3          0.20         -3.12         3.12 o                         
   2  -7   3        280.02        259.00         8.08 o                         
   3  -7   3         83.88         81.82         3.35 o                         
   4  -7   3        137.98        145.50         5.49 o                         
   5  -7   3         54.25         47.26         3.19 o                         
   6  -7   3         25.27         18.69         8.69 o                         
  -5  -6   3          2.30          4.20         5.75 o                         
  -4  -6   3          9.72          7.26         4.67 o                         
  -3  -6   3        103.89        119.74         4.56 o                         
  -2  -6   3         31.59         23.98         2.18 o                         
  -1  -6   3        226.86        242.00         9.27 o                         
   0  -6   3       1419.71       1510.17        43.25 o                         
   1  -6   3          3.43         12.09         4.60 o                         
   2  -6   3         96.16         83.87         3.70 o                         
   3  -6   3         32.82         43.10         2.82 o                         
   4  -6   3         12.76         10.88         2.10 o                         
   5  -6   3         20.87         15.27         4.96 o                         
   6  -6   3         14.76         11.71         6.67 o                         
  -5  -5   3         14.04         26.26         6.32 o                         
  -4  -5   3          0.62          2.40         2.27 o                         
  -3  -5   3         10.70         24.61         3.20 o                         
  -2  -5   3        168.44        152.11         5.01 o                         
  -1  -5   3        111.46        153.24         4.91 o                         
   0  -5   3        152.11        189.33         7.56 o                         
   1  -5   3       2317.51       2163.50        61.82 o                         
   2  -5   3          5.75         -1.94         1.94 o                         
   3  -5   3        622.55        719.23        14.39 o                         
   4  -5   3          1.02          7.85         2.07 o                         
   5  -5   3         29.51         31.99         4.78 o                         
   6  -5   3          1.14          6.34         5.68 o                         
  -6  -4   3          3.19         10.32         7.58 o                         
  -5  -4   3         45.21         40.17         8.32 o                         
  -4  -4   3         46.27         44.32         4.82 o                         
  -3  -4   3        635.76        599.74        18.34 o                         
  -2  -4   3        709.86        760.33        21.35 o                         
  -1  -4   3        428.20        372.78        12.57 o                         
   0  -4   3         83.66         72.44         4.87 o                         
   1  -4   3       6607.28       6966.06       157.40 o                         
   2  -4   3       1047.92       1104.24        22.56 o                         
   3  -4   3        169.54        164.42         5.73 o                         
   4  -4   3         68.86         61.07         3.05 o                         
   5  -4   3         11.93          5.71         3.38 o                         
   6  -4   3          0.59          6.95         5.67 o                         
  -6  -3   3         15.97         18.94         5.91 o                         
  -5  -3   3         12.76          1.17         3.58 o                         
  -4  -3   3         59.94         44.34         3.42 o                         
  -3  -3   3        319.72        329.46        10.77 o                         
  -2  -3   3         16.37          5.76         2.93 o                         
  -1  -3   3       2302.89       2322.20        69.97 o                         
   0  -3   3       9256.16      10130.87       291.01 o                         
   1  -3   3        521.93        740.95        15.67 o                         
   2  -3   3       3165.34       3166.77        58.43 o                         
   3  -3   3          2.83         -1.75         1.75 o                         
   4  -3   3         22.63         21.45         3.53 o                         
   5  -3   3        112.19         96.82         4.78 o                         
   6  -3   3          7.94         12.04         4.17 o                         
  -6  -2   3         14.50         15.30         6.60 o                         
  -5  -2   3         93.82         99.13         7.04 o                         
  -4  -2   3          2.33         -0.15         2.75 o                         
  -3  -2   3          6.23         -3.05         4.68 o                         
  -2  -2   3          7.75         16.04         2.91 o                         
  -1  -2   3      10729.20      12369.62       348.18 o                         
   0  -2   3        516.81        402.63        19.24 o                         
   1  -2   3       1062.18        828.34        14.97 o                         
   2  -2   3        593.56        464.71         9.96 o                         
   3  -2   3        682.91        661.36        13.93 o                         
   4  -2   3          1.31          2.51         2.16 o                         
   5  -2   3        240.84        250.46        10.55 o                         
   6  -2   3         10.77          0.85         8.02 o                         
  -6  -1   3         25.92         23.67         5.81 o                         
  -5  -1   3         60.62         43.02         3.66 o                         
  -4  -1   3        116.25        117.87         5.61 o                         
  -3  -1   3        712.23        652.93        18.53 o                         
  -2  -1   3         93.28         70.53         6.49 o                         
  -1  -1   3        498.49        201.12         6.32 o                         
   1  -1   3         42.40         20.25         1.55 o                         
   2  -1   3         18.57         22.78         1.56 o                         
   3  -1   3          6.09          3.19         1.56 o                         
   4  -1   3        351.96        350.35         8.46 o                         
   5  -1   3         88.74         82.22         3.81 o                         
   6  -1   3          7.08         -1.75         8.73 o                         
  -6   0   3          0.01          1.12         4.28 o                         
  -5   0   3        370.17        366.32        24.50 o                         
  -4   0   3        199.36        249.58        20.78 o                         
  -3   0   3         76.45         87.60         6.54 o                         
  -2   0   3          7.77          3.83         2.82 o                         
  -1   0   3       2782.60       2148.49        67.45 o                         
   1   0   3      19692.94      22213.79       451.91 o                         
   2   0   3        263.48        275.99         5.27 o                         
   3   0   3         12.83         16.31         2.77 o                         
   4   0   3         33.35         24.01         2.38 o                         
   5   0   3          0.05         -1.55         4.28 o                         
   6   0   3         70.83         63.50         6.97 o                         
  -6   1   3          1.71          0.25         3.10 o                         
  -5   1   3        153.27        162.14         7.74 o                         
  -4   1   3        175.99        181.62         6.65 o                         
  -3   1   3        101.53        100.37         3.76 o                         
  -2   1   3         62.36         77.07         3.68 o                         
  -1   1   3       5006.50       4633.44       119.80 o                         
   0   1   3          5.04         13.00         2.30 o                         
   1   1   3       3586.48       3114.92        55.00 o                         
   2   1   3        494.55        484.39        10.02 o                         
   3   1   3        298.28        316.36         7.37 o                         
   4   1   3          9.71          6.24         1.62 o                         
   5   1   3         17.79         14.27         3.49 o                         
   6   1   3          6.57          5.88         6.91 o                         
  -6   2   3         98.44         88.28        21.36 o                         
  -5   2   3          0.36          0.33         3.89 o                         
  -4   2   3        517.71        477.54        12.44 o                         
  -3   2   3         78.71         82.57         3.91 o                         
  -2   2   3       1639.48       1676.56        39.32 o                         
  -1   2   3        231.37        330.07         6.84 o                         
   0   2   3       1004.08       1081.12        20.26 o                         
   1   2   3        291.78        341.80         6.59 o                         
   2   2   3        205.78        240.11         6.19 o                         
   3   2   3        229.58        250.44         5.58 o                         
   4   2   3         10.81         11.19         3.36 o                         
   5   2   3          2.67          2.57         4.15 o                         
  -6   3   3          0.57          4.04         6.38 o                         
  -5   3   3          0.30          5.07         2.44 o                         
  -4   3   3        129.17        174.83         6.41 o                         
  -3   3   3         10.32          9.95         1.67 o                         
  -2   3   3        773.23        722.69        18.40 o                         
  -1   3   3       6166.14       5954.06       105.21 o                         
   0   3   3        881.06        797.76        23.41 o                         
   1   3   3       1004.99        915.37        17.91 o                         
   2   3   3        706.93        701.94        13.79 o                         
   3   3   3        127.77        142.80         6.10 o                         
   4   3   3         16.59          8.58         3.62 o                         
   5   3   3          9.04          3.21         3.14 o                         
  -6   4   3          6.47          7.72         8.40 o                         
  -5   4   3          0.67          6.38         5.36 o                         
  -4   4   3         10.96         10.25         3.65 o                         
  -3   4   3          9.17          3.70         2.69 o                         
  -2   4   3        384.05        355.07        10.33 o                         
  -1   4   3          0.77         10.73         1.85 o                         
   0   4   3         12.90          7.49         2.45 o                         
   1   4   3          9.46          4.71         1.35 o                         
   2   4   3         77.37         68.80         2.81 o                         
   3   4   3         32.64         51.13         2.52 o                         
   4   4   3        118.75        129.28         4.87 o                         
   5   4   3         11.25         10.57         4.49 o                         
  -6   5   3         28.44         20.46         8.72 o                         
  -5   5   3         72.80         88.88        10.74 o                         
  -4   5   3         23.18         21.36         5.34 o                         
  -3   5   3          0.02         -0.05         3.05 o                         
  -2   5   3        160.17        141.76        10.24 o                         
  -1   5   3        177.45        112.59         4.64 o                         
   0   5   3          0.30          1.11         3.49 o                         
   1   5   3       1755.80       1837.37        40.86 o                         
   2   5   3         26.33         18.28         3.53 o                         
   3   5   3          3.87         11.51         2.34 o                         
   4   5   3        129.35        108.70         4.64 o                         
   5   5   3          3.33          6.43         3.10 o                         
  -6   6   3         20.95         45.63        11.74 o                         
  -5   6   3          1.13          1.34         8.04 o                         
  -4   6   3          6.48          6.56         6.74 o                         
  -3   6   3         19.00         18.04         3.11 o                         
  -2   6   3         20.60         34.26         2.32 o                         
  -1   6   3        729.11        920.69        28.24 o                         
   0   6   3        451.00        417.08        13.83 o                         
   1   6   3        395.48        419.13        11.60 o                         
   2   6   3         31.74         20.09         3.42 o                         
   3   6   3          0.05         -0.46         2.24 o                         
   4   6   3          6.72          6.16         3.48 o                         
   5   6   3         11.05          2.47         6.09 o                         
  -6   7   3        269.07        293.31        21.86 o                         
  -5   7   3         41.23         74.17         8.40 o                         
  -4   7   3        149.67        128.51        11.43 o                         
  -3   7   3        269.16        257.99         7.76 o                         
  -2   7   3        449.67        449.86        15.79 o                         
  -1   7   3       1238.63       1336.86        69.46 o                         
   0   7   3          0.25         -1.15         1.75 o                         
   1   7   3         39.64         35.24         5.01 o                         
   2   7   3         40.76         38.48         2.30 o                         
   3   7   3         16.57          9.42         1.80 o                         
   4   7   3          0.72          7.63         2.89 o                         
   5   7   3          3.41         -5.06         5.06 o                         
  -5   8   3          0.64          4.36         6.38 o                         
  -4   8   3         24.16         33.22         7.38 o                         
  -3   8   3         12.60         13.50         2.53 o                         
  -2   8   3         35.31         32.50         3.13 o                         
  -1   8   3         15.16         21.94         4.01 o                         
   0   8   3         28.41         34.61         4.50 o                         
   1   8   3        538.14        636.70        16.12 o                         
   2   8   3        141.53        178.78        11.18 o                         
   3   8   3         16.47         17.92         3.96 o                         
   4   8   3          1.49          6.27         3.39 o                         
  -5   9   3         50.48         56.12        13.44 o                         
  -4   9   3       1255.47       1517.79        84.19 o                         
  -3   9   3        175.92        184.49         8.95 o                         
  -2   9   3          4.47          4.46         3.71 o                         
  -1   9   3         93.75        105.72         6.10 o                         
   0   9   3         84.50         80.11         5.04 o                         
   1   9   3        365.12        340.42         9.26 o                         
   2   9   3         12.73         10.59         2.14 o                         
   3   9   3         32.31         34.12         3.57 o                         
   4   9   3          6.76         10.08         5.05 o                         
  -5  10   3          6.62         -6.06         6.06 o                         
  -4  10   3        243.12        261.25        17.91 o                         
  -3  10   3         35.85         38.61         4.94 o                         
  -2  10   3         19.81         40.42         8.52 o                         
  -1  10   3          2.37         -0.75         2.79 o                         
   0  10   3          3.58         -2.40         2.40 o                         
   1  10   3        125.51        103.25         7.56 o                         
   2  10   3        121.54        125.29         5.69 o                         
   3  10   3          0.13         -3.60         3.60 o                         
   4  10   3          3.47         12.19        13.17 o                         
  -5  11   3          1.03         -6.42         6.42 o                         
  -4  11   3          1.05         11.45         6.74 o                         
  -3  11   3        202.86        218.90        10.51 o                         
  -2  11   3         19.05         20.65         2.05 o                         
  -1  11   3          1.54          0.31         3.49 o                         
   0  11   3         38.33         67.04         4.79 o                         
   1  11   3        104.34        105.68         5.02 o                         
   2  11   3        276.24        268.48        17.77 o                         
   3  11   3         35.50         23.25         8.44 o                         
   4  11   3          6.09         13.53         9.13 o                         
  -5  12   3          0.46          3.04         6.74 o                         
  -4  12   3         23.38         44.48        11.13 o                         
  -3  12   3          1.01         -0.36         4.70 o                         
  -2  12   3         85.80         95.98         5.98 o                         
  -1  12   3         26.26         21.90         3.76 o                         
   0  12   3          2.92          1.71         3.82 o                         
   1  12   3         25.59         23.33         5.37 o                         
   2  12   3          5.88         -1.03         2.39 o                         
   3  12   3          0.97          5.96         5.55 o                         
  -4  13   3          6.31         -1.34         6.06 o                         
  -3  13   3          2.96          0.00         6.42 o                         
  -2  13   3         27.09         16.95         3.11 o                         
   0  13   3         25.31         24.50         5.70 o                         
   1  13   3         36.24         34.94         4.32 o                         
   2  13   3          2.39          3.31         4.29 o                         
   3  13   3         69.23         74.36        14.55 o                         
  -4  14   3         24.47         11.47        10.81 o                         
  -3  14   3          0.80          3.36         9.77 o                         
  -2  14   3         18.07         21.39         6.34 o                         
  -1  14   3         48.58         25.95        15.84 o                         
   0  14   3          2.24          4.73         5.04 o                         
   1  14   3         53.15         61.77         8.97 o                         
   2  14   3          1.95         10.54         4.29 o                         
  -3  15   3          0.00         11.15         7.09 o                         
  -2  15   3        101.96        100.60        11.16 o                         
  -1  15   3         19.66         18.85         5.38 o                         
   0  15   3          6.98          0.68         4.36 o                         
   1  15   3         65.19         78.38         9.29 o                         
   2  15   3          0.45         -5.93         7.24 o                         
  -3  16   3          7.86         23.98         8.47 o                         
  -2  16   3          2.74         -2.02         6.77 o                         
  -1  16   3          1.06          3.36         5.38 o                         
   0  16   3         19.82         20.43         7.02 o                         
   1  16   3         10.83         23.25         6.63 o                         
  -1  17   3         69.03         53.87        11.80 o                         
   0 -18   4         74.43         63.47        11.03 o                         
   1 -18   4         18.22         23.46         8.04 o                         
   2 -18   4         31.30         29.56        12.08 o                         
  -1 -17   4         64.05         70.10        11.31 o                         
   0 -17   4         84.80         83.84        13.01 o                         
   1 -17   4          3.15          9.72         6.02 o                         
   2 -17   4         23.15         27.54        11.76 o                         
   3 -17   4         10.75         12.76         9.40 o                         
  -2 -16   4          0.16         -4.97         4.97 o                         
  -1 -16   4          9.51         15.26         6.63 o                         
   0 -16   4          1.40         23.05         6.02 o                         
   1 -16   4         11.68         17.44         7.72 o                         
   2 -16   4          0.71         -7.06         7.06 o                         
   3 -16   4          0.01          2.02         7.38 o                         
  -2 -15   4          0.05         -4.97         4.97 o                         
  -1 -15   4         31.41         30.20         7.99 o                         
   0 -15   4         56.81         60.13         7.35 o                         
   1 -15   4          3.84         -1.34         6.70 o                         
   2 -15   4         68.60         63.48        10.06 o                         
   3 -15   4         22.24         17.44         7.06 o                         
   4 -15   4         20.01         10.06        14.10 o                         
  -3 -14   4         51.82         43.77         7.31 o                         
  -2 -14   4         60.18         66.51         8.28 o                         
  -1 -14   4         74.43         68.09         8.31 o                         
   0 -14   4        109.92        102.05        11.51 o                         
   1 -14   4         75.51         89.87         9.74 o                         
   2 -14   4         66.65         57.42         8.04 o                         
   3 -14   4          1.22         -8.72         8.72 o                         
   4 -14   4        127.13        150.71        16.81 o                         
  -3 -13   4         25.18         23.91         6.31 o                         
  -2 -13   4        126.93        123.48        22.21 o                         
  -1 -13   4        319.40        257.65        19.01 o                         
   0 -13   4         37.90         57.90         8.18 o                         
   1 -13   4         73.71        102.65        10.74 o                         
   2 -13   4        127.72        127.92        11.10 o                         
   3 -13   4         34.71         58.35        10.06 o                         
   4 -13   4          2.97          1.33         2.87 o                         
   5 -13   4         25.76         32.51         9.72 o                         
  -4 -12   4          3.74         -7.06         7.06 o                         
  -3 -12   4          0.16         -6.31         6.31 o                         
  -2 -12   4          0.54          0.32         4.29 o                         
  -1 -12   4         26.66         38.59        17.25 o                         
   0 -12   4         26.41         29.10         3.64 o                         
   1 -12   4         19.38         12.77         6.76 o                         
   2 -12   4          0.93          2.34         4.36 o                         
   3 -12   4         55.22         56.32         7.38 o                         
   4 -12   4         41.34         41.22         7.04 o                         
   5 -12   4         25.83         21.45         8.04 o                         
  -4 -11   4         51.73         42.96         7.10 o                         
  -3 -11   4         60.34         70.07         7.70 o                         
  -2 -11   4        274.70        257.75        17.62 o                         
  -1 -11   4        157.81        191.64        10.11 o                         
   0 -11   4        176.87        131.99         6.69 o                         
   1 -11   4        125.15        132.07         7.07 o                         
   2 -11   4        140.39        132.68         5.80 o                         
   3 -11   4          2.70         -2.02         5.04 o                         
   4 -11   4          5.39          5.49         2.36 o                         
   5 -11   4         23.95         10.71         7.02 o                         
  -4 -10   4          0.80          3.76         3.72 o                         
  -3 -10   4          3.88          6.28         2.07 o                         
  -2 -10   4        674.32        680.31        28.71 o                         
  -1 -10   4        217.62        163.49        10.55 o                         
   0 -10   4        170.21        198.41         8.09 o                         
   1 -10   4          2.29          9.82         2.55 o                         
   2 -10   4        355.19        354.71        11.73 o                         
   3 -10   4          0.20         -4.62         5.90 o                         
   4 -10   4          4.41          2.33         2.74 o                         
   5 -10   4         16.27         16.75         8.36 o                         
  -5  -9   4         15.32         28.85         5.92 o                         
  -4  -9   4          8.76          4.32         3.08 o                         
  -3  -9   4        143.31        118.83         6.01 o                         
  -2  -9   4         25.11         26.06         7.79 o                         
  -1  -9   4        191.23        160.31         7.39 o                         
   0  -9   4         46.93         55.05        10.68 o                         
   1  -9   4        662.48        762.70        24.14 o                         
   2  -9   4         34.36         38.53         2.35 o                         
   3  -9   4         90.46         94.71         5.66 o                         
   4  -9   4         22.92         25.14         4.55 o                         
   5  -9   4         40.52         30.76         7.02 o                         
  -5  -8   4          4.92          3.73         9.18 o                         
  -4  -8   4         47.96         52.06        17.44 o                         
  -3  -8   4        372.12        390.01        14.17 o                         
  -2  -8   4        152.36        150.98         6.10 o                         
  -1  -8   4        909.49       1017.64        31.88 o                         
   0  -8   4         35.05         53.38        10.80 o                         
   1  -8   4        349.12        346.05        26.88 o                         
   2  -8   4          8.23         10.97         3.44 o                         
   3  -8   4          1.63          1.70         2.28 o                         
   4  -8   4        126.34        122.20         7.07 o                         
   5  -8   4         14.88         16.03         6.67 o                         
  -5  -7   4          8.49          5.21         8.38 o                         
  -4  -7   4         54.79         46.30         5.55 o                         
  -3  -7   4        331.11        409.98        14.68 o                         
  -2  -7   4         31.24         29.70         2.35 o                         
  -1  -7   4         82.65         79.81         5.10 o                         
   0  -7   4        252.28        331.45        14.19 o                         
   1  -7   4        266.94        206.31         7.60 o                         
   2  -7   4        232.19        230.06         7.27 o                         
   3  -7   4         31.81         34.26         3.62 o                         
   4  -7   4         93.66         95.53         4.62 o                         
   5  -7   4         65.29         70.13         5.06 o                         
   6  -7   4          0.24          2.66         5.36 o                         
  -5  -6   4          1.05         -0.30         3.55 o                         
  -4  -6   4         46.51         47.38        10.57 o                         
  -3  -6   4        654.64        692.10        20.86 o                         
  -2  -6   4        191.83        176.88         5.80 o                         
  -1  -6   4         35.81         28.69         4.91 o                         
   0  -6   4         20.57         55.66         3.53 o                         
   1  -6   4        446.23        656.84        18.61 o                         
   2  -6   4        239.63        248.71         6.18 o                         
   3  -6   4         58.10         75.88         3.39 o                         
   4  -6   4        220.44        245.53         8.05 o                         
   5  -6   4         10.90         18.15         3.57 o                         
   6  -6   4         10.49          5.68         8.02 o                         
  -5  -5   4         62.90         47.38         6.59 o                         
  -4  -5   4         19.96         22.93         5.31 o                         
  -3  -5   4        195.89        268.35        10.58 o                         
  -2  -5   4        105.51         65.27         5.23 o                         
  -1  -5   4        348.29        293.20         8.52 o                         
   0  -5   4          5.36         10.04         1.56 o                         
   1  -5   4        227.37        159.98         4.85 o                         
   2  -5   4        254.76        280.10         6.58 o                         
   3  -5   4        217.11        195.05         7.41 o                         
   4  -5   4         59.69         53.87         3.01 o                         
   5  -5   4          0.08         -1.08         2.90 o                         
   6  -5   4          4.24          4.32         5.36 o                         
  -6  -4   4          0.88          6.76         3.88 o                         
  -5  -4   4         34.09         34.93         5.37 o                         
  -4  -4   4        122.90        130.68        12.32 o                         
  -3  -4   4        100.09         86.02         5.01 o                         
  -2  -4   4        360.52        337.24        33.67 o                         
  -1  -4   4         32.27         29.80         2.79 o                         
   0  -4   4       1711.53       1662.54        44.33 o                         
   1  -4   4        458.23        422.04        10.91 o                         
   2  -4   4          2.33          7.78         2.10 o                         
   3  -4   4          8.60         18.32         2.18 o                         
   4  -4   4         72.12         91.98         3.82 o                         
   5  -4   4         70.06         74.78         4.93 o                         
   6  -4   4          2.92          1.48         5.68 o                         
  -6  -3   4         36.17         31.14         8.56 o                         
  -5  -3   4         23.27         27.21         8.80 o                         
  -4  -3   4        193.44        197.90         9.82 o                         
  -3  -3   4        252.98        223.53         9.06 o                         
  -2  -3   4        116.10        109.42         6.59 o                         
  -1  -3   4       6312.27       6205.60       216.91 o                         
   0  -3   4       1085.16       1175.81        28.05 o                         
   1  -3   4       7299.38       6901.00       160.79 o                         
   2  -3   4        529.01        604.92        12.12 o                         
   3  -3   4        184.30        254.48         5.30 o                         
   4  -3   4         37.97         30.95         2.53 o                         
   5  -3   4         72.51         53.81         3.37 o                         
   6  -3   4          1.91          3.33         7.24 o                         
  -6  -2   4         19.47         13.07         5.17 o                         
  -5  -2   4        155.30        158.31         7.65 o                         
  -4  -2   4        234.57        246.44         8.08 o                         
  -3  -2   4          0.49          8.33         3.30 o                         
  -2  -2   4        525.49        563.64        18.46 o                         
  -1  -2   4       3257.32       2764.37       108.92 o                         
   0  -2   4        554.45        554.35        14.54 o                         
   1  -2   4       5860.00       6215.92       101.46 o                         
   2  -2   4         87.28        118.26         2.77 o                         
   3  -2   4         28.52         49.35         2.48 o                         
   4  -2   4        155.10        168.79         8.99 o                         
   5  -2   4          6.25          3.05         2.43 o                         
   6  -2   4         18.53          9.60         4.17 o                         
  -6  -1   4         14.36         10.24         4.12 o                         
  -5  -1   4         24.91         24.90         4.70 o                         
  -4  -1   4         40.65         33.26         3.16 o                         
  -3  -1   4        500.81        547.22        16.22 o                         
  -2  -1   4         17.97         27.15         3.69 o                         
  -1  -1   4          0.12         38.80         2.68 o                         
   0  -1   4       1212.99       1200.99        23.90 o                         
   1  -1   4       4132.67       4194.66        62.41 o                         
   2  -1   4        132.01        101.76         2.74 o                         
   3  -1   4        620.87        634.46        12.41 o                         
   4  -1   4          1.52         -0.90         2.50 o                         
   5  -1   4        101.64         92.68         4.94 o                         
   6  -1   4          0.62          5.36         2.90 o                         
  -6   0   4         32.65         65.16         9.78 o                         
  -5   0   4         17.67         12.40         2.85 o                         
  -4   0   4         65.39         84.19         6.33 o                         
  -3   0   4         19.07         25.66         4.24 o                         
  -2   0   4       3705.05       3512.68       141.48 o                         
  -1   0   4        110.79        129.21        10.31 o                         
   0   0   4      12825.33      15249.81       302.04 o                         
   1   0   4        301.76        274.50         4.78 o                         
   2   0   4         90.05         85.51         2.32 o                         
   3   0   4          1.59          5.40         2.49 o                         
   4   0   4         12.71         12.93         2.67 o                         
   5   0   4         35.43         30.31         9.09 o                         
   6   0   4         33.25         22.30         4.66 o                         
  -6   1   4         18.83         28.75        13.63 o                         
  -5   1   4         18.91         12.65         3.22 o                         
  -4   1   4        226.99        240.99        11.02 o                         
  -3   1   4         83.00         77.17         3.69 o                         
  -2   1   4        306.30        249.02        27.36 o                         
  -1   1   4       3822.69       4207.09       101.52 o                         
   0   1   4        241.89        196.82         3.32 o                         
   1   1   4        326.79        184.66         3.77 o                         
   2   1   4        973.92        994.90        17.57 o                         
   3   1   4        119.84        113.58         6.49 o                         
   4   1   4          0.00          0.06         2.07 o                         
   5   1   4         70.67         70.49         7.12 o                         
   6   1   4         11.85          8.00         7.53 o                         
  -6   2   4         88.41         95.65         8.68 o                         
  -5   2   4          3.99          7.02         2.77 o                         
  -4   2   4        134.78        121.09         4.22 o                         
  -3   2   4          0.64         -0.16         1.95 o                         
  -2   2   4          8.03         14.77         2.35 o                         
  -1   2   4       2037.55       1660.18        27.69 o                         
   0   2   4        171.02        225.65         4.26 o                         
   1   2   4        726.43        593.18        10.23 o                         
   2   2   4         36.28         44.07         3.26 o                         
   3   2   4         11.28          6.82         2.14 o                         
   4   2   4          2.88          3.70         2.62 o                         
   5   2   4          0.72         -2.04         2.04 o                         
  -6   3   4         16.97         30.07        11.75 o                         
  -5   3   4         16.93          9.70         2.23 o                         
  -4   3   4          0.69          2.20         2.46 o                         
  -3   3   4        124.97        138.96         3.76 o                         
  -2   3   4        780.09        828.08        16.47 o                         
  -1   3   4         22.14         16.90         1.68 o                         
   0   3   4         27.95         24.32         2.66 o                         
   1   3   4         50.93         31.20         1.59 o                         
   2   3   4          1.31          0.32         0.90 o                         
   3   3   4        231.42        220.02         5.40 o                         
   4   3   4          2.36          4.88         2.35 o                         
   5   3   4          1.19          7.44         2.65 o                         
  -6   4   4        185.70        167.10        16.13 o                         
  -5   4   4          0.99         -4.72         5.70 o                         
  -4   4   4         14.67         11.30         3.27 o                         
  -3   4   4          2.32          2.75         2.93 o                         
  -2   4   4        247.91        228.44         7.30 o                         
  -1   4   4         66.28         89.77         3.00 o                         
   0   4   4        168.72        185.40         4.66 o                         
   1   4   4        368.78        444.93         9.10 o                         
   2   4   4          0.99          0.97         1.29 o                         
   3   4   4         30.85         24.45         1.71 o                         
   4   4   4         54.37         58.75         8.92 o                         
   5   4   4          0.47          0.52         2.88 o                         
  -6   5   4         10.81          9.08         9.08 o                         
  -5   5   4          4.98          0.32         6.06 o                         
  -4   5   4          6.18         16.38        11.43 o                         
  -3   5   4         31.33         24.70         5.49 o                         
  -2   5   4       2091.27       2289.34        77.64 o                         
  -1   5   4       2769.81       2581.06        48.63 o                         
   0   5   4         29.12         12.53         2.31 o                         
   1   5   4         48.83         39.32         2.13 o                         
   2   5   4         58.09         39.88         2.37 o                         
   3   5   4         46.13         42.73         2.30 o                         
   4   5   4         53.97         48.16         3.28 o                         
   5   5   4         11.30         15.11         5.68 o                         
  -6   6   4         73.70         90.06         9.74 o                         
  -5   6   4         85.60         56.78         8.40 o                         
  -4   6   4         23.74         32.38         5.27 o                         
  -3   6   4         34.71         27.92         4.00 o                         
  -2   6   4         52.69         42.35        24.93 o                         
  -1   6   4       1003.39       1104.09        30.30 o                         
   0   6   4          1.13          6.87         2.26 o                         
   1   6   4        452.05        471.52        13.85 o                         
   2   6   4         18.50         25.51         4.08 o                         
   3   6   4         11.86         15.16         5.06 o                         
   4   6   4          8.56          3.19         4.79 o                         
   5   6   4          4.02          7.40         8.44 o                         
  -6   7   4          3.43          1.00        11.76 o                         
  -5   7   4         21.47          9.74         7.06 o                         
  -4   7   4          0.08         -0.32         5.04 o                         
  -3   7   4         65.55         61.20         4.88 o                         
  -2   7   4        560.67        573.69        12.74 o                         
  -1   7   4        296.40        390.74        14.49 o                         
   0   7   4       1092.14       1237.47        40.86 o                         
   1   7   4         44.74         44.92         4.29 o                         
   2   7   4         67.53         62.40         5.41 o                         
   3   7   4          0.01          1.08         4.55 o                         
   4   7   4         47.78         39.68         3.76 o                         
   5   7   4          0.98          2.47         4.92 o                         
  -5   8   4          2.65          1.66         9.74 o                         
  -4   8   4        249.32        270.13        17.21 o                         
  -3   8   4         77.19         44.12         5.45 o                         
  -2   8   4          2.08          2.80         1.75 o                         
  -1   8   4         87.72         76.38        12.52 o                         
   0   8   4        301.28        319.55        12.26 o                         
   1   8   4        566.78        563.45        20.13 o                         
   2   8   4          3.65         -1.68         1.68 o                         
   3   8   4         21.24         19.17         2.84 o                         
   4   8   4         22.52         21.71         3.89 o                         
  -5   9   4          0.19          1.34         7.40 o                         
  -4   9   4          7.72         12.12         8.76 o                         
  -3   9   4        103.26        103.88        15.32 o                         
  -2   9   4          0.75          5.54         1.28 o                         
  -1   9   4         15.96         13.68         3.17 o                         
   0   9   4        237.09        257.70        10.40 o                         
   1   9   4         29.66         28.27         4.28 o                         
   2   9   4        873.74        978.07        22.95 o                         
   3   9   4         19.82         25.89         9.66 o                         
   4   9   4          0.79         -7.09         7.43 o                         
  -5  10   4        176.13        193.80        15.52 o                         
  -4  10   4        110.05         93.31        11.80 o                         
  -3  10   4        521.47        602.68        23.21 o                         
  -2  10   4          3.33          0.79         1.33 o                         
  -1  10   4         34.11         30.24         4.55 o                         
   0  10   4          1.80          3.80         2.40 o                         
   1  10   4          0.03          0.45         1.90 o                         
   2  10   4          3.56         -0.64         2.06 o                         
   3  10   4         19.33         27.40         5.29 o                         
   4  10   4          1.83         13.89         8.11 o                         
  -5  11   4          4.74         10.78         7.76 o                         
  -4  11   4          0.43          1.70         5.74 o                         
  -3  11   4          4.65          6.57         2.15 o                         
  -2  11   4          0.04          0.21         4.70 o                         
  -1  11   4          3.39          6.22         3.49 o                         
   0  11   4          1.86         -0.79         3.18 o                         
   1  11   4          4.99          3.36         2.46 o                         
   2  11   4        609.91        619.26        18.75 o                         
   3  11   4          8.27         -4.10         4.10 o                         
  -5  12   4         62.52         59.40        12.51 o                         
  -4  12   4          8.98         -2.70         6.42 o                         
  -3  12   4         74.56         81.85         5.07 o                         
  -2  12   4        142.95        127.39         6.28 o                         
  -1  12   4         75.11         80.21         9.46 o                         
   0  12   4          3.97         12.08         6.06 o                         
   1  12   4          0.26          0.12         2.32 o                         
   2  12   4         10.34         13.97         3.71 o                         
   3  12   4         41.81         38.11         6.11 o                         
  -4  13   4         10.59         -3.72         9.78 o                         
  -3  13   4         40.01         19.91         7.44 o                         
  -2  13   4          3.31          3.72         3.20 o                         
  -1  13   4          3.82         -0.36         4.72 o                         
   0  13   4          3.59         13.12         4.72 o                         
   1  13   4          2.19         -1.53         5.33 o                         
   2  13   4          1.37          2.76         3.29 o                         
   3  13   4         25.61         42.36         9.85 o                         
  -4  14   4          8.42         11.47         7.79 o                         
  -3  14   4         27.18         53.38         9.13 o                         
  -2  14   4          3.69          1.88         2.13 o                         
  -1  14   4          1.22         -0.68         4.72 o                         
   0  14   4          8.91         -0.26        11.06 o                         
   1  14   4         37.48         44.18         7.63 o                         
   2  14   4          7.26         10.49         7.23 o                         
  -3  15   4         11.73         24.02        11.15 o                         
  -2  15   4         12.93         -2.70         8.79 o                         
  -1  15   4         11.42         10.10         7.40 o                         
   0  15   4          7.74          7.06         4.68 o                         
   1  15   4         10.90         12.96         6.31 o                         
  -2  16   4         10.28          5.41         7.09 o                         
  -1  16   4          9.37         25.97         7.76 o                         
   0  16   4          0.75          7.38         5.04 o                         
   0 -18   5         70.61         90.89        14.73 o                         
   1 -18   5          9.58          5.04         7.38 o                         
   2 -18   5          0.29          5.38         7.38 o                         
  -1 -17   5         40.29         31.58         7.31 o                         
   0 -17   5        129.98        156.43        15.39 o                         
   1 -17   5         24.36         41.55         8.36 o                         
   2 -17   5          7.65         -9.40         9.40 o                         
   3 -17   5         29.72         34.24        11.10 o                         
  -2 -16   5          0.59          4.29         8.95 o                         
  -1 -16   5         71.61         59.85        10.33 o                         
   0 -16   5         34.73         31.40         9.37 o                         
   1 -16   5         12.24         24.47         7.06 o                         
   2 -16   5          7.74          9.08         8.40 o                         
   3 -16   5          9.89          9.08         6.38 o                         
  -2 -15   5         18.52         27.83         8.95 o                         
  -1 -15   5        179.96        179.95        13.70 o                         
   0 -15   5          8.29         -2.02         5.00 o                         
   1 -15   5          0.37         -7.70         7.70 o                         
   2 -15   5          0.03          6.38         8.72 o                         
   3 -15   5         10.01         13.76         8.04 o                         
   4 -15   5         28.04          6.38        10.38 o                         
  -3 -14   5          0.04         -5.97         5.97 o                         
  -2 -14   5          0.78         11.62         8.63 o                         
  -1 -14   5         75.21         99.39         9.33 o                         
   0 -14   5        106.18         94.66         5.96 o                         
   1 -14   5        171.94        144.96        12.45 o                         
   2 -14   5         20.93         17.12         6.02 o                         
   3 -14   5        133.33        218.50       135.25 o                         
   4 -14   5         29.39         25.81        11.42 o                         
  -2 -13   5          3.13         24.21         7.63 o                         
  -1 -13   5        208.55        234.79        17.69 o                         
   0 -13   5        633.26        693.30        23.40 o                         
   1 -13   5        629.01        661.27        43.21 o                         
   2 -13   5          0.92          3.68         5.04 o                         
   3 -13   5          4.27         13.40         8.04 o                         
   4 -13   5          2.49         -0.95         4.65 o                         
  -4 -12   5         42.79         51.35        10.06 o                         
  -3 -12   5          7.76          3.02         5.00 o                         
  -2 -12   5        106.51        134.38         9.33 o                         
  -1 -12   5          1.49         -4.32         4.32 o                         
   0 -12   5        143.57        173.80         8.16 o                         
   1 -12   5         27.31         26.38         7.37 o                         
   2 -12   5        161.10        149.90         8.21 o                         
   3 -12   5         29.08         32.51         8.04 o                         
   4 -12   5          1.20         -0.94         2.48 o                         
   5 -12   5          5.25         14.40         7.02 o                         
  -4 -11   5          6.34         22.89         7.06 o                         
  -3 -11   5        321.57        311.44        17.91 o                         
  -2 -11   5         68.72         63.92        11.24 o                         
  -1 -11   5         77.56         51.62         4.36 o                         
   0 -11   5          2.12          3.58         3.11 o                         
   1 -11   5        481.45        443.96        18.61 o                         
   2 -11   5        521.17        514.35        17.96 o                         
   3 -11   5         21.91         13.05         7.02 o                         
   4 -11   5         14.22         11.21         3.28 o                         
   5 -11   5          5.89          8.69         7.38 o                         
  -4 -10   5          9.56         -0.79         7.63 o                         
  -3 -10   5          0.02         -0.79         2.32 o                         
  -2 -10   5        270.41        297.09        11.55 o                         
  -1 -10   5         71.68         83.23         5.37 o                         
   0 -10   5        125.08        140.93        11.94 o                         
   1 -10   5          6.80          4.70         3.03 o                         
   2 -10   5         44.36         38.47         2.81 o                         
   3 -10   5          9.70          7.13         3.28 o                         
   4 -10   5         17.41         15.36         5.18 o                         
   5 -10   5          6.03         17.37         7.34 o                         
  -5  -9   5          2.20          1.62         4.16 o                         
  -4  -9   5         10.44         21.19         4.12 o                         
  -3  -9   5         65.09         85.49        11.60 o                         
  -2  -9   5          7.14          8.72         8.36 o                         
  -1  -9   5        107.12        114.07        11.80 o                         
   0  -9   5        266.32        278.91        26.37 o                         
   1  -9   5        113.36        110.86         5.90 o                         
   2  -9   5        479.87        541.76        15.36 o                         
   3  -9   5         16.45         20.47         3.33 o                         
   4  -9   5         77.94         61.48         3.70 o                         
   5  -9   5          8.36          7.02         8.02 o                         
  -5  -8   5         22.31         54.68         6.57 o                         
  -4  -8   5         62.21         78.84         6.26 o                         
  -3  -8   5         33.43         40.66         6.60 o                         
  -2  -8   5          3.25          3.64         1.73 o                         
  -1  -8   5        268.27        275.18        11.73 o                         
   0  -8   5        326.05        332.84        10.97 o                         
   1  -8   5        186.66        179.42        28.36 o                         
   2  -8   5        248.15        245.85         7.09 o                         
   3  -8   5         18.98         25.19         2.37 o                         
   4  -8   5         47.73         44.68         4.20 o                         
   5  -8   5          1.21          8.68         6.67 o                         
  -5  -7   5         15.24         13.17         5.42 o                         
  -4  -7   5          4.54         15.10         3.99 o                         
  -3  -7   5        833.60        778.01        25.78 o                         
  -2  -7   5          6.36          6.31         2.44 o                         
  -1  -7   5          0.89          6.30         3.33 o                         
   0  -7   5        257.83        218.57         6.25 o                         
   1  -7   5        325.56        271.92         9.96 o                         
   2  -7   5         11.52         10.75         1.77 o                         
   3  -7   5         21.07         18.85         3.27 o                         
   4  -7   5         10.30         13.78         2.13 o                         
   5  -7   5          8.00          0.70         2.77 o                         
  -5  -6   5          0.68         -2.86         2.99 o                         
  -4  -6   5         20.45         19.10         6.47 o                         
  -3  -6   5         53.02         43.49         5.32 o                         
  -2  -6   5          1.76          1.17         2.60 o                         
  -1  -6   5        233.16        238.93        25.25 o                         
   0  -6   5         67.45         55.60         2.43 o                         
   1  -6   5         27.48         71.20         4.28 o                         
   2  -6   5        470.16        497.17        13.11 o                         
   3  -6   5          0.03          0.52         2.06 o                         
   4  -6   5          0.33          0.39         4.14 o                         
   5  -6   5         67.76         93.93        11.13 o                         
   6  -6   5         32.97         27.04         6.34 o                         
  -5  -5   5          9.42         22.35         4.64 o                         
  -4  -5   5        433.41        455.59        19.62 o                         
  -3  -5   5        354.43        412.98        22.19 o                         
  -2  -5   5       1236.91       1307.00        66.89 o                         
  -1  -5   5        479.06        612.44        17.51 o                         
   0  -5   5        334.71        334.88         9.68 o                         
   1  -5   5          0.31         15.13         5.92 o                         
   2  -5   5        162.21        187.60         6.38 o                         
   3  -5   5         17.22         32.16         3.12 o                         
   4  -5   5          0.03          0.53         1.80 o                         
   5  -5   5         37.59         29.83         2.69 o                         
   6  -5   5          1.02          6.97         9.69 o                         
  -5  -4   5         41.79         44.91        14.22 o                         
  -4  -4   5        834.06        840.24        27.66 o                         
  -3  -4   5          6.49          7.43         3.68 o                         
  -2  -4   5         36.08         41.12         3.93 o                         
  -1  -4   5         51.95         46.66         5.60 o                         
   0  -4   5        511.46        427.81        10.25 o                         
   1  -4   5       1948.36       1998.85        37.87 o                         
   2  -4   5        101.91         97.68         2.95 o                         
   3  -4   5         86.12         91.99         2.97 o                         
   4  -4   5          7.14          8.71         2.01 o                         
   5  -4   5          0.01          3.78         2.88 o                         
   6  -4   5          0.63         -3.58         3.58 o                         
  -6  -3   5         19.71         14.87         5.06 o                         
  -5  -3   5         11.97          7.88         4.88 o                         
  -4  -3   5          6.99          2.78         6.42 o                         
  -3  -3   5         35.30         34.80         3.94 o                         
  -2  -3   5       1649.86       1700.59        49.55 o                         
  -1  -3   5        642.63        598.87        19.96 o                         
   0  -3   5          3.70         10.02         2.62 o                         
   1  -3   5        724.71        916.10        17.11 o                         
   2  -3   5        554.89        602.43        10.90 o                         
   3  -3   5         83.70        127.09         3.69 o                         
   4  -3   5         39.59         33.49         4.32 o                         
   5  -3   5          6.32          7.13         3.62 o                         
   6  -3   5         10.90         11.41         4.11 o                         
  -6  -2   5         71.86         68.47        11.51 o                         
  -5  -2   5         48.16         47.10         4.27 o                         
  -4  -2   5        185.27        182.26         9.29 o                         
  -3  -2   5        146.55        165.43         7.76 o                         
  -2  -2   5        204.81        180.26         7.97 o                         
  -1  -2   5       2824.79       2398.30        70.50 o                         
   0  -2   5         69.74         42.59         3.03 o                         
   1  -2   5       2468.97       2124.13        35.78 o                         
   2  -2   5       2617.81       2655.07        39.98 o                         
   3  -2   5        146.15        117.23         3.21 o                         
   4  -2   5        108.40        103.64         4.88 o                         
   5  -2   5        222.93        226.89        15.27 o                         
   6  -2   5         41.06         48.47         4.82 o                         
  -6  -1   5          4.80          5.94         7.93 o                         
  -5  -1   5         78.60         82.15         7.21 o                         
  -4  -1   5          8.75          9.12         7.71 o                         
  -3  -1   5         19.08         19.32         3.10 o                         
  -2  -1   5        925.03        917.99        29.21 o                         
  -1  -1   5        418.70        581.85        17.56 o                         
   0  -1   5        679.82        794.08        15.68 o                         
   1  -1   5          8.68          7.45         1.29 o                         
   2  -1   5       2440.66       2324.99        35.07 o                         
   3  -1   5         30.16         24.23         2.56 o                         
   4  -1   5        996.77        983.52        21.97 o                         
   5  -1   5          4.92          0.95         3.56 o                         
   6  -1   5         16.92          2.66         7.27 o                         
  -6   0   5         10.20          2.50         3.79 o                         
  -5   0   5         32.60         50.99         6.78 o                         
  -4   0   5          0.60          1.59         7.01 o                         
  -3   0   5         41.85         43.73        14.18 o                         
  -2   0   5        130.45        168.31         6.77 o                         
  -1   0   5       9497.30      10303.61       268.57 o                         
   0   0   5          0.04         13.84         0.95 o                         
   1   0   5        570.72        621.13        12.12 o                         
   2   0   5        133.41        153.07         3.96 o                         
   3   0   5          7.36          9.10         1.68 o                         
   4   0   5        760.59        807.16        18.62 o                         
   5   0   5          5.43          2.83         5.70 o                         
  -6   1   5          0.17         12.91         6.09 o                         
  -5   1   5         67.10         60.48         6.20 o                         
  -4   1   5          0.19          3.86         2.14 o                         
  -3   1   5       1415.67       1516.07        35.89 o                         
  -2   1   5        344.19        417.05        17.80 o                         
  -1   1   5       4094.56       4515.02       112.14 o                         
   0   1   5       2226.51       2167.87        32.89 o                         
   1   1   5         23.15         82.42         2.34 o                         
   2   1   5        471.36        456.29         8.25 o                         
   3   1   5          4.10          4.08         1.71 o                         
   4   1   5         46.96         48.84         6.89 o                         
   5   1   5         21.01         25.62         3.70 o                         
  -6   2   5         10.06         17.84         6.02 o                         
  -5   2   5          1.16         -1.50         4.33 o                         
  -4   2   5        238.76        275.91        11.04 o                         
  -3   2   5          2.61          2.22         2.70 o                         
  -2   2   5        117.11        136.90         8.36 o                         
  -1   2   5       3070.60       2778.95        47.20 o                         
   0   2   5         30.02         28.43         1.33 o                         
   1   2   5         10.18         24.20         1.81 o                         
   2   2   5         95.38         79.73         3.39 o                         
   3   2   5        110.42        131.47         5.14 o                         
   4   2   5         14.80         22.46         3.30 o                         
   5   2   5          4.64         -3.80         3.80 o                         
  -6   3   5         36.93         35.47         9.08 o                         
  -5   3   5         12.51          8.03         2.54 o                         
  -4   3   5         14.43         13.15         1.74 o                         
  -3   3   5        177.25        159.67         5.48 o                         
  -2   3   5        425.50        387.66         8.80 o                         
  -1   3   5       1160.31       1107.97        23.66 o                         
   0   3   5       1366.01       1417.51        25.83 o                         
   1   3   5         88.65        121.85         3.60 o                         
   2   3   5          1.42         12.07         0.93 o                         
   3   3   5        137.17        139.29         4.24 o                         
   4   3   5          7.24          6.74         1.59 o                         
   5   3   5          0.16          1.78         4.43 o                         
  -6   4   5         53.88         61.58         9.74 o                         
  -5   4   5          7.31         18.50         5.70 o                         
  -4   4   5         30.87         33.14        15.47 o                         
  -3   4   5          4.50          0.29         1.74 o                         
  -2   4   5         81.08         86.36         8.14 o                         
  -1   4   5         17.40         11.07         1.57 o                         
   0   4   5         61.09         62.38         2.32 o                         
   1   4   5        296.27        300.39         6.46 o                         
   2   4   5         22.16         27.58         1.90 o                         
   3   4   5         87.51         74.00         2.95 o                         
   4   4   5          1.83          1.49         1.88 o                         
   5   4   5          8.75          8.21         5.77 o                         
  -6   5   5         41.13         49.79        10.42 o                         
  -5   5   5          8.13         12.44         9.74 o                         
  -4   5   5          3.56          4.03         2.09 o                         
  -3   5   5         86.47         69.55         8.21 o                         
  -2   5   5         95.41         75.59         4.58 o                         
  -1   5   5         58.32        124.68         3.18 o                         
   0   5   5        663.88        895.62        22.21 o                         
   1   5   5         32.01         31.14         3.62 o                         
   2   5   5         99.70         56.09         2.25 o                         
   3   5   5         40.84         44.09         3.33 o                         
   4   5   5         16.40         16.12         3.01 o                         
   5   5   5         11.05          2.32         6.59 o                         
  -6   6   5          4.25         -8.08         8.08 o                         
  -5   6   5         78.24        238.86       126.15 o                         
  -4   6   5          0.25          1.98         1.32 o                         
  -3   6   5         14.46         24.61         3.75 o                         
  -2   6   5         26.23         36.18         3.17 o                         
  -1   6   5          0.01          0.78         0.97 o                         
   0   6   5        803.38        801.50        20.10 o                         
   1   6   5         10.52         11.54         1.48 o                         
   2   6   5         11.55         21.43         2.34 o                         
   3   6   5         17.94         28.37         2.12 o                         
   4   6   5         47.56         45.57         8.22 o                         
   5   6   5          9.64          1.11         5.06 o                         
  -5   7   5         71.79         77.74         9.44 o                         
  -4   7   5         35.09         54.80         7.06 o                         
  -3   7   5         42.61         40.60         4.47 o                         
  -2   7   5         75.41         71.31         3.59 o                         
  -1   7   5          3.62         -0.86         1.27 o                         
   0   7   5          0.06          0.39         2.03 o                         
   1   7   5        128.92        140.13         4.51 o                         
   2   7   5        107.90        122.12         6.27 o                         
   3   7   5          0.00          1.94         2.47 o                         
   4   7   5         20.97         15.32         3.15 o                         
  -5   8   5         62.36         40.41        10.10 o                         
  -4   8   5        330.38        370.38        22.00 o                         
  -3   8   5          2.38         20.64         7.92 o                         
  -2   8   5        194.31        178.24        10.50 o                         
  -1   8   5        172.35        183.50         7.74 o                         
   0   8   5        112.48        109.01         9.30 o                         
   1   8   5          9.44          7.08         2.66 o                         
   2   8   5         37.33         29.71         2.61 o                         
   3   8   5        166.32        163.89         6.44 o                         
   4   8   5          0.00         -9.45         9.45 o                         
  -5   9   5         30.56         41.11        11.80 o                         
  -4   9   5        250.75        276.16        19.61 o                         
  -3   9   5         22.33         31.29         8.08 o                         
  -2   9   5          7.32         17.62         2.01 o                         
  -1   9   5          9.58         20.09         2.82 o                         
   0   9   5        240.93        279.45        13.97 o                         
   1   9   5        305.37        317.03        10.39 o                         
   2   9   5        214.98        200.68         5.87 o                         
   3   9   5         94.22         90.08         4.77 o                         
   4   9   5          8.15         14.21         7.79 o                         
  -5  10   5          5.70          8.76         9.11 o                         
  -4  10   5        150.18        198.38        12.55 o                         
  -3  10   5          1.33         -2.38         7.40 o                         
  -2  10   5          4.61         -0.52         2.46 o                         
  -1  10   5          1.07          1.83         2.06 o                         
   0  10   5         88.92        113.66         5.87 o                         
   1  10   5         33.22         23.69         2.99 o                         
   2  10   5         10.90          9.35         2.63 o                         
   3  10   5          2.11          5.66         8.74 o                         
   4  10   5         18.05         25.04        11.19 o                         
  -5  11   5         51.85         54.35        10.13 o                         
  -4  11   5          8.06         10.81         6.42 o                         
  -3  11   5          1.01          8.08         9.11 o                         
  -2  11   5         68.93         65.07         5.41 o                         
  -1  11   5         74.13         61.42         9.21 o                         
   0  11   5         15.73         29.91         9.99 o                         
   1  11   5        112.34         93.46         7.46 o                         
   2  11   5          3.51          0.78         3.99 o                         
   3  11   5          0.84         -5.29         5.29 o                         
  -4  12   5          1.23          0.68         6.09 o                         
  -3  12   5         47.73         54.35         9.46 o                         
  -2  12   5         42.70         40.32         3.71 o                         
  -1  12   5         77.54         56.95         4.95 o                         
   0  12   5          0.02          0.88         3.19 o                         
   1  12   5         28.43         31.98         6.52 o                         
   2  12   5          8.24          5.04         2.94 o                         
   3  12   5         15.21         16.92        11.87 o                         
  -4  13   5         21.41         13.17         8.79 o                         
  -3  13   5         17.63         20.27         6.77 o                         
  -2  13   5         17.22          9.30         2.15 o                         
  -1  13   5         48.50         39.88         7.33 o                         
   0  13   5         39.20         37.66         7.78 o                         
   1  13   5         32.14         32.94         6.99 o                         
   2  13   5          2.66          1.64         3.31 o                         
  -4  14   5          0.42         -6.45        12.19 o                         
  -3  14   5          2.67         -9.45         9.45 o                         
  -2  14   5          1.70         -1.02         8.11 o                         
  -1  14   5         12.15          4.10         5.26 o                         
   0  14   5          0.20          2.02         6.38 o                         
   1  14   5         30.67         26.93         7.99 o                         
   2  14   5          0.85          5.12        12.35 o                         
  -3  15   5          0.12         -7.79         7.79 o                         
  -2  15   5         13.00         -0.68         6.09 o                         
  -1  15   5          1.24         -2.17         2.75 o                         
   1  15   5          6.16          3.97         4.18 o                         
  -2  16   5          1.65          0.00        10.13 o                         
  -1  16   5         16.48         10.81         7.09 o                         
   0  16   5         15.65          3.68         5.70 o                         
   0 -18   6          0.39          3.02         6.67 o                         
   1 -18   6          2.32          1.34         8.36 o                         
   2 -18   6          1.42          2.70         7.72 o                         
  -1 -17   6          9.28         11.31         6.99 o                         
   0 -17   6         21.67         19.71         8.69 o                         
   1 -17   6          3.13          3.02         7.06 o                         
   2 -17   6          6.95         -3.68         6.70 o                         
   3 -17   6         53.70         60.77        12.76 o                         
  -2 -16   6         12.33         15.26         6.63 o                         
  -1 -16   6         86.73        105.85        10.99 o                         
   0 -16   6          7.98          1.66         6.02 o                         
   1 -16   6         18.72         32.19         6.38 o                         
   2 -16   6          1.57          8.72         9.74 o                         
   3 -16   6         12.91         17.44        10.74 o                         
  -2 -15   6          1.18          0.00         5.33 o                         
  -1 -15   6         86.16         69.90         9.33 o                         
   0 -15   6        246.02        279.39        23.47 o                         
   1 -15   6         15.77         40.91         7.06 o                         
   2 -15   6         17.41         19.82         8.40 o                         
   3 -15   6          0.55         -0.32         5.70 o                         
   4 -15   6        109.45        109.04        14.43 o                         
  -3 -14   6          0.20         -3.34         9.29 o                         
  -2 -14   6         72.06         87.30         8.65 o                         
  -1 -14   6        176.18        176.77        17.37 o                         
   0 -14   6         12.63         26.74         8.36 o                         
   1 -14   6        706.89        809.44        46.26 o                         
   2 -14   6         55.80         71.34        18.55 o                         
   3 -14   6         26.25         29.19         7.72 o                         
   4 -14   6         64.24         48.00         6.73 o                         
  -3 -13   6          1.14         -5.68         5.68 o                         
  -2 -13   6         40.19         34.21         6.31 o                         
  -1 -13   6         60.93         59.20         8.33 o                         
   0 -13   6          1.43         11.03         5.36 o                         
   1 -13   6        113.96        131.19        11.77 o                         
   2 -13   6        243.91        235.25        10.49 o                         
   3 -13   6         15.75          5.36         6.02 o                         
   4 -13   6         44.76         55.63        14.43 o                         
  -4 -12   6         36.87         27.54         7.40 o                         
  -3 -12   6         10.01         16.35         5.68 o                         
  -2 -12   6          1.93          6.31         7.63 o                         
  -1 -12   6         65.59         57.90         7.35 o                         
   0 -12   6        129.51        149.37         8.17 o                         
   1 -12   6        280.43        267.06        20.64 o                         
   2 -12   6         99.20        103.25         7.01 o                         
   3 -12   6         65.99         63.35         8.37 o                         
   4 -12   6          4.50          6.12        11.53 o                         
   5 -12   6          0.31         -2.02         7.02 o                         
  -4 -11   6          1.81         -8.08         8.08 o                         
  -3 -11   6          4.85         15.06        13.37 o                         
  -2 -11   6         62.50         70.22         8.03 o                         
  -1 -11   6         29.73         10.80         3.64 o                         
   0 -11   6         89.25         75.63         5.54 o                         
   1 -11   6        616.40        644.36        30.29 o                         
   2 -11   6         46.47         47.13         7.34 o                         
   3 -11   6         10.68          3.68         5.04 o                         
   4 -11   6          1.51          3.64         2.74 o                         
   5 -11   6         29.24         46.50         9.36 o                         
  -4 -10   6        100.27         80.05         6.60 o                         
  -3 -10   6         78.58         68.76         4.95 o                         
  -2 -10   6        591.44        602.61        25.23 o                         
  -1 -10   6        184.22        225.69         9.99 o                         
   0 -10   6          0.00         -1.49         2.82 o                         
   1 -10   6         90.92         80.90        13.83 o                         
   2 -10   6          4.26         15.57         2.29 o                         
   3 -10   6          6.21          4.64         5.92 o                         
   4 -10   6         49.64         71.55        11.46 o                         
   5 -10   6         33.01         29.76         7.02 o                         
  -5  -9   6         10.84          8.19         4.77 o                         
  -4  -9   6          0.18          3.46         3.26 o                         
  -3  -9   6          0.90          2.80         2.62 o                         
  -2  -9   6         96.54        102.00         5.99 o                         
  -1  -9   6          2.01         -3.63         3.63 o                         
   0  -9   6         92.52        105.78        12.03 o                         
   1  -9   6         93.54         98.65         5.68 o                         
   2  -9   6         65.23         44.01         5.25 o                         
   3  -9   6          4.60         14.70         2.37 o                         
   4  -9   6         25.15         31.65         6.52 o                         
   5  -9   6         31.71         29.08         7.70 o                         
  -5  -8   6         25.02         21.48         6.34 o                         
  -4  -8   6         34.69         51.57         8.63 o                         
  -3  -8   6         18.05         16.23         2.68 o                         
  -2  -8   6        183.31        151.60        11.26 o                         
  -1  -8   6         56.44         65.01         5.26 o                         
   0  -8   6       1013.99       1271.46        46.46 o                         
   1  -8   6        208.31        223.33         9.45 o                         
   2  -8   6        116.40        140.81         7.79 o                         
   3  -8   6         53.33         63.94         4.39 o                         
   4  -8   6          4.82         -1.19         1.92 o                         
   5  -8   6         34.38         30.57         3.48 o                         
  -5  -7   6          1.04         -2.27         6.56 o                         
  -4  -7   6         28.76         30.64         4.58 o                         
  -3  -7   6         17.25         12.19         2.65 o                         
  -2  -7   6         38.77         41.90         4.09 o                         
  -1  -7   6          5.94         15.48         3.11 o                         
   0  -7   6        868.64       1048.26        27.81 o                         
   1  -7   6          2.14         -2.00         2.00 o                         
   2  -7   6        101.52        124.16         4.59 o                         
   3  -7   6          8.27         12.15         2.05 o                         
   4  -7   6          3.51         -0.90         1.94 o                         
   5  -7   6          4.31          6.46         3.22 o                         
  -5  -6   6         20.99         19.78         8.19 o                         
  -4  -6   6          1.13         -4.11         4.77 o                         
  -3  -6   6        136.95        110.27         6.49 o                         
  -2  -6   6        234.65        195.43         7.63 o                         
  -1  -6   6        337.05        366.99        12.03 o                         
   0  -6   6       3201.96       3505.91        91.76 o                         
   1  -6   6          4.36          6.32         1.63 o                         
   2  -6   6        237.57        248.50        13.67 o                         
   3  -6   6         23.66         23.72         1.86 o                         
   4  -6   6          0.01         -0.68         2.60 o                         
   5  -6   6         25.71         19.05         8.57 o                         
  -5  -5   6         19.33         11.62         6.13 o                         
  -4  -5   6        123.57        129.94        12.00 o                         
  -3  -5   6        143.49        112.29        16.84 o                         
  -2  -5   6         75.07         46.48         9.56 o                         
  -1  -5   6         43.91         50.36         5.91 o                         
   0  -5   6        470.95        455.98        13.19 o                         
   1  -5   6        325.05        244.00         5.61 o                         
   2  -5   6          0.11          4.07         3.71 o                         
   3  -5   6         17.82          6.42         1.44 o                         
   4  -5   6          1.07          3.71         1.67 o                         
   5  -5   6          6.00          5.18         2.47 o                         
   6  -5   6         14.31         14.18         6.48 o                         
  -5  -4   6         12.84         14.67        10.78 o                         
  -4  -4   6        788.41        855.97        31.10 o                         
  -3  -4   6        139.74        125.10         6.39 o                         
  -2  -4   6       1567.56       1676.54       115.18 o                         
  -1  -4   6        698.79        704.78        31.12 o                         
   0  -4   6          7.43         17.75         1.35 o                         
   1  -4   6        969.23        990.96        23.27 o                         
   2  -4   6       2283.52       2211.89        37.90 o                         
   3  -4   6         38.95         31.14         1.88 o                         
   4  -4   6          0.05         -1.78         1.78 o                         
   5  -4   6          1.77          2.17         2.42 o                         
   6  -4   6          6.52         16.12         4.45 o                         
  -6  -3   6          8.40         11.74         5.60 o                         
  -5  -3   6        170.31        166.24        21.69 o                         
  -4  -3   6         22.90         14.43         4.36 o                         
  -3  -3   6         51.84         35.75         4.22 o                         
  -2  -3   6        188.10        192.37         7.68 o                         
  -1  -3   6        413.05        420.96        13.24 o                         
   0  -3   6         11.31          9.98         2.30 o                         
   1  -3   6        761.00        603.64        11.52 o                         
   2  -3   6        101.08        117.34         2.98 o                         
   3  -3   6        420.57        472.11         9.68 o                         
   4  -3   6          6.47          9.43         2.73 o                         
   5  -3   6          4.12         12.01         3.97 o                         
   6  -3   6          2.18          5.61         4.26 o                         
  -6  -2   6         29.64         31.75         4.78 o                         
  -5  -2   6          5.45          8.42        21.92 o                         
  -4  -2   6          2.94          1.02         4.77 o                         
  -3  -2   6         92.75         78.77         8.49 o                         
  -2  -2   6         53.33         76.47         4.52 o                         
  -1  -2   6         19.45          4.39         3.24 o                         
   0  -2   6        988.46        847.55        20.68 o                         
   1  -2   6         12.25         32.48         1.69 o                         
   2  -2   6         47.73         42.94         1.72 o                         
   3  -2   6          0.31          1.84         1.10 o                         
   4  -2   6        698.38        735.73        15.33 o                         
   5  -2   6         21.16         18.93         2.90 o                         
   6  -2   6          4.48          5.02         9.12 o                         
  -6  -1   6          1.75          4.98        11.48 o                         
  -5  -1   6         63.85         80.20        11.91 o                         
  -4  -1   6         22.51          7.43         3.87 o                         
  -3  -1   6          2.12         -1.18         4.06 o                         
  -2  -1   6       1761.82       1859.88        48.65 o                         
  -1  -1   6       2203.73       1810.41        52.39 o                         
   0  -1   6        307.13        407.96         8.19 o                         
   1  -1   6         13.82         18.21         1.32 o                         
   2  -1   6          7.31          2.68         1.14 o                         
   3  -1   6        168.74        144.53         4.50 o                         
   4  -1   6        173.70        173.73         4.72 o                         
   5  -1   6          0.33          1.73         4.85 o                         
  -6   0   6          5.49          2.28         5.10 o                         
  -5   0   6         39.74         45.54         4.99 o                         
  -4   0   6          7.50          5.60         3.09 o                         
  -3   0   6          2.15          3.31         4.65 o                         
  -2   0   6        258.84        195.70         9.14 o                         
  -1   0   6       1004.86       1012.38        25.54 o                         
   0   0   6        113.15         83.36         2.17 o                         
   1   0   6       2998.28       3002.64        46.93 o                         
   2   0   6       1830.43       1767.49        29.89 o                         
   3   0   6        527.58        525.25        10.62 o                         
   4   0   6         17.89         17.35         1.75 o                         
   5   0   6        158.69        155.89         7.41 o                         
  -6   1   6         11.21         10.06         5.03 o                         
  -5   1   6         24.18         30.69         4.98 o                         
  -4   1   6        141.88        157.34         5.99 o                         
  -3   1   6         75.50         79.82         5.31 o                         
  -2   1   6        558.74        520.53        16.48 o                         
  -1   1   6         78.64         48.62         2.47 o                         
   0   1   6         67.32         68.91         1.98 o                         
   1   1   6         13.69         45.10         2.85 o                         
   2   1   6         41.15         39.04         2.56 o                         
   3   1   6        435.72        484.29        10.82 o                         
   4   1   6         99.73         89.25        13.28 o                         
   5   1   6         62.74         64.65        12.77 o                         
  -6   2   6          5.60          2.95         3.28 o                         
  -5   2   6          1.42          0.06         2.68 o                         
  -4   2   6          5.48         10.17         4.69 o                         
  -3   2   6        389.91        387.70        10.72 o                         
  -2   2   6        284.66        296.66         9.62 o                         
  -1   2   6        558.96        528.44         9.23 o                         
   0   2   6         44.30         45.92         1.66 o                         
   1   2   6         36.50         63.00         2.00 o                         
   2   2   6         35.11         43.37         2.37 o                         
   3   2   6        919.91        889.16        20.05 o                         
   4   2   6        106.08         89.23         5.79 o                         
   5   2   6          6.29          7.56         3.67 o                         
  -6   3   6          2.97          5.38         8.43 o                         
  -5   3   6        132.75        155.42         8.75 o                         
  -4   3   6          8.99         15.90         3.91 o                         
  -3   3   6        136.00        156.86         4.86 o                         
  -2   3   6       1042.30       1015.15        23.60 o                         
  -1   3   6         26.81         23.82         2.91 o                         
   0   3   6        413.29        434.38         8.35 o                         
   1   3   6          4.15          3.55         1.08 o                         
   2   3   6         26.93         27.52         2.39 o                         
   3   3   6         12.60         12.01         2.46 o                         
   4   3   6         13.67         17.78         3.68 o                         
   5   3   6          1.80          2.16         4.71 o                         
  -6   4   6          0.71         -8.76         8.76 o                         
  -5   4   6         30.21         34.37         9.78 o                         
  -4   4   6         67.64         78.69        11.55 o                         
  -3   4   6        506.69        477.58        22.85 o                         
  -2   4   6        800.94        746.87        20.59 o                         
  -1   4   6         16.52         11.65         1.67 o                         
   0   4   6          3.66         12.57         1.60 o                         
   1   4   6        294.20        327.79         7.39 o                         
   2   4   6          3.41          4.82         1.72 o                         
   3   4   6         73.38         93.83         6.52 o                         
   4   4   6         55.30         43.65         2.94 o                         
   5   4   6          9.77         13.71         6.11 o                         
  -6   5   6         44.70         59.61        13.15 o                         
  -5   5   6         40.49         46.47        87.22 o                         
  -4   5   6          0.05         -0.87         4.83 o                         
  -3   5   6        647.95        748.02        19.95 o                         
  -2   5   6        710.59        648.31        47.11 o                         
  -1   5   6        688.26        803.97        15.56 o                         
   0   5   6          0.86         10.65         1.94 o                         
   1   5   6         47.55         52.84         3.26 o                         
   2   5   6        193.60        142.51         4.11 o                         
   3   5   6          2.40          1.50         1.15 o                         
   4   5   6          9.61          4.94         1.57 o                         
   5   5   6          9.98         11.89         7.38 o                         
  -6   6   6          8.10         -3.04         7.76 o                         
  -5   6   6         30.61         19.21         6.06 o                         
  -4   6   6         59.34         63.84         6.51 o                         
  -3   6   6         53.15         41.32         5.64 o                         
  -2   6   6       1359.73       1493.39        82.42 o                         
  -1   6   6          1.94          3.10         1.91 o                         
   0   6   6        249.41        307.65         7.66 o                         
   1   6   6        135.98        135.69         3.55 o                         
   2   6   6         10.05          3.23         1.64 o                         
   3   6   6         10.04          6.41         1.87 o                         
   4   6   6         22.91         19.58         5.42 o                         
   5   6   6          2.04          5.97         5.39 o                         
  -5   7   6        118.91        168.23        24.64 o                         
  -4   7   6        305.03        297.37        21.64 o                         
  -3   7   6          0.18          1.14         9.49 o                         
  -2   7   6          0.06          4.70         1.91 o                         
  -1   7   6        221.46        195.53         4.83 o                         
   0   7   6        458.40        442.59        11.03 o                         
   1   7   6        140.53        135.54         3.78 o                         
   2   7   6         12.76         13.19         3.32 o                         
   3   7   6         87.03         83.33         6.18 o                         
   4   7   6         24.40         28.79         5.72 o                         
  -5   8   6          9.99         20.91        10.81 o                         
  -4   8   6          8.72         -4.04         6.06 o                         
  -3   8   6         81.75         83.57        12.00 o                         
  -2   8   6          1.35         -0.55         1.56 o                         
  -1   8   6         74.57         85.80         4.10 o                         
   0   8   6         47.46         52.91         4.30 o                         
   1   8   6        473.11        537.84        12.42 o                         
   2   8   6        206.83        199.87         7.21 o                         
   3   8   6         16.02         17.69         2.44 o                         
   4   8   6          0.01         -7.76         7.76 o                         
  -5   9   6         38.67         59.75        10.13 o                         
  -4   9   6        171.87        145.81        13.54 o                         
  -3   9   6        507.84        515.84        29.90 o                         
  -2   9   6         50.96         41.90         3.33 o                         
  -1   9   6          3.10          3.27         2.01 o                         
   0   9   6          2.09         -2.37         2.54 o                         
   1   9   6         23.17         25.08         4.13 o                         
   2   9   6        114.37        127.82         4.27 o                         
   3   9   6        130.48        123.42         7.53 o                         
   4   9   6          0.49          8.11        11.51 o                         
  -5  10   6         53.68         47.62         9.46 o                         
  -4  10   6          5.64          5.74         9.45 o                         
  -3  10   6         73.83         62.42        10.82 o                         
  -2  10   6         33.34         26.49         2.52 o                         
  -1  10   6          3.46          7.25         2.27 o                         
   0  10   6         51.23         59.04         4.64 o                         
   1  10   6         68.06         83.70         6.10 o                         
   2  10   6        103.66        106.04         4.62 o                         
   3  10   6          2.24         -0.36         7.43 o                         
  -5  11   6          1.97        -11.15        11.15 o                         
  -4  11   6         34.03         23.66         7.10 o                         
  -3  11   6          0.59          8.79         6.77 o                         
  -2  11   6         68.39         48.07         4.52 o                         
  -1  11   6        143.15        127.61         8.90 o                         
   0  11   6          1.04          7.20         2.31 o                         
   1  11   6         88.37         67.00         4.65 o                         
   2  11   6         70.72         75.85         7.96 o                         
   3  11   6          6.12          2.38         6.42 o                         
  -4  12   6          0.50         -3.72         7.43 o                         
  -3  12   6         13.44         27.38         7.09 o                         
  -2  12   6          7.85          7.05         1.43 o                         
  -1  12   6         36.74         45.96         3.70 o                         
   0  12   6         59.86         61.08         4.05 o                         
   1  12   6         37.96         39.87         4.94 o                         
   2  12   6          2.23          1.27         3.12 o                         
   3  12   6          3.20          9.13         8.47 o                         
  -4  13   6          5.30          4.75        10.49 o                         
  -3  13   6         35.00          7.11         9.45 o                         
  -2  13   6          2.20          0.57         1.81 o                         
  -1  13   6         53.56         48.24         3.87 o                         
   0  13   6         77.91         79.99         6.18 o                         
   1  13   6         56.69         73.00        17.86 o                         
   2  13   6         22.76         12.25         9.86 o                         
  -3  14   6          0.23         -2.02         7.43 o                         
  -2  14   6         50.98         50.76         8.47 o                         
  -1  14   6          0.82          5.57         2.78 o                         
   0  14   6          2.13          2.61         3.71 o                         
   1  14   6          6.64          1.15         5.12 o                         
  -3  15   6          0.20         -8.15         8.15 o                         
  -2  15   6          0.12         13.88         7.11 o                         
  -1  15   6         73.03         67.29         4.67 o                         
   0  15   6         10.42         18.58         5.20 o                         
   1  15   6         10.90         12.63         5.75 o                         
  -1  16   6          0.22         11.15        10.49 o                         
   0 -18   7         17.24         11.38         7.02 o                         
   1 -18   7          0.32         -7.06         7.06 o                         
  -1 -17   7         22.40         29.67         8.33 o                         
   0 -17   7          0.17          2.66        10.04 o                         
   1 -17   7          5.56         24.14        10.74 o                         
   2 -17   7          5.22          6.70         8.04 o                         
   3 -17   7         23.15          6.38        11.42 o                         
  -2 -16   7         14.08         -2.98         8.97 o                         
   0 -16   7          9.81         23.09         7.02 o                         
   1 -16   7          0.79          4.36         6.02 o                         
   2 -16   7          0.19         -6.38         6.38 o                         
   3 -16   7         17.01          7.72        10.06 o                         
  -2 -15   7          6.31         16.60         9.65 o                         
  -1 -15   7          1.11         -0.68         7.99 o                         
   0 -15   7          8.95         -0.68         5.68 o                         
   1 -15   7         40.75         30.85         7.72 o                         
   2 -15   7         15.86         25.48         8.04 o                         
   3 -15   7          0.45          8.40         7.06 o                         
   4 -15   7         12.20          4.68        10.38 o                         
  -3 -14   7          0.15          3.02         7.67 o                         
  -2 -14   7          1.94         -7.99         8.31 o                         
  -1 -14   7          0.61          0.68         7.67 o                         
   0 -14   7        339.53        348.32        25.88 o                         
   1 -14   7          4.02         12.40         7.06 o                         
   2 -14   7         91.57         86.71         6.33 o                         
   3 -14   7          0.59         -5.36         5.36 o                         
   4 -14   7         51.44         61.73         6.76 o                         
  -3 -13   7          1.12         10.67         5.36 o                         
  -2 -13   7        209.52        210.48        13.45 o                         
  -1 -13   7         94.21         73.96        10.01 o                         
   0 -13   7        419.37        394.36        25.57 o                         
   1 -13   7         19.39         17.44         5.70 o                         
   2 -13   7         47.05         51.66         4.93 o                         
   3 -13   7         35.71         31.53         6.38 o                         
   4 -13   7          8.33          7.42         4.91 o                         
  -4 -12   7          8.64          8.40         6.38 o                         
  -3 -12   7         40.94         31.78         6.70 o                         
  -2 -12   7         11.73         21.32         6.00 o                         
  -1 -12   7          2.02         13.65         6.67 o                         
   0 -12   7         11.66         25.63         4.16 o                         
   1 -12   7        261.46        275.06        13.44 o                         
   2 -12   7         61.11         49.52        11.37 o                         
   3 -12   7         98.47        111.43        12.80 o                         
   4 -12   7          1.05         -3.36         3.36 o                         
   5 -12   7          0.00         11.03        10.04 o                         
  -4 -11   7         52.96         87.98        11.83 o                         
  -3 -11   7          5.65         10.70         5.70 o                         
  -2 -11   7         36.08         32.99         6.35 o                         
  -1 -11   7         92.38         82.68         6.43 o                         
   0 -11   7        119.17        123.31         7.17 o                         
   1 -11   7          2.64          3.88         4.35 o                         
   2 -11   7          3.64          7.96         4.21 o                         
   3 -11   7        107.12         91.40         9.29 o                         
   4 -11   7          0.19          2.34         4.99 o                         
   5 -11   7         12.81         16.04         5.74 o                         
  -4 -10   7         17.23         28.64        13.63 o                         
  -3 -10   7        133.59        150.34         9.46 o                         
  -2 -10   7         93.54        110.72         8.77 o                         
  -1 -10   7        140.75        132.56        13.06 o                         
   0 -10   7          3.74          4.16         6.96 o                         
   1 -10   7          0.88         -2.55         2.55 o                         
   2 -10   7         24.97         39.52         2.86 o                         
   3 -10   7          0.02          2.05         3.81 o                         
   4 -10   7         30.33         20.08        17.35 o                         
   5 -10   7          6.45          2.32         3.77 o                         
  -5  -9   7          0.98          5.63         7.47 o                         
  -4  -9   7         49.45         42.15         5.10 o                         
  -3  -9   7          0.02         -2.98        61.80 o                         
  -2  -9   7          4.43          3.15         3.13 o                         
  -1  -9   7         25.10         15.18         3.15 o                         
   0  -9   7         95.86         80.48         4.62 o                         
   1  -9   7         25.87         22.57         1.93 o                         
   2  -9   7         55.24         59.44         2.97 o                         
   3  -9   7        153.52        132.31         5.84 o                         
   4  -9   7          0.32          9.15         5.92 o                         
   5  -9   7         35.86         25.40         8.69 o                         
  -5  -8   7         17.61         16.57         4.28 o                         
  -4  -8   7          9.77          8.39         9.06 o                         
  -3  -8   7        114.21        101.23         5.96 o                         
  -2  -8   7         11.98          7.38         1.48 o                         
  -1  -8   7         11.91         12.55         4.20 o                         
   0  -8   7        335.80        382.83        11.50 o                         
   1  -8   7        424.15        426.07        10.35 o                         
   2  -8   7        539.56        528.88        16.91 o                         
   3  -8   7          6.42          3.52         1.97 o                         
   4  -8   7          1.23          2.03         5.96 o                         
   5  -8   7          8.88         18.69         8.02 o                         
  -5  -7   7         33.62         30.68         5.92 o                         
  -4  -7   7          4.33         13.64         5.81 o                         
  -3  -7   7        301.08        307.42        13.97 o                         
  -2  -7   7        181.05        172.03        17.85 o                         
  -1  -7   7         41.15         72.39         4.68 o                         
   0  -7   7       2444.13       2633.27        78.99 o                         
   1  -7   7        269.78        370.82         8.13 o                         
   2  -7   7          1.49         -0.57         2.32 o                         
   3  -7   7          0.01          3.28         2.21 o                         
   4  -7   7         31.82         26.36         2.48 o                         
   5  -7   7          1.42          2.11         3.09 o                         
  -5  -6   7          2.99          4.77         8.88 o                         
  -4  -6   7         31.44         39.28         6.83 o                         
  -3  -6   7         70.06         70.25         5.24 o                         
  -2  -6   7        184.94        175.45        10.45 o                         
  -1  -6   7        162.56        162.95         7.33 o                         
   0  -6   7         12.26         10.63         2.95 o                         
   1  -6   7        127.04        114.26         3.54 o                         
   2  -6   7         58.56         52.36         2.33 o                         
   3  -6   7          2.21          2.05         1.34 o                         
   4  -6   7          2.23          2.72         2.39 o                         
   5  -6   7         16.82         12.06         2.98 o                         
  -5  -5   7         83.95         70.99         8.21 o                         
  -4  -5   7         41.58         50.96         7.86 o                         
  -3  -5   7        105.51        108.49         5.69 o                         
  -2  -5   7        308.32        302.44        11.68 o                         
  -1  -5   7        990.23       1118.68        30.70 o                         
   0  -5   7        472.63        484.86        12.08 o                         
   1  -5   7        463.91        495.29        16.38 o                         
   2  -5   7        131.36        150.35         5.67 o                         
   3  -5   7          1.35          0.18         1.24 o                         
   4  -5   7         21.68         20.26         4.68 o                         
   5  -5   7          0.08          4.03         3.29 o                         
  -5  -4   7         43.54         42.31         7.15 o                         
  -4  -4   7         51.99         48.21         8.88 o                         
  -3  -4   7        176.28        155.25        12.71 o                         
  -2  -4   7         31.99         45.91         3.79 o                         
  -1  -4   7        376.37        510.99        26.69 o                         
   0  -4   7         65.99         69.10         5.78 o                         
   1  -4   7         41.25         52.10         2.64 o                         
   2  -4   7       1051.80       1136.33        19.58 o                         
   3  -4   7          0.26          4.96         1.62 o                         
   4  -4   7          2.03          0.93         2.15 o                         
   5  -4   7         43.90         49.29         4.63 o                         
  -6  -3   7         33.90         31.54        10.80 o                         
  -5  -3   7         15.53         22.73         4.65 o                         
  -4  -3   7        135.62        136.71        10.30 o                         
  -3  -3   7        138.81        142.85        19.82 o                         
  -2  -3   7       1000.50       1019.24        33.51 o                         
  -1  -3   7        243.18        265.49         8.29 o                         
   0  -3   7        265.10        334.60         8.28 o                         
   1  -3   7        638.48        538.13         9.41 o                         
   2  -3   7        127.89        142.24         3.84 o                         
   3  -3   7        121.02        108.20         3.14 o                         
   4  -3   7         68.48         75.28         9.12 o                         
   5  -3   7          2.82          9.68         2.92 o                         
  -6  -2   7         30.73         46.42         7.95 o                         
  -5  -2   7         65.69         70.16         6.00 o                         
  -4  -2   7         29.04         33.53        12.91 o                         
  -3  -2   7        116.11        139.47         7.55 o                         
  -2  -2   7        129.47        156.26         6.95 o                         
  -1  -2   7         25.96         17.41         3.12 o                         
   0  -2   7          9.20         34.41         2.05 o                         
   1  -2   7       1592.88       1418.67        20.89 o                         
   2  -2   7        658.70        685.20        12.04 o                         
   3  -2   7        247.14        226.17         5.32 o                         
   4  -2   7          5.62          8.95         2.09 o                         
   5  -2   7         39.83         34.40         3.03 o                         
  -6  -1   7         10.06          6.11         4.29 o                         
  -5  -1   7          9.00          9.28         4.06 o                         
  -4  -1   7          1.36         23.05        22.44 o                         
  -3  -1   7          2.74         -0.16         3.42 o                         
  -2  -1   7       2064.58       2352.18       119.12 o                         
  -1  -1   7       1641.86       1440.21        35.18 o                         
   0  -1   7          0.35          5.51         1.45 o                         
   1  -1   7          5.31          5.18         1.05 o                         
   2  -1   7       1298.05       1172.08        22.88 o                         
   3  -1   7        147.19        124.35         6.10 o                         
   4  -1   7         33.64         35.31         7.26 o                         
   5  -1   7         46.92         29.10         3.03 o                         
  -6   0   7         23.26         37.68        12.88 o                         
  -5   0   7         19.49         18.32         6.31 o                         
  -4   0   7          0.97         -0.38         5.96 o                         
  -3   0   7         88.34        104.99        13.41 o                         
  -2   0   7        112.92        151.80         6.42 o                         
  -1   0   7         50.56         62.12         3.65 o                         
   0   0   7        277.82        258.14         7.63 o                         
   1   0   7         72.23         70.81         1.74 o                         
   2   0   7          0.81          4.14         2.46 o                         
   3   0   7         93.37        116.83         5.36 o                         
   4   0   7        155.63        147.55         5.02 o                         
   5   0   7         20.05         18.73         4.48 o                         
  -6   1   7          0.33         -3.35         4.77 o                         
  -5   1   7         50.16         66.80         6.42 o                         
  -4   1   7         83.69         88.75         4.54 o                         
  -3   1   7         70.92         76.71         7.76 o                         
  -2   1   7        371.26        331.97         9.32 o                         
  -1   1   7         83.16        110.82         5.61 o                         
   0   1   7         15.19         29.23         1.89 o                         
   1   1   7        114.24         98.35         3.46 o                         
   2   1   7         93.69        102.32         3.22 o                         
   3   1   7        133.66        157.57         4.08 o                         
   4   1   7         14.30         15.82         2.31 o                         
   5   1   7        102.60        103.69        14.54 o                         
  -6   2   7          5.74         11.83        10.81 o                         
  -5   2   7         27.77         28.03         4.50 o                         
  -4   2   7          4.44          7.01         8.08 o                         
  -3   2   7         19.91         19.44         2.33 o                         
  -2   2   7         70.34         78.03         4.66 o                         
  -1   2   7        720.87        699.33        12.24 o                         
   0   2   7        412.11        380.56         6.80 o                         
   1   2   7         33.89         46.79         1.45 o                         
   2   2   7        105.33         69.07         3.23 o                         
   3   2   7         18.15         27.97         1.65 o                         
   4   2   7         25.41         28.20         5.33 o                         
   5   2   7          3.14          2.81         4.69 o                         
  -6   3   7          6.15         -1.34         8.11 o                         
  -5   3   7         24.70         24.66         4.04 o                         
  -4   3   7         33.41         42.36         5.90 o                         
  -3   3   7        156.48        172.19        18.25 o                         
  -2   3   7        159.09        184.70         5.52 o                         
  -1   3   7          7.31          3.76         0.95 o                         
   0   3   7        304.60        338.33         6.00 o                         
   1   3   7        360.88        390.43        10.49 o                         
   2   3   7         52.58         64.56         3.23 o                         
   3   3   7        398.33        381.86         9.34 o                         
   4   3   7          0.01          0.05         3.15 o                         
   5   3   7         18.46         18.48        11.35 o                         
  -6   4   7          0.21          7.40        11.47 o                         
  -5   4   7          0.20         13.15         6.06 o                         
  -4   4   7          0.15          9.39         8.67 o                         
  -3   4   7         32.24         34.44         2.57 o                         
  -2   4   7         23.75         21.01         3.25 o                         
  -1   4   7         69.52         70.48         3.29 o                         
   0   4   7         96.79         94.51         2.63 o                         
   1   4   7        240.93        226.84         4.71 o                         
   2   4   7        277.11        301.40         9.08 o                         
   3   4   7         18.27         23.74         5.63 o                         
   4   4   7         28.94         23.41         2.82 o                         
   5   4   7          0.00        -11.45        11.45 o                         
  -6   5   7         33.63         36.10        11.80 o                         
  -5   5   7         10.01         12.83         6.42 o                         
  -4   5   7         64.83         76.56         5.58 o                         
  -3   5   7          3.87         -1.49         2.93 o                         
  -2   5   7         51.22         58.31         3.51 o                         
  -1   5   7         12.14         32.46         2.30 o                         
   0   5   7        301.50        398.62         8.03 o                         
   1   5   7        152.76        162.13         4.14 o                         
   2   5   7        380.06        350.87         7.72 o                         
   3   5   7         16.01         22.47         4.33 o                         
   4   5   7         15.80         21.24         5.62 o                         
   5   5   7         16.91         10.79         6.09 o                         
  -5   6   7         81.06         80.32        12.16 o                         
  -4   6   7          0.00         -2.16         4.72 o                         
  -3   6   7        822.29        817.47        22.98 o                         
  -2   6   7         82.14         88.85         7.49 o                         
  -1   6   7          4.89         11.22         1.32 o                         
   0   6   7        199.92        201.78         5.54 o                         
   1   6   7          3.73          0.68         1.19 o                         
   2   6   7        236.29        266.94        11.16 o                         
   3   6   7         21.99         30.35         5.60 o                         
   4   6   7         22.34         13.65         4.93 o                         
  -5   7   7         72.04         74.92        12.16 o                         
  -4   7   7         13.47          8.44         8.76 o                         
  -3   7   7       1323.05       1388.28        49.34 o                         
  -2   7   7          0.01         -0.87         2.00 o                         
  -1   7   7        109.20         93.31         4.01 o                         
   0   7   7          4.36          9.35         2.70 o                         
   1   7   7        305.50        279.54         8.90 o                         
   2   7   7         99.17        114.30         7.93 o                         
   3   7   7         48.82         52.31         2.99 o                         
   4   7   7          2.83          8.76         8.43 o                         
  -5   8   7         17.52         12.83         7.76 o                         
  -4   8   7        152.64        161.39        14.22 o                         
  -3   8   7       1002.64       1050.92        55.95 o                         
  -2   8   7        186.46        182.04         7.05 o                         
  -1   8   7          8.75         13.28         2.06 o                         
   0   8   7        146.60        158.19         5.02 o                         
   1   8   7        104.58        121.43         5.01 o                         
   2   8   7         49.65         69.03         5.97 o                         
   3   8   7          6.20          5.12         7.93 o                         
   4   8   7          2.59          6.42         8.11 o                         
  -5   9   7         18.96         27.70         9.81 o                         
  -4   9   7         74.58         43.90         9.13 o                         
  -3   9   7          5.48          0.00         5.06 o                         
  -2   9   7        119.51         92.94         6.75 o                         
  -1   9   7         26.43         30.00         2.55 o                         
   0   9   7          7.52          3.95         2.99 o                         
   1   9   7        122.55        133.30         7.16 o                         
   2   9   7        115.08        104.63         4.42 o                         
   3   9   7        188.63        161.53        15.60 o                         
   4   9   7          0.97         17.24         7.09 o                         
  -5  10   7         25.30         22.00        11.83 o                         
  -4  10   7          5.49         -6.42         6.42 o                         
  -3  10   7        103.82         98.32         9.82 o                         
  -2  10   7        112.12        143.57         7.08 o                         
  -1  10   7         34.54         24.75         2.73 o                         
   0  10   7          1.49          3.70         2.30 o                         
   1  10   7         32.55         34.18         4.20 o                         
   2  10   7        198.31        207.44         7.18 o                         
   3  10   7         23.44         31.04        11.80 o                         
  -4  11   7          0.88          2.70         7.43 o                         
  -3  11   7         32.21         29.40         6.77 o                         
  -2  11   7         90.97         80.17         4.54 o                         
  -1  11   7          4.45          6.21         4.39 o                         
   0  11   7         16.96         28.13         3.77 o                         
   1  11   7         38.81         60.06         5.74 o                         
   2  11   7          0.02         -0.94         3.50 o                         
   3  11   7          8.92          4.40        10.81 o                         
  -4  12   7          0.48         -7.11         7.11 o                         
  -3  12   7         18.56         -8.79         8.79 o                         
  -2  12   7         95.22        103.97         4.42 o                         
  -1  12   7        127.97        114.63         6.64 o                         
   0  12   7        152.77        177.01        21.68 o                         
   1  12   7          1.76          2.22         3.29 o                         
   2  12   7         67.67         61.19        12.70 o                         
  -4  13   7         28.61         25.79         8.81 o                         
  -3  13   7          2.74         -6.77         6.77 o                         
  -2  13   7        103.45        112.03        15.89 o                         
  -1  13   7         55.15         57.67         3.75 o                         
   0  13   7         57.90         86.08         7.02 o                         
   1  13   7         12.66          9.77         7.98 o                         
   2  13   7          0.13          2.70         6.74 o                         
  -3  14   7          0.00         -2.02         6.45 o                         
  -2  14   7          1.02         -2.38         6.45 o                         
  -1  14   7          3.32          0.15         3.25 o                         
   0  14   7         43.08         22.08        10.25 o                         
   1  14   7          8.96         15.15         5.60 o                         
  -2  15   7          7.64          3.72         9.13 o                         
  -1  15   7         35.49         22.10         4.82 o                         
   0  15   7          1.21          2.09         3.92 o                         
   0 -18   8          5.26        -10.04        10.04 o                         
   1 -18   8          4.26         13.76         8.40 o                         
  -1 -17   8         12.75         23.34        10.01 o                         
   0 -17   8          2.09         -5.36         7.02 o                         
   1 -17   8         38.76         33.23         8.72 o                         
   2 -17   8        102.36        127.25        13.80 o                         
  -2 -16   8          9.67         15.98         7.67 o                         
  -1 -16   8         36.91         30.69         6.67 o                         
   0 -16   8          0.17          4.36         6.70 o                         
   1 -16   8         37.53         50.67         9.40 o                         
   2 -16   8         15.17          3.36         7.06 o                         
   3 -16   8          0.19         -0.32        10.38 o                         
  -2 -15   8          6.31         13.31         6.99 o                         
  -1 -15   8          5.53         -5.00         5.00 o                         
   0 -15   8        182.36        201.29        19.80 o                         
   1 -15   8         44.14         46.31         8.04 o                         
   2 -15   8         19.18          7.06        19.14 o                         
   3 -15   8        104.59        117.76        12.41 o                         
   4 -15   8         44.78         54.17        11.23 o                         
  -3 -14   8         12.68         20.03         7.34 o                         
  -2 -14   8          0.46         -1.00         5.00 o                         
  -1 -14   8          0.08         -0.32         4.68 o                         
   0 -14   8          0.14          3.34         5.68 o                         
   1 -14   8        260.21        217.55        26.77 o                         
   2 -14   8          1.11          1.98         3.66 o                         
   3 -14   8        112.00        130.82        10.42 o                         
   4 -14   8          2.12          7.65         8.29 o                         
  -3 -13   8         24.88         22.41         9.04 o                         
  -2 -13   8         15.61         15.33         6.99 o                         
  -1 -13   8          8.22          8.65         5.68 o                         
   0 -13   8         39.93         50.19         7.38 o                         
   1 -13   8        395.59        379.45        15.54 o                         
   2 -13   8          8.97         16.87         4.29 o                         
   3 -13   8         56.81         56.98         8.72 o                         
   4 -13   8         42.03         31.01         4.42 o                         
  -4 -12   8         64.10         68.98         8.79 o                         
  -3 -12   8          2.71         -1.34         5.36 o                         
  -2 -12   8         63.81         81.78         8.04 o                         
  -1 -12   8         25.39         28.70         8.02 o                         
   0 -12   8          0.64         -2.56         3.99 o                         
   1 -12   8        129.35        128.74         6.58 o                         
   2 -12   8         48.72         48.91         7.22 o                         
   3 -12   8         82.87         81.25         6.67 o                         
   4 -12   8         15.85         17.99         3.63 o                         
   5 -12   8          1.73         -6.02         6.02 o                         
  -4 -11   8          0.49         -1.70         6.42 o                         
  -3 -11   8          1.95          4.72         5.38 o                         
  -2 -11   8         64.86         52.47         8.69 o                         
  -1 -11   8         13.86         25.82        12.11 o                         
   0 -11   8          7.57         14.14         3.12 o                         
   1 -11   8         42.53         28.31         6.14 o                         
   2 -11   8         68.82         47.45         3.42 o                         
   3 -11   8        570.40        518.23        20.90 o                         
   4 -11   8        105.40        101.39         6.65 o                         
   5 -11   8          0.41          2.02         3.54 o                         
  -4 -10   8         18.46         10.64         3.46 o                         
  -3 -10   8         16.07         17.32         2.27 o                         
  -2 -10   8        992.11       1064.13        53.53 o                         
  -1 -10   8         38.09         44.47         7.39 o                         
   0 -10   8          8.81          8.95         5.61 o                         
   1 -10   8          0.02         -1.75         1.75 o                         
   2 -10   8         94.79        125.29         5.80 o                         
   3 -10   8          5.21         14.15         2.65 o                         
   4 -10   8         38.27         55.75         6.76 o                         
   5 -10   8          0.05         -2.49         3.65 o                         
  -5  -9   8          4.65          3.72         7.83 o                         
  -4  -9   8         37.19         44.26         4.96 o                         
  -3  -9   8         12.15         11.34         2.72 o                         
  -2  -9   8         96.48        107.18         6.38 o                         
  -1  -9   8         89.84         96.81         6.62 o                         
   0  -9   8         43.58         31.15         3.75 o                         
   1  -9   8          9.47          5.47         2.31 o                         
   2  -9   8         69.22         62.20         4.17 o                         
   3  -9   8        212.00        227.57        24.15 o                         
   4  -9   8          2.39          6.02         2.74 o                         
   5  -9   8         74.48         75.55         6.32 o                         
  -5  -8   8         12.95         14.62         4.69 o                         
  -4  -8   8          6.73          8.82         2.89 o                         
  -3  -8   8        233.11        237.68        16.68 o                         
  -2  -8   8         38.64         32.93         2.28 o                         
  -1  -8   8        411.69        438.08        17.05 o                         
   0  -8   8        516.55        521.42        16.31 o                         
   1  -8   8         53.22         49.91         3.28 o                         
   2  -8   8          0.62          1.84         3.01 o                         
   3  -8   8          0.72          2.70         3.88 o                         
   4  -8   8          0.00          1.29         3.18 o                         
   5  -8   8          1.05          2.22         2.81 o                         
  -5  -7   8         60.82         62.02        10.22 o                         
  -4  -7   8         49.09         40.57         6.83 o                         
  -3  -7   8         39.51         64.88        16.35 o                         
  -2  -7   8         58.32         59.22         8.83 o                         
  -1  -7   8        511.85        558.18        19.70 o                         
   0  -7   8         91.93         85.94        10.33 o                         
   1  -7   8         34.18         30.88         1.99 o                         
   2  -7   8        583.16        625.97        15.20 o                         
   3  -7   8          4.70          7.77         2.00 o                         
   4  -7   8          5.20          9.00         2.25 o                         
   5  -7   8          0.52          4.89         4.02 o                         
  -5  -6   8         61.92         51.19        11.26 o                         
  -4  -6   8        143.12        182.52        11.36 o                         
  -3  -6   8         78.10         88.66        17.99 o                         
  -2  -6   8         71.35         70.00         6.47 o                         
  -1  -6   8         37.68         41.06         4.77 o                         
   0  -6   8         76.70         71.56         6.26 o                         
   1  -6   8        477.48        558.18        11.32 o                         
   2  -6   8        135.04        157.06         4.41 o                         
   3  -6   8         27.47         23.56         2.45 o                         
   4  -6   8          7.38          8.42         2.13 o                         
   5  -6   8          2.31         -2.12         2.51 o                         
  -5  -5   8         11.93          9.56         6.15 o                         
  -4  -5   8         32.06         31.81         6.83 o                         
  -3  -5   8        429.14        452.59        17.68 o                         
  -2  -5   8        149.21        124.73         6.43 o                         
  -1  -5   8       1136.16       1201.18        38.30 o                         
   0  -5   8         21.34         28.22         2.00 o                         
   1  -5   8       1102.32       1136.93        21.42 o                         
   2  -5   8          4.67          9.50         1.40 o                         
   3  -5   8          0.04          1.70         1.73 o                         
   4  -5   8         62.49         58.00         6.03 o                         
   5  -5   8         65.37         49.11         3.90 o                         
  -5  -4   8          4.34          3.75         6.15 o                         
  -4  -4   8         98.35        103.68         9.58 o                         
  -3  -4   8        124.29        126.55         8.47 o                         
  -2  -4   8        384.42        348.55        21.76 o                         
  -1  -4   8       1761.99       1961.56       106.93 o                         
   0  -4   8         94.52        119.54         4.86 o                         
   1  -4   8         10.44         -0.04         1.35 o                         
   2  -4   8       1449.74       1376.84        25.54 o                         
   3  -4   8        148.71        167.26         4.65 o                         
   4  -4   8        136.13        127.84         4.71 o                         
   5  -4   8         26.09         27.06         4.20 o                         
  -5  -3   8          1.33         -3.26         3.47 o                         
  -4  -3   8          4.83          1.02         4.77 o                         
  -3  -3   8        145.74        131.24         8.24 o                         
  -2  -3   8        112.71        101.50         6.31 o                         
  -1  -3   8         21.44         20.48         3.86 o                         
   0  -3   8          9.01          1.27         1.47 o                         
   1  -3   8         46.59         32.76         2.16 o                         
   2  -3   8         38.02         50.23         3.69 o                         
   3  -3   8        354.09        363.77         7.94 o                         
   4  -3   8          3.30         -0.56         1.39 o                         
   5  -3   8          6.31         18.82         5.40 o                         
  -6  -2   8          2.88          5.62         4.93 o                         
  -5  -2   8          1.72         -2.84         3.85 o                         
  -4  -2   8         13.02         15.35         5.45 o                         
  -3  -2   8          8.64         20.20         5.58 o                         
  -2  -2   8        190.83        164.85         7.52 o                         
  -1  -2   8        305.68        391.53        12.74 o                         
   0  -2   8        631.88        485.39        10.47 o                         
   1  -2   8       2187.87       2449.62        36.11 o                         
   2  -2   8        341.22        313.68         7.32 o                         
   3  -2   8        161.69        158.06         7.11 o                         
   4  -2   8         33.79         24.12         9.39 o                         
   5  -2   8          0.37          2.89         2.76 o                         
  -6  -1   8          5.82         -0.85         5.13 o                         
  -5  -1   8          4.22          2.92         3.52 o                         
  -4  -1   8         20.12         28.60         7.51 o                         
  -3  -1   8          0.86         -4.00         6.62 o                         
  -2  -1   8        122.10        104.20        18.89 o                         
  -1  -1   8        767.21        832.17        22.80 o                         
   0  -1   8        462.16        422.76         9.03 o                         
   1  -1   8        110.55        118.63         2.48 o                         
   2  -1   8        155.89        162.30         8.72 o                         
   3  -1   8        132.42        111.42         4.57 o                         
   4  -1   8        341.74        347.15         9.92 o                         
   5  -1   8         33.43         21.51         2.98 o                         
  -6   0   8          7.21          6.18        10.16 o                         
  -5   0   8         61.14         54.24        12.60 o                         
  -4   0   8          1.15         -2.06         5.09 o                         
  -3   0   8         55.47         49.92         4.21 o                         
  -2   0   8        320.20        242.53         8.70 o                         
  -1   0   8          1.28          8.86         2.93 o                         
   0   0   8       2872.82       3157.01        59.41 o                         
   1   0   8        722.83        767.97        17.49 o                         
   2   0   8         72.93         41.59         3.55 o                         
   3   0   8         66.89         49.20         5.09 o                         
   4   0   8         55.00         49.14         3.45 o                         
   5   0   8         75.80         95.28        21.39 o                         
  -6   1   8         21.87         31.49         8.11 o                         
  -5   1   8         22.94         11.47         3.14 o                         
  -4   1   8          1.88          1.72         4.88 o                         
  -3   1   8          2.26          3.81         3.29 o                         
  -2   1   8        503.36        518.01        13.18 o                         
  -1   1   8          7.75         12.08         3.16 o                         
   0   1   8        942.98        836.07        13.52 o                         
   1   1   8         15.66         29.93         1.94 o                         
   2   1   8        290.37        260.99         5.56 o                         
   3   1   8          8.18          7.31         2.64 o                         
   4   1   8         21.03         23.27         4.18 o                         
   5   1   8          2.93          6.82         4.34 o                         
  -6   2   8         17.32         24.70        10.49 o                         
  -5   2   8         85.46         91.48        18.14 o                         
  -4   2   8        236.75        226.39        10.41 o                         
  -3   2   8         41.59         61.59         4.40 o                         
  -2   2   8          0.27          1.25         2.03 o                         
  -1   2   8        257.82        301.47         5.79 o                         
   0   2   8        258.93        251.07         8.64 o                         
   1   2   8         97.59        103.07         3.06 o                         
   2   2   8         81.82         95.78         3.60 o                         
   3   2   8         79.06         75.64        10.25 o                         
   4   2   8          0.17          1.36         2.29 o                         
   5   2   8          3.96         10.23         5.74 o                         
  -6   3   8          0.14         17.24         8.47 o                         
  -5   3   8          8.19          9.43         4.06 o                         
  -4   3   8         37.98         29.91         2.67 o                         
  -3   3   8          0.64          3.66         2.20 o                         
  -2   3   8        111.06        126.08         7.30 o                         
  -1   3   8         48.65         50.38         2.25 o                         
   0   3   8        102.43        118.34         5.08 o                         
   1   3   8        520.68        548.09        14.16 o                         
   2   3   8          9.99         18.79         4.74 o                         
   3   3   8        183.80        239.10         9.39 o                         
   4   3   8          0.22         11.09         5.15 o                         
   5   3   8          7.70          1.98         6.01 o                         
  -6   4   8         24.87         32.42        10.81 o                         
  -5   4   8         10.16         14.89         7.09 o                         
  -4   4   8         13.51         16.48         4.65 o                         
  -3   4   8          5.74          4.49         1.78 o                         
  -2   4   8          1.37         -1.62         1.62 o                         
  -1   4   8        485.39        467.39        10.95 o                         
   0   4   8        180.58        166.80         4.12 o                         
   1   4   8         53.29         52.04         2.08 o                         
   2   4   8         97.64        118.45         9.98 o                         
   3   4   8          0.13          8.78         3.63 o                         
   4   4   8         77.42         93.12         8.62 o                         
   5   4   8          0.00          3.91         7.23 o                         
  -5   5   8          9.57         19.94         9.11 o                         
  -4   5   8         12.09         18.70         3.49 o                         
  -3   5   8         82.72        117.95         5.17 o                         
  -2   5   8         60.94         78.90         8.04 o                         
  -1   5   8        639.60        597.81        12.29 o                         
   0   5   8          2.21          0.61         1.25 o                         
   1   5   8         22.57         29.52         1.71 o                         
   2   5   8         75.31         92.85         5.87 o                         
   3   5   8         35.95         19.70         6.01 o                         
   4   5   8          1.35          8.43         4.76 o                         
  -5   6   8         12.40         24.34         9.81 o                         
  -4   6   8         11.81          1.17         6.86 o                         
  -3   6   8         75.96         92.51         7.22 o                         
  -2   6   8        214.57        195.40         8.19 o                         
  -1   6   8          3.70          2.58         2.49 o                         
   0   6   8        161.65        156.09         5.78 o                         
   1   6   8       1482.94       1587.46        30.05 o                         
   2   6   8        179.40        197.20         6.72 o                         
   3   6   8         83.90         95.38        12.52 o                         
   4   6   8          3.84         24.21        14.78 o                         
  -5   7   8         15.04         19.59         7.43 o                         
  -4   7   8         96.36        113.53        10.17 o                         
  -3   7   8        134.92        136.02        11.84 o                         
  -2   7   8        858.46        977.60        25.14 o                         
  -1   7   8         30.13         19.15         1.54 o                         
   0   7   8         14.08         12.71         1.96 o                         
   1   7   8          0.47         -0.46         1.50 o                         
   2   7   8         22.48         22.04         6.69 o                         
   3   7   8        142.40        182.11        13.48 o                         
   4   7   8          0.53         -7.40         7.40 o                         
  -5   8   8          5.30         10.13         7.79 o                         
  -4   8   8        158.95        181.60        12.23 o                         
  -3   8   8          1.23          5.06         4.72 o                         
  -2   8   8        916.31        917.31        25.13 o                         
  -1   8   8         14.69          8.26         2.69 o                         
   0   8   8         60.05         59.77         5.20 o                         
   1   8   8         27.15         19.24         1.75 o                         
   2   8   8          9.62          5.73         2.09 o                         
   3   8   8         11.58          9.40         8.40 o                         
   4   8   8         28.90         45.54        11.80 o                         
  -5   9   8          0.08          9.49        10.83 o                         
  -4   9   8          7.04         11.83         6.77 o                         
  -3   9   8        352.56        387.47        25.53 o                         
  -2   9   8         20.14         32.26         7.31 o                         
  -1   9   8          0.23          1.41         1.44 o                         
   0   9   8        291.91        340.76        13.03 o                         
   1   9   8          0.00         -1.01         2.79 o                         
   2   9   8         30.77         40.93         4.55 o                         
   3   9   8         53.13         55.48        11.10 o                         
  -5  10   8         21.23         35.92        10.17 o                         
  -4  10   8        106.50         92.13        10.53 o                         
  -3  10   8         16.12         18.60         8.79 o                         
  -2  10   8        213.17        227.16         9.44 o                         
  -1  10   8         17.14         12.45         1.88 o                         
   0  10   8        125.96        109.85         5.28 o                         
   1  10   8         58.10         46.09         4.82 o                         
   2  10   8         20.16         20.70         3.19 o                         
   3  10   8          0.12         -7.09         7.09 o                         
  -4  11   8        139.16        146.15        13.64 o                         
  -3  11   8         12.37         17.60         9.49 o                         
  -2  11   8          0.38          1.72         1.68 o                         
  -1  11   8        151.67        178.06         8.79 o                         
   0  11   8        108.27         97.94         6.06 o                         
   1  11   8         38.94         57.40         4.30 o                         
   2  11   8          2.77          1.25        12.35 o                         
   3  11   8          1.22         -7.76         8.76 o                         
  -4  12   8         44.76         58.36        13.92 o                         
  -3  12   8         11.56         14.56         6.45 o                         
  -2  12   8          3.27          6.60         3.07 o                         
  -1  12   8         49.48         45.59         2.70 o                         
   0  12   8         36.63         44.77        12.36 o                         
   1  12   8          0.00         -3.81         3.81 o                         
   2  12   8          1.11         -0.68         9.04 o                         
  -3  13   8          4.20         -5.41         7.47 o                         
  -2  13   8          5.05          4.07         5.41 o                         
  -1  13   8         40.22         37.83         4.44 o                         
   0  13   8          4.33         -2.96         2.96 o                         
   1  13   8          7.42         13.15         4.67 o                         
  -3  14   8          1.42         18.00         8.81 o                         
  -2  14   8          0.35         10.53         8.15 o                         
  -1  14   8          8.24          0.21         8.35 o                         
   0  14   8          8.37          3.18         4.52 o                         
   1  14   8         13.67         16.64         8.33 o                         
  -1  15   8         34.83         36.55         7.79 o                         
   0 -18   9          6.75         -0.68        10.70 o                         
   1 -18   9         12.45         11.06         8.04 o                         
  -1 -17   9          6.65         22.37         7.70 o                         
   0 -17   9          6.27         -0.68         6.02 o                         
   1 -17   9         18.88         10.06         7.38 o                         
   2 -17   9         38.77         32.55         9.74 o                         
  -2 -16   9          1.36          7.67        10.36 o                         
  -1 -16   9          8.59          9.01         6.67 o                         
   0 -16   9          0.73          1.66         6.02 o                         
   1 -16   9         10.00         15.10         7.06 o                         
   2 -16   9          0.07         -8.72         8.72 o                         
   3 -16   9          6.13          0.00         6.38 o                         
  -2 -15   9          0.33          1.98         6.00 o                         
  -1 -15   9          0.78         -5.00         5.00 o                         
   0 -15   9          7.28         13.40         8.04 o                         
   1 -15   9        451.91        430.97        24.64 o                         
   2 -15   9          7.39          4.11         3.82 o                         
   3 -15   9         63.75         84.19        10.74 o                         
  -3 -14   9          0.17         -5.36         5.36 o                         
  -2 -14   9         23.96         38.41         8.02 o                         
  -1 -14   9          2.88         -5.68         5.68 o                         
   0 -14   9         42.78         43.86         7.38 o                         
   1 -14   9        325.53        330.57        20.25 o                         
   2 -14   9         26.24         34.41         8.23 o                         
   3 -14   9         16.21          9.40         8.72 o                         
   4 -14   9         34.98         19.99         4.42 o                         
  -3 -13   9          1.79         -1.34         5.04 o                         
  -2 -13   9         41.79         25.72         6.70 o                         
  -1 -13   9         12.23         18.69         6.34 o                         
   0 -13   9        111.91        106.51         9.08 o                         
   1 -13   9         12.10         20.30         2.50 o                         
   2 -13   9         70.35         61.54         4.01 o                         
   3 -13   9        262.10        279.81        18.48 o                         
   4 -13   9          6.38          5.71         3.65 o                         
  -4 -12   9          3.25         -8.76         8.76 o                         
  -3 -12   9         23.82         37.58         6.74 o                         
  -2 -12   9          5.92          1.66         8.02 o                         
  -1 -12   9         41.60         59.81         8.36 o                         
   0 -12   9         15.50         16.75         6.70 o                         
   1 -12   9        141.31        146.25         7.92 o                         
   2 -12   9        176.77        173.54         7.91 o                         
   3 -12   9         92.09         85.53         6.05 o                         
   4 -12   9         38.60         39.30         4.67 o                         
  -4 -11   9          3.80          8.43         7.76 o                         
  -3 -11   9         11.48         13.12         6.06 o                         
  -2 -11   9         69.89         62.96         7.38 o                         
  -1 -11   9          9.50          5.68         5.36 o                         
   0 -11   9          0.03          7.02         8.52 o                         
   1 -11   9        309.88        368.44        13.34 o                         
   2 -11   9        337.16        384.34        12.02 o                         
   3 -11   9         17.06         15.93         6.16 o                         
   4 -11   9        113.12         84.70         5.30 o                         
   5 -11   9         17.60         29.02         4.28 o                         
  -4 -10   9          7.18          3.40         5.41 o                         
  -3 -10   9        174.11        146.34        13.77 o                         
  -2 -10   9         10.77          6.02         5.36 o                         
  -1 -10   9         43.99         35.58         5.48 o                         
   0 -10   9         36.94         36.42         7.35 o                         
   1 -10   9         87.89         78.28         6.00 o                         
   2 -10   9        363.57        331.82        10.58 o                         
   3 -10   9        204.82        224.51        10.92 o                         
   4 -10   9          0.32         -1.45         8.08 o                         
   5 -10   9         82.25         89.19         6.40 o                         
  -4  -9   9         18.44         15.46         3.50 o                         
  -3  -9   9        369.49        371.92        18.35 o                         
  -2  -9   9         28.04         32.78         4.21 o                         
  -1  -9   9         51.02         65.69         8.36 o                         
   0  -9   9          0.01          7.75         2.86 o                         
   1  -9   9         12.84          9.91         1.61 o                         
   2  -9   9          2.92          0.59         1.84 o                         
   3  -9   9         12.38          8.34         2.23 o                         
   4  -9   9          1.51          2.95         3.05 o                         
   5  -9   9          5.76         13.89         5.85 o                         
  -5  -8   9          0.83          4.55         4.19 o                         
  -4  -8   9         55.61         49.71         7.15 o                         
  -3  -8   9         12.88          3.04         5.77 o                         
  -2  -8   9          0.19          4.46         3.41 o                         
  -1  -8   9        173.70        181.01        12.87 o                         
   0  -8   9         61.43         93.12         5.87 o                         
   1  -8   9         24.81         27.73         2.99 o                         
   2  -8   9          2.04          2.00         2.24 o                         
   3  -8   9          5.91          1.61         1.72 o                         
   4  -8   9          7.97         28.76         9.29 o                         
   5  -8   9         76.10         72.71         5.39 o                         
  -5  -7   9        120.43        143.19        14.70 o                         
  -4  -7   9         20.47         11.26         5.13 o                         
  -3  -7   9        296.01        274.25        16.50 o                         
  -2  -7   9         23.93         28.81         4.67 o                         
  -1  -7   9         10.74          8.01         2.90 o                         
   0  -7   9          4.59          1.40         2.31 o                         
   1  -7   9         90.47         75.80         3.63 o                         
   2  -7   9         31.87         38.54         2.41 o                         
   3  -7   9          5.18         10.24         1.58 o                         
   4  -7   9          0.78          1.14         1.97 o                         
   5  -7   9          0.13         -1.60         2.73 o                         
  -5  -6   9          9.70         29.68        10.22 o                         
  -4  -6   9        147.55        152.11        14.41 o                         
  -3  -6   9        218.45        203.06        16.67 o                         
  -2  -6   9         22.39         21.70         7.12 o                         
  -1  -6   9         91.62         68.14         4.18 o                         
   0  -6   9        671.54        780.28        20.95 o                         
   1  -6   9         33.57         30.12         2.00 o                         
   2  -6   9          7.48          4.18         1.44 o                         
   3  -6   9         64.89         58.01         2.58 o                         
   4  -6   9          1.93          1.62         1.95 o                         
   5  -6   9          5.15         10.45         4.05 o                         
  -5  -5   9          0.77          9.90         6.15 o                         
  -4  -5   9         71.75         81.75         8.56 o                         
  -3  -5   9         81.53         77.08         6.09 o                         
  -2  -5   9        207.48        219.48         9.95 o                         
  -1  -5   9         90.95        130.50         6.24 o                         
   0  -5   9        479.14        575.14        16.07 o                         
   1  -5   9        324.80        326.29        11.00 o                         
   2  -5   9          0.13          1.28         1.27 o                         
   3  -5   9        110.31        108.71         4.18 o                         
   4  -5   9         25.37         25.12         2.64 o                         
   5  -5   9         26.85         25.73         3.29 o                         
  -5  -4   9          1.95          8.52         7.18 o                         
  -4  -4   9          0.00         -5.49         5.49 o                         
  -3  -4   9         56.51         72.16         9.51 o                         
  -2  -4   9         43.73         49.68         4.89 o                         
  -1  -4   9          1.18          7.93         3.27 o                         
   0  -4   9          9.81         21.69         2.74 o                         
   1  -4   9        467.79        442.89         7.49 o                         
   2  -4   9        619.68        641.16        13.05 o                         
   3  -4   9       1094.51       1029.58        21.17 o                         
   4  -4   9         13.17         13.80         2.38 o                         
   5  -4   9         80.92         88.22        11.45 o                         
  -5  -3   9          0.88          2.06         6.83 o                         
  -4  -3   9          2.48         -5.49         7.18 o                         
  -3  -3   9         54.66         48.59        11.02 o                         
  -2  -3   9        382.71        424.66        15.50 o                         
  -1  -3   9        603.71        562.10        35.61 o                         
   0  -3   9        466.71        411.45         9.18 o                         
   1  -3   9          3.70         18.37         1.62 o                         
   2  -3   9         10.62         16.64         1.62 o                         
   3  -3   9        507.59        576.75        14.46 o                         
   4  -3   9         63.86         58.02         5.00 o                         
   5  -3   9          1.21          1.94         3.16 o                         
  -5  -2   9          0.89         -2.66         5.09 o                         
  -4  -2   9         27.88         27.29         8.19 o                         
  -3  -2   9         50.09         38.98         7.35 o                         
  -2  -2   9        467.51        462.34        18.27 o                         
  -1  -2   9        835.62        773.50        20.38 o                         
   0  -2   9        618.25        543.50        12.14 o                         
   1  -2   9       1812.81       1667.41        27.56 o                         
   2  -2   9         86.76        113.09         3.07 o                         
   3  -2   9        113.51        110.90         3.55 o                         
   4  -2   9        351.12        318.92         9.04 o                         
   5  -2   9        123.81        118.16        15.81 o                         
  -5  -1   9         17.64         17.88         4.12 o                         
  -4  -1   9         15.63         12.96         5.45 o                         
  -3  -1   9          1.34          6.55         3.21 o                         
  -2  -1   9        267.38        291.03        11.76 o                         
  -1  -1   9        225.62        194.59         6.04 o                         
   0  -1   9        358.50        351.17         9.54 o                         
   1  -1   9        295.04        372.55         6.54 o                         
   2  -1   9        210.94        202.20         5.27 o                         
   3  -1   9         31.55         30.79         2.33 o                         
   4  -1   9        213.90        216.56         7.29 o                         
   5  -1   9         16.89         20.94         5.97 o                         
  -6   0   9         11.91         17.64         9.85 o                         
  -5   0   9          1.58         14.91         4.42 o                         
  -4   0   9         17.59         14.94         6.45 o                         
  -3   0   9         23.13         17.31         3.08 o                         
  -2   0   9          2.99          2.10         2.30 o                         
  -1   0   9        293.23        298.24        16.83 o                         
   0   0   9        193.95        243.82         5.29 o                         
   1   0   9        623.80        726.45        19.15 o                         
   2   0   9        180.68        226.69         5.92 o                         
   3   0   9        136.29        159.25         5.95 o                         
   4   0   9          2.56          1.90         0.95 o                         
   5   0   9          3.41          4.21         6.08 o                         
  -6   1   9         23.66         35.24        12.89 o                         
  -5   1   9          0.30          0.02         6.09 o                         
  -4   1   9          0.06          0.69         3.06 o                         
  -3   1   9         70.90         53.55         4.73 o                         
  -2   1   9          0.08          4.22         2.20 o                         
  -1   1   9          0.22          3.26         2.61 o                         
   0   1   9       4045.67       4337.30        76.19 o                         
   1   1   9         52.33         47.08         1.66 o                         
   2   1   9        307.00        293.38        11.52 o                         
   3   1   9        233.89        236.50         7.76 o                         
   4   1   9          9.35          9.78         5.42 o                         
   5   1   9          1.36          4.74         8.83 o                         
  -5   2   9         16.82         15.16         8.82 o                         
  -4   2   9        131.31        157.16         8.26 o                         
  -3   2   9          4.01          8.88         5.66 o                         
  -2   2   9         28.46         30.32         2.13 o                         
  -1   2   9          0.59          3.60         2.16 o                         
   0   2   9         52.07         73.17         3.47 o                         
   1   2   9         29.93         32.65         1.75 o                         
   2   2   9        107.48         99.39         5.38 o                         
   3   2   9         28.39         26.30         5.21 o                         
   4   2   9         95.92         94.07        11.61 o                         
   5   2   9          6.05          7.71         4.60 o                         
  -5   3   9         25.62          8.79         7.11 o                         
  -4   3   9         21.22         33.15         3.27 o                         
  -3   3   9         12.17         23.55         2.40 o                         
  -2   3   9        237.39        230.93         5.60 o                         
  -1   3   9        229.61        202.42         4.08 o                         
   0   3   9        435.36        513.69        11.84 o                         
   1   3   9        161.25        176.99         3.96 o                         
   2   3   9        596.37        624.34        16.08 o                         
   3   3   9        121.57        116.46         7.41 o                         
   4   3   9         31.48         16.55         9.05 o                         
   5   3   9          0.12          3.08         5.70 o                         
  -5   4   9         13.19         11.51        10.49 o                         
  -4   4   9         39.91         38.24         3.47 o                         
  -3   4   9          6.32          5.76         3.74 o                         
  -2   4   9        221.75        207.70         7.42 o                         
  -1   4   9        420.05        417.74        12.19 o                         
   0   4   9          0.68         -1.56         1.56 o                         
   1   4   9        224.19        268.46         6.61 o                         
   2   4   9          1.58          4.43         2.46 o                         
   3   4   9        246.59        220.73        10.81 o                         
   4   4   9          5.36          8.70         6.38 o                         
  -5   5   9          3.18          9.13         8.47 o                         
  -4   5   9         39.04         21.35         4.02 o                         
  -3   5   9        118.62        101.12         5.32 o                         
  -2   5   9        700.89        720.58        22.17 o                         
  -1   5   9          3.82          0.23         1.83 o                         
   0   5   9        212.68        204.19         5.09 o                         
   1   5   9          3.60          9.39         1.38 o                         
   2   5   9          7.53         16.73         7.30 o                         
   3   5   9        255.86        275.34        15.76 o                         
   4   5   9          0.02         -1.54         6.34 o                         
  -5   6   9          0.24         -6.77         6.77 o                         
  -4   6   9          0.91          0.22         2.76 o                         
  -3   6   9         28.23         28.97         3.41 o                         
  -2   6   9        648.57        580.25        28.47 o                         
  -1   6   9        160.54        162.47         5.08 o                         
   0   6   9        110.66         98.39         3.66 o                         
   1   6   9          2.66          1.83         2.73 o                         
   2   6   9        434.58        426.79        11.20 o                         
   3   6   9          9.87         32.06        10.01 o                         
   4   6   9          7.98          3.68         6.38 o                         
  -5   7   9         69.54         74.83        10.17 o                         
  -4   7   9         80.93         82.21         9.13 o                         
  -3   7   9          0.43          4.40         4.40 o                         
  -2   7   9          9.16          8.89         3.73 o                         
  -1   7   9        153.17        195.12         6.25 o                         
   0   7   9         96.41         90.94         7.20 o                         
   1   7   9        237.85        213.93         6.07 o                         
   2   7   9          1.11          0.39         3.11 o                         
   3   7   9         21.89         24.43         7.38 o                         
   4   7   9         27.91         40.02         9.44 o                         
  -5   8   9          4.01         18.28         8.81 o                         
  -4   8   9         38.80         39.25         8.11 o                         
  -3   8   9        255.41        208.80        13.62 o                         
  -2   8   9          8.62         14.99         4.18 o                         
  -1   8   9          1.17         -0.38         1.32 o                         
   0   8   9        375.90        367.13        10.89 o                         
   1   8   9        534.56        512.52        16.88 o                         
   2   8   9        155.53        181.87         7.30 o                         
   3   8   9          0.36          8.04        10.04 o                         
  -5   9   9         22.39         31.86        11.51 o                         
  -4   9   9          0.12         26.77         8.15 o                         
  -3   9   9        309.81        316.06        22.51 o                         
  -2   9   9        418.96        404.37        12.45 o                         
  -1   9   9        253.63        262.65        11.30 o                         
   0   9   9         13.12         25.57         2.71 o                         
   1   9   9        673.59        761.44        26.77 o                         
   2   9   9          0.26          1.57         2.90 o                         
   3   9   9        130.92        119.81        17.49 o                         
  -4  10   9          2.66         -1.70         6.77 o                         
  -3  10   9         28.69         47.75         9.81 o                         
  -2  10   9          0.03         -1.42         2.51 o                         
  -1  10   9         83.36         86.75         5.89 o                         
   0  10   9         15.43          7.91         2.16 o                         
   1  10   9          1.87          6.37         2.81 o                         
   2  10   9          0.04         -3.66         9.33 o                         
   3  10   9         31.13         18.46         8.72 o                         
  -4  11   9          2.54          1.34        10.20 o                         
  -3  11   9        145.62        130.89        14.27 o                         
  -2  11   9          4.46          7.00         3.94 o                         
  -1  11   9        267.56        269.75         9.21 o                         
   0  11   9        111.43        120.09         7.88 o                         
   1  11   9          2.68         -0.20         2.66 o                         
   2  11   9          0.29         -9.01         9.01 o                         
  -4  12   9          0.00         -2.06         8.15 o                         
  -3  12   9         42.79         56.66         7.83 o                         
  -2  12   9          1.80         -3.37         3.37 o                         
  -1  12   9         57.39         52.48         9.74 o                         
   0  12   9         36.97         33.53         3.59 o                         
   1  12   9          5.45          6.33         3.97 o                         
   2  12   9         16.88         16.03         7.35 o                         
  -3  13   9         38.21         37.68         8.49 o                         
  -2  13   9         36.55         31.87         7.79 o                         
  -1  13   9         73.72         73.52         7.05 o                         
   0  13   9          7.14          7.43         2.99 o                         
   1  13   9         15.84         17.37         5.04 o                         
  -2  14   9         25.17         15.94         7.11 o                         
  -1  14   9         33.76         26.49         8.95 o                         
   0  14   9          4.83          3.60         3.42 o                         
  -1 -17  10          0.91         -7.02         7.02 o                         
   0 -17  10         15.04          7.38         7.72 o                         
   1 -17  10          0.17         -6.38         6.38 o                         
   2 -17  10          9.24         11.42        15.78 o                         
  -2 -16  10         10.80          8.69         7.70 o                         
  -1 -16  10          8.03         -2.34         6.02 o                         
   0 -16  10         12.97         18.76        10.06 o                         
   1 -16  10          1.23         -0.68         6.02 o                         
   2 -16  10          0.95          4.72         9.72 o                         
   3 -16  10         11.81         12.40         8.36 o                         
  -2 -15  10         21.30         49.50         8.36 o                         
  -1 -15  10         10.88         11.71         7.02 o                         
   0 -15  10         33.23         30.17        10.38 o                         
   1 -15  10          0.02         -8.04         8.04 o                         
   2 -15  10         29.16         29.74         9.99 o                         
   3 -15  10         10.84          3.12        13.45 o                         
  -3 -14  10          8.88          7.38         6.02 o                         
  -2 -14  10         16.40         29.79         9.72 o                         
  -1 -14  10          6.80          9.04         6.34 o                         
   0 -14  10         34.21         32.83         8.36 o                         
   1 -14  10          0.24         -2.83         5.71 o                         
   2 -14  10        161.13        157.09        14.81 o                         
   3 -14  10          1.69          3.31         6.25 o                         
   4 -14  10          8.38         13.60         7.16 o                         
  -3 -13  10         15.24         -7.38         9.74 o                         
  -2 -13  10         26.53         16.75         7.02 o                         
  -1 -13  10          4.93         -2.66         6.02 o                         
   0 -13  10          2.44         12.06         6.70 o                         
   1 -13  10          0.02          7.52         1.90 o                         
   2 -13  10         16.21         26.21         3.24 o                         
   3 -13  10        132.95        161.97         9.27 o                         
   4 -13  10         57.08         57.06         4.81 o                         
  -4 -12  10          1.95         -1.34         7.40 o                         
  -3 -12  10         19.79         24.22         6.38 o                         
  -2 -12  10         15.15         33.51         8.36 o                         
  -1 -12  10          5.72          1.00        10.70 o                         
   0 -12  10         37.29         33.83         7.70 o                         
   1 -12  10         25.45         15.02         2.68 o                         
   2 -12  10        115.66         97.10         4.44 o                         
   3 -12  10         97.03         99.52        10.68 o                         
   4 -12  10          6.60          5.25         7.95 o                         
  -4 -11  10          2.16          3.04         8.79 o                         
  -3 -11  10         24.24         28.63         7.76 o                         
  -2 -11  10         14.57         28.86         6.06 o                         
  -1 -11  10          2.06          6.34         4.68 o                         
   0 -11  10        161.10        163.46        15.69 o                         
   1 -11  10          0.00          1.81         1.89 o                         
   2 -11  10         79.15        128.36         4.98 o                         
   3 -11  10         36.14         40.81         3.46 o                         
   4 -11  10         15.61         20.31         3.46 o                         
  -4 -10  10          0.08         -5.09         5.09 o                         
  -3 -10  10          0.02          1.44         6.54 o                         
  -2 -10  10          1.51          0.32         5.38 o                         
  -1 -10  10          0.82         -3.29         3.29 o                         
   0 -10  10          7.12         12.27         3.61 o                         
   1 -10  10          8.13          8.93         1.81 o                         
   2 -10  10        140.28        153.15         6.58 o                         
   3 -10  10         83.60         52.27         3.39 o                         
   4 -10  10         10.54         20.84         3.73 o                         
   5 -10  10          1.01         -0.30         5.35 o                         
  -4  -9  10          2.43          4.29         9.79 o                         
  -3  -9  10          4.09          8.03         2.41 o                         
  -2  -9  10        329.85        319.04        21.11 o                         
  -1  -9  10         91.18         70.07         5.99 o                         
   0  -9  10          8.00          5.67         3.96 o                         
   1  -9  10         34.57         25.40         2.32 o                         
   2  -9  10        162.88        143.07         4.98 o                         
   3  -9  10         30.12         30.26         3.37 o                         
   4  -9  10          3.48          7.59         4.12 o                         
   5  -9  10          3.84          1.07         4.03 o                         
  -5  -8  10          0.00          4.30         3.95 o                         
  -4  -8  10          7.51         22.48         8.85 o                         
  -3  -8  10         57.24         40.74         8.49 o                         
  -2  -8  10         12.91         17.65         7.18 o                         
  -1  -8  10          1.57          5.04         2.87 o                         
   0  -8  10          0.01          4.48         2.82 o                         
   1  -8  10        399.66        415.76        11.51 o                         
   2  -8  10        101.64         88.33         3.70 o                         
   3  -8  10          2.12          4.29         5.64 o                         
   4  -8  10         30.80         16.26         4.68 o                         
   5  -8  10          1.10         -2.03         2.93 o                         
  -5  -7  10          0.01         -8.85         8.85 o                         
  -4  -7  10        198.87        250.28        16.17 o                         
  -3  -7  10          4.43          5.09         5.09 o                         
  -2  -7  10          1.08          8.03         3.36 o                         
  -1  -7  10          8.42         11.49         2.09 o                         
   0  -7  10        136.46        111.06         8.47 o                         
   1  -7  10       1445.00       1620.77        34.31 o                         
   2  -7  10         62.13         53.10         2.75 o                         
   3  -7  10          3.34          7.10         2.16 o                         
   4  -7  10        137.50        142.46         6.11 o                         
   5  -7  10         89.41         66.85         5.11 o                         
  -5  -6  10          9.82         10.22         6.15 o                         
  -4  -6  10        177.58        194.21        14.09 o                         
  -3  -6  10         70.86         37.52         6.83 o                         
  -2  -6  10          6.93          9.43         3.62 o                         
  -1  -6  10         49.03         35.16         4.15 o                         
   0  -6  10        343.50        379.22        14.16 o                         
   1  -6  10        256.21        306.13         7.39 o                         
   2  -6  10        161.91        132.16         3.93 o                         
   3  -6  10         48.87         55.42         3.44 o                         
   4  -6  10         28.65         38.61         3.71 o                         
   5  -6  10         48.74         52.73         5.01 o                         
  -5  -5  10         60.27         54.30         8.20 o                         
  -4  -5  10        263.70        295.12        17.91 o                         
  -3  -5  10         27.54         45.06         7.84 o                         
  -2  -5  10         56.76         46.75         5.92 o                         
  -1  -5  10          1.77          0.84         2.61 o                         
   0  -5  10         29.93         29.22         4.15 o                         
   1  -5  10        104.53        107.59         3.28 o                         
   2  -5  10         13.62          2.76         1.83 o                         
   3  -5  10        417.23        384.93         8.65 o                         
   4  -5  10        325.60        342.71         9.59 o                         
   5  -5  10          2.16         -0.33         3.04 o                         
  -5  -4  10         29.50         26.97        10.22 o                         
  -4  -4  10        343.52        337.05        19.30 o                         
  -3  -4  10        112.58        103.42         6.14 o                         
  -2  -4  10        167.28        189.88        14.12 o                         
  -1  -4  10        232.68        215.33         7.89 o                         
   0  -4  10        109.04        158.41         4.99 o                         
   1  -4  10         28.13         37.44         2.21 o                         
   2  -4  10         20.14         18.73         1.96 o                         
   3  -4  10        143.11        167.56         5.01 o                         
   4  -4  10          6.86          1.34         1.59 o                         
   5  -4  10          0.64         -4.97         4.97 o                         
  -5  -3  10         13.16         10.90         6.83 o                         
  -4  -3  10        175.14        165.90        11.68 o                         
  -3  -3  10        147.50        136.18        26.17 o                         
  -2  -3  10        505.98        581.57        28.32 o                         
  -1  -3  10        286.56        259.36        12.98 o                         
   0  -3  10         53.79         83.83         8.19 o                         
   1  -3  10         10.85          1.46         1.48 o                         
   2  -3  10         10.73         11.54         1.31 o                         
   3  -3  10         95.22         77.32         3.07 o                         
   4  -3  10        256.61        289.00         9.02 o                         
   5  -3  10         48.17         60.21         5.80 o                         
  -5  -2  10         34.89         33.91         5.88 o                         
  -4  -2  10          2.93          6.15         8.52 o                         
  -3  -2  10        352.19        364.52        16.86 o                         
  -2  -2  10          1.76         -2.59         2.59 o                         
  -1  -2  10        676.49        770.58        28.36 o                         
   0  -2  10        161.69        208.07         6.45 o                         
   1  -2  10        302.23        351.06         6.49 o                         
   2  -2  10         38.40         34.57         2.96 o                         
   3  -2  10          4.27          8.46         2.67 o                         
   4  -2  10        143.68        169.66         6.70 o                         
   5  -2  10          1.23          3.92         4.06 o                         
  -5  -1  10          6.26          6.86         4.61 o                         
  -4  -1  10          6.22         -7.51         7.51 o                         
  -3  -1  10          0.18         -1.51         3.52 o                         
  -2  -1  10         16.16         16.56         3.77 o                         
  -1  -1  10        126.73        157.99         5.91 o                         
   0  -1  10        572.28        539.56        10.03 o                         
   1  -1  10        178.35        166.00         3.84 o                         
   2  -1  10          0.03         -1.21         2.64 o                         
   3  -1  10          5.20         10.71         7.64 o                         
   4  -1  10        294.13        297.39        14.83 o                         
   5  -1  10         11.39         14.53         6.09 o                         
  -5   0  10          2.74         -3.14        10.52 o                         
  -4   0  10          6.57         11.90         7.83 o                         
  -3   0  10          0.02         11.30         4.62 o                         
  -2   0  10          0.33          1.96         2.11 o                         
  -1   0  10         83.69        108.99         5.48 o                         
   0   0  10         81.28        130.72         4.25 o                         
   1   0  10         49.77         79.26         3.38 o                         
   2   0  10         11.51          7.50         2.85 o                         
   3   0  10        681.34        745.11        21.44 o                         
   4   0  10          0.35         -4.49         4.49 o                         
   5   0  10          0.48         19.93         6.85 o                         
  -5   1  10         33.71         25.29        14.14 o                         
  -4   1  10          0.27         -2.62         2.85 o                         
  -3   1  10        101.23         64.48         5.23 o                         
  -2   1  10        251.47        256.83        12.96 o                         
  -1   1  10        501.34        522.94        11.50 o                         
   0   1  10        290.71        368.86         7.96 o                         
   1   1  10        243.88        236.28         6.03 o                         
   2   1  10         23.32         26.33         2.16 o                         
   3   1  10         64.21         51.76         5.50 o                         
   4   1  10         15.84         20.46         6.64 o                         
   5   1  10         22.73         31.52        19.36 o                         
  -5   2  10         46.17         43.41         9.17 o                         
  -4   2  10         13.34          8.39         3.53 o                         
  -3   2  10         25.61         21.90         4.03 o                         
  -2   2  10        313.85        309.45        11.18 o                         
  -1   2  10        406.17        337.45         8.01 o                         
   0   2  10         72.00         88.27         3.06 o                         
   1   2  10          0.01         -0.10         1.22 o                         
   2   2  10         23.87         12.67         2.34 o                         
   3   2  10         34.08         40.94         4.19 o                         
   4   2  10          4.52          5.07         5.39 o                         
   5   2  10          4.25          1.19         4.54 o                         
  -5   3  10          7.85         -6.77         6.77 o                         
  -4   3  10          5.74          2.39         2.72 o                         
  -3   3  10          2.94          1.80         1.54 o                         
  -2   3  10         77.05         85.20         4.89 o                         
  -1   3  10          7.53          7.27         1.55 o                         
   0   3  10         15.48         11.15         2.60 o                         
   1   3  10         37.94         36.02         3.01 o                         
   2   3  10         40.46         41.07         4.05 o                         
   3   3  10         18.29         15.39         5.29 o                         
   4   3  10         17.37         12.89         4.46 o                         
  -5   4  10         35.65         29.47        10.83 o                         
  -4   4  10         16.64         17.59         4.59 o                         
  -3   4  10         43.97         50.48         3.71 o                         
  -2   4  10         31.48         55.00         3.55 o                         
  -1   4  10        573.58        562.41        13.44 o                         
   0   4  10         30.62         32.00         3.52 o                         
   1   4  10        343.51        341.50         7.04 o                         
   2   4  10        738.96        750.26        17.63 o                         
   3   4  10         41.40         33.13         9.72 o                         
   4   4  10          9.03         17.38         8.08 o                         
  -5   5  10          7.45         12.85        11.19 o                         
  -4   5  10          5.95          0.98         3.99 o                         
  -3   5  10          3.49          4.13         3.04 o                         
  -2   5  10        256.66        248.50         9.01 o                         
  -1   5  10         82.06         87.93         5.39 o                         
   0   5  10        133.86        168.45         4.62 o                         
   1   5  10        359.25        333.69         7.62 o                         
   2   5  10          5.39          5.94         3.74 o                         
   3   5  10         18.20         22.08         6.57 o                         
   4   5  10         58.54         65.25        11.91 o                         
  -5   6  10         27.65         24.40         8.47 o                         
  -4   6  10         59.00         71.82         5.66 o                         
  -3   6  10          0.10         -3.04         7.43 o                         
  -2   6  10          9.31          4.58         3.45 o                         
  -1   6  10         43.66         44.99         5.45 o                         
   0   6  10         37.12         39.20         3.37 o                         
   1   6  10        130.00        113.78         3.29 o                         
   2   6  10        139.00        131.90         8.42 o                         
   3   6  10         62.17         70.34         8.33 o                         
   4   6  10         25.92         40.25         8.04 o                         
  -5   7  10         37.55         56.28         9.17 o                         
  -4   7  10         39.70         37.59         8.81 o                         
  -3   7  10         88.39         82.88         8.81 o                         
  -2   7  10        331.20        397.26        16.59 o                         
  -1   7  10          4.05          1.74         1.89 o                         
   0   7  10         15.47         15.91         1.89 o                         
   1   7  10        176.19        223.49        14.76 o                         
   2   7  10        152.84        149.09         5.84 o                         
   3   7  10         46.59         55.41        10.37 o                         
   4   7  10         26.37         33.92        11.42 o                         
  -5   8  10         31.52         35.28        11.87 o                         
  -4   8  10         24.41         24.40         7.47 o                         
  -3   8  10         25.03         32.49         6.09 o                         
  -2   8  10        207.63        199.09        13.25 o                         
  -1   8  10        178.99        161.79         5.36 o                         
   0   8  10        145.44        145.86         4.49 o                         
   1   8  10        245.32        304.45         8.81 o                         
   2   8  10          0.01          1.46         5.45 o                         
   3   8  10          0.91          8.36         6.67 o                         
  -4   9  10         21.15         26.45         7.79 o                         
  -3   9  10        142.25        121.34        10.55 o                         
  -2   9  10          3.80          8.73         3.01 o                         
  -1   9  10         39.70         31.30         4.29 o                         
   0   9  10         18.44         22.18         3.60 o                         
   1   9  10        156.62        161.84         5.99 o                         
   2   9  10          3.73          6.63         5.65 o                         
   3   9  10        101.70        140.55        14.11 o                         
  -4  10  10         13.83         22.41        10.53 o                         
  -3  10  10         56.53         56.64         7.47 o                         
  -2  10  10          0.43          4.86         2.51 o                         
  -1  10  10         86.40         93.43         3.44 o                         
   0  10  10        305.41        397.36        20.20 o                         
   1  10  10         58.28         44.60         3.83 o                         
   2  10  10         17.80         30.56         9.65 o                         
  -4  11  10         52.03         53.01        12.24 o                         
  -3  11  10         15.01          7.47         7.11 o                         
  -2  11  10         14.41          5.70         3.75 o                         
  -1  11  10         59.61         56.36         4.65 o                         
   0  11  10          6.04          6.43         2.49 o                         
   1  11  10         49.44         37.24         7.47 o                         
   2  11  10         39.77         58.52         9.65 o                         
  -3  12  10          0.50          5.77         6.79 o                         
  -2  12  10          0.03          1.57         4.24 o                         
  -1  12  10         17.68         15.68         3.04 o                         
   0  12  10          4.29         -1.13         2.87 o                         
   1  12  10         13.43          7.00         5.38 o                         
  -2  13  10         43.67         72.96        10.55 o                         
  -1  13  10          0.00         -3.45         3.70 o                         
   0  13  10         33.80         25.83         4.03 o                         
   1  13  10          5.83          2.89         6.25 o                         
  -1  14  10         43.73         43.35         5.73 o                         
  -1 -17  11          4.87          2.02        10.74 o                         
   0 -17  11          0.09          6.38         8.04 o                         
   1 -17  11          0.43         -3.68         7.06 o                         
   2 -17  11         25.40          3.02         8.72 o                         
  -1 -16  11          5.76         -8.04         8.36 o                         
   0 -16  11         17.24         27.83        10.38 o                         
   1 -16  11         20.39         21.12         8.04 o                         
   2 -16  11         87.62         83.88        11.42 o                         
   3 -16  11          2.15         -5.04         7.02 o                         
  -2 -15  11         29.80         36.53         8.04 o                         
  -1 -15  11          0.70          7.70         6.02 o                         
   0 -15  11         16.19         14.08         9.40 o                         
   1 -15  11         88.33         79.89         8.72 o                         
   2 -15  11          3.48          5.04         6.02 o                         
   3 -15  11          0.37         -2.23         4.49 o                         
  -3 -14  11         10.21         21.84         8.04 o                         
  -2 -14  11          2.52          2.70         7.06 o                         
  -1 -14  11         28.94         13.40         6.70 o                         
   0 -14  11         59.16         72.45        10.42 o                         
   1 -14  11         89.87         89.58        10.42 o                         
   2 -14  11          0.72         -1.48         2.35 o                         
   3 -14  11         29.67         23.93         4.79 o                         
   4 -14  11          0.04         -2.56         3.57 o                         
  -3 -13  11          5.51          1.34         5.70 o                         
  -2 -13  11         67.68         45.64         7.40 o                         
  -1 -13  11         28.75         43.23         8.04 o                         
   0 -13  11        155.78        167.01        14.79 o                         
   1 -13  11          0.82         -0.62         2.85 o                         
   2 -13  11         30.16         23.31         2.53 o                         
   3 -13  11          3.13          6.41         3.43 o                         
   4 -13  11          3.47          3.05         7.85 o                         
  -3 -12  11         75.03         63.03        10.14 o                         
  -2 -12  11          1.06         -0.68         5.70 o                         
  -1 -12  11          9.04          8.72         9.04 o                         
   0 -12  11          6.32         13.72         5.36 o                         
   1 -12  11         65.27         36.54         3.40 o                         
   2 -12  11          0.93          4.36         2.28 o                         
   3 -12  11        531.00        560.91        31.91 o                         
   4 -12  11         16.88         27.33         5.48 o                         
  -4 -11  11         15.85         45.02         8.81 o                         
  -3 -11  11         20.28         32.06        10.13 o                         
  -2 -11  11         13.35         22.86         6.06 o                         
  -1 -11  11         73.24         48.91         7.06 o                         
   0 -11  11         12.92         17.21         3.93 o                         
   1 -11  11         10.92         15.84         4.48 o                         
   2 -11  11         76.74         57.02         5.52 o                         
   3 -11  11         23.71         28.96         2.98 o                         
   4 -11  11         95.83         79.48         4.94 o                         
  -4 -10  11          0.00          3.40         6.09 o                         
  -3 -10  11          2.26          3.96         2.94 o                         
  -2 -10  11         13.88         24.23         6.06 o                         
  -1 -10  11         44.03         60.60        18.29 o                         
   0 -10  11         87.10        131.20         7.69 o                         
   1 -10  11        179.40        192.17         7.07 o                         
   2 -10  11        397.03        356.50        10.95 o                         
   3 -10  11          8.59         16.60         2.36 o                         
   4 -10  11          4.52          1.01         3.45 o                         
  -4  -9  11          5.52          5.99         2.73 o                         
  -3  -9  11        154.76        153.31        12.64 o                         
  -2  -9  11         16.25         15.85         4.89 o                         
  -1  -9  11          0.07          3.43         3.40 o                         
   0  -9  11          5.17         16.96         3.87 o                         
   1  -9  11        185.00        190.62         6.81 o                         
   2  -9  11          0.17         -1.71         1.71 o                         
   3  -9  11          0.02          2.85         2.19 o                         
   4  -9  11          0.25         -1.45         2.63 o                         
   5  -9  11         12.42         16.70         4.72 o                         
  -4  -8  11          6.29          0.00         6.47 o                         
  -3  -8  11        167.19        201.61        14.06 o                         
  -2  -8  11         78.64         75.84         6.16 o                         
  -1  -8  11         44.58         49.78         4.51 o                         
   0  -8  11         14.25         17.84         4.24 o                         
   1  -8  11         83.16         99.26         5.92 o                         
   2  -8  11          4.03          6.85         2.15 o                         
   3  -8  11          5.15         11.17         2.26 o                         
   4  -8  11          0.11          2.06         2.23 o                         
   5  -8  11         61.12         41.30         6.46 o                         
  -5  -7  11         12.87          5.09         7.15 o                         
  -4  -7  11          3.10          5.81         5.45 o                         
  -3  -7  11         68.42         86.15         8.88 o                         
  -2  -7  11         25.37         25.47         4.41 o                         
  -1  -7  11         68.19         82.55         5.98 o                         
   0  -7  11        244.89        190.85         5.67 o                         
   1  -7  11          5.62          5.13         1.63 o                         
   2  -7  11        187.54        187.23        11.29 o                         
   3  -7  11         28.51         37.51         2.99 o                         
   4  -7  11          7.82          8.86         2.32 o                         
   5  -7  11         15.92         23.32         4.30 o                         
  -5  -6  11         29.89         16.03         8.19 o                         
  -4  -6  11         16.07          5.13         5.81 o                         
  -3  -6  11          4.21         17.73         8.52 o                         
  -2  -6  11         27.10         23.47        12.81 o                         
  -1  -6  11         75.21         59.56         3.80 o                         
   0  -6  11          3.12          7.93         1.61 o                         
   1  -6  11         16.71          7.39         2.64 o                         
   2  -6  11        394.75        455.62        11.38 o                         
   3  -6  11         17.29         14.57         2.02 o                         
   4  -6  11         28.99         27.93         2.52 o                         
   5  -6  11          0.02          2.06         3.92 o                         
  -5  -5  11          6.45         -0.68         7.51 o                         
  -4  -5  11         51.40         35.21         6.51 o                         
  -3  -5  11         12.35         24.59         6.15 o                         
  -2  -5  11        225.53        261.52        11.63 o                         
  -1  -5  11        142.33        112.44         5.73 o                         
   0  -5  11        240.29        256.99         6.82 o                         
   1  -5  11         10.84         11.25         1.49 o                         
   2  -5  11       1005.34       1158.58        21.41 o                         
   3  -5  11         12.46         20.90         2.20 o                         
   4  -5  11        235.86        222.97         8.63 o                         
   5  -5  11          1.18          7.66        36.70 o                         
  -5  -4  11         47.98         42.32         9.90 o                         
  -4  -4  11          2.51         -3.07         6.15 o                         
  -3  -4  11        698.93        704.68        28.21 o                         
  -2  -4  11        568.71        502.40        19.88 o                         
  -1  -4  11         30.00         45.65         4.11 o                         
   0  -4  11          4.84         15.28         1.91 o                         
   1  -4  11        146.99        146.94         3.93 o                         
   2  -4  11        370.39        408.32         9.11 o                         
   3  -4  11        584.60        546.20        17.25 o                         
   4  -4  11        104.12        112.39         4.47 o                         
   5  -4  11          0.88         -4.94         5.01 o                         
  -5  -3  11        115.85        112.65        13.34 o                         
  -4  -3  11          5.78         -1.38         5.81 o                         
  -3  -3  11        371.14        358.57        17.66 o                         
  -2  -3  11         88.77         62.60        15.98 o                         
  -1  -3  11         43.39         63.56         7.81 o                         
   0  -3  11        190.36        166.27         5.54 o                         
   1  -3  11        297.58        284.81         5.98 o                         
   2  -3  11          6.84          8.32         1.26 o                         
   3  -3  11        171.54        139.78         4.03 o                         
   4  -3  11        100.08        132.92         7.85 o                         
   5  -3  11          9.93         11.36         4.99 o                         
  -5  -2  11         45.93         46.36        10.22 o                         
  -4  -2  11         14.45          9.90         5.45 o                         
  -3  -2  11          3.02         -3.99         3.99 o                         
  -2  -2  11          9.40         12.16         4.11 o                         
  -1  -2  11        360.41        354.84        11.37 o                         
   0  -2  11       1161.81       1312.41        27.01 o                         
   1  -2  11          6.50          5.62         1.32 o                         
   2  -2  11         75.30         82.10         3.47 o                         
   3  -2  11        296.55        259.96        14.43 o                         
   4  -2  11         14.00          5.38         5.93 o                         
   5  -2  11          2.74         -1.91         4.60 o                         
  -5  -1  11          6.88          4.51         3.55 o                         
  -4  -1  11         64.94         51.82        10.22 o                         
  -3  -1  11          8.82         11.88         4.14 o                         
  -2  -1  11        135.15        128.96         8.18 o                         
  -1  -1  11         16.74         14.07         2.77 o                         
   0  -1  11         77.23        104.74         6.21 o                         
   1  -1  11          1.06         -1.40         1.40 o                         
   2  -1  11          0.17          0.60         1.86 o                         
   3  -1  11         51.34         45.92        10.97 o                         
   4  -1  11          8.44         19.20         7.22 o                         
   5  -1  11        126.06        159.93        12.22 o                         
  -5   0  11          7.31          3.96         4.24 o                         
  -4   0  11          4.16         11.22         9.20 o                         
  -3   0  11          1.90         -3.16         3.16 o                         
  -2   0  11        474.24        507.58        16.01 o                         
  -1   0  11         16.85         28.66         6.48 o                         
   0   0  11        139.57        132.33         3.39 o                         
   1   0  11        754.49        888.31        17.76 o                         
   2   0  11         18.35         15.46         2.50 o                         
   3   0  11         12.00          6.58         3.82 o                         
   4   0  11         80.61         79.34         7.35 o                         
   5   0  11         92.81         82.25        10.79 o                         
  -5   1  11         12.10          8.15        10.20 o                         
  -4   1  11          0.27          1.29         2.52 o                         
  -3   1  11          1.22          3.66         7.61 o                         
  -2   1  11        116.01         92.86         4.81 o                         
  -1   1  11         51.46         44.32         2.28 o                         
   0   1  11        410.74        510.32        10.33 o                         
   1   1  11        165.57        133.21         4.58 o                         
   2   1  11        161.26        145.43         5.02 o                         
   3   1  11        190.93        189.22        26.51 o                         
   4   1  11          0.94         -0.64         5.96 o                         
   5   1  11          0.02         -0.03         4.67 o                         
  -5   2  11          0.41          0.68         7.11 o                         
  -4   2  11         21.17         19.17         2.56 o                         
  -3   2  11          2.55          1.98         2.69 o                         
  -2   2  11        163.04        160.29         5.83 o                         
  -1   2  11         13.71         16.05         2.33 o                         
   0   2  11        115.36        121.83         5.49 o                         
   1   2  11         65.11         67.56         2.25 o                         
   2   2  11         66.28         55.41         3.58 o                         
   3   2  11        147.55        138.54         8.35 o                         
   4   2  11          5.37          9.10         5.74 o                         
  -5   3  11          0.23         -2.73         7.47 o                         
  -4   3  11          8.58          8.35         1.89 o                         
  -3   3  11         24.34         12.98         3.61 o                         
  -2   3  11          9.42          8.70         1.44 o                         
  -1   3  11         10.96          7.96         1.46 o                         
   0   3  11         15.72          8.98         1.40 o                         
   1   3  11          0.39          2.33         1.10 o                         
   2   3  11        413.00        444.37        11.87 o                         
   3   3  11          0.92         -0.24         4.77 o                         
   4   3  11         12.10         10.42         5.16 o                         
  -5   4  11         31.32          4.07        12.22 o                         
  -4   4  11          0.79         -3.00         3.00 o                         
  -3   4  11         88.21         88.10         6.49 o                         
  -2   4  11        224.21        267.66         8.35 o                         
  -1   4  11        432.90        419.55        11.62 o                         
   0   4  11          2.94         -0.24         1.94 o                         
   1   4  11         42.49         47.42         2.34 o                         
   2   4  11        215.39        260.02        11.69 o                         
   3   4  11         14.38         21.31         4.84 o                         
   4   4  11         24.61         33.31         7.64 o                         
  -5   5  11          0.98          1.34         8.47 o                         
  -4   5  11         10.58         12.53         4.24 o                         
  -3   5  11         40.99         63.09         9.41 o                         
  -2   5  11        566.30        550.96        20.06 o                         
  -1   5  11        351.00        347.97        14.91 o                         
   0   5  11         50.48         45.42         4.20 o                         
   1   5  11        104.28        119.76         3.61 o                         
   2   5  11         12.66          3.66         5.84 o                         
   3   5  11         36.65         41.52         6.61 o                         
   4   5  11         38.78         30.06         5.90 o                         
  -5   6  11         23.97         25.43         7.79 o                         
  -4   6  11         17.83         16.60         8.15 o                         
  -3   6  11          6.63         17.92         8.11 o                         
  -2   6  11         35.93         48.69         4.77 o                         
  -1   6  11         30.23         30.87         4.39 o                         
   0   6  11          3.56          8.23         3.35 o                         
   1   6  11        175.44        212.81         8.56 o                         
   2   6  11         10.30         16.88         5.29 o                         
   3   6  11         33.02         44.88         6.98 o                         
   4   6  11          1.80         18.91         6.84 o                         
  -5   7  11        136.10        162.97        20.04 o                         
  -4   7  11         92.37         90.94        11.23 o                         
  -3   7  11        176.91        125.37        11.91 o                         
  -2   7  11          6.27          0.61         2.39 o                         
  -1   7  11        235.43        273.32         8.90 o                         
   0   7  11        519.91        571.57        13.78 o                         
   1   7  11         52.22         51.01         4.22 o                         
   2   7  11          0.33         -1.78         9.55 o                         
   3   7  11          8.87         11.56         5.63 o                         
  -4   8  11         11.82         10.17         7.11 o                         
  -3   8  11          0.33          1.02         5.77 o                         
  -2   8  11         36.58         39.77         3.70 o                         
  -1   8  11        171.08        147.64         8.44 o                         
   0   8  11        726.77        817.58        23.36 o                         
   1   8  11         77.64         96.02         6.85 o                         
   2   8  11          6.12          3.45         7.23 o                         
   3   8  11          1.81          0.36         5.87 o                         
  -4   9  11         75.58         72.00         9.89 o                         
  -3   9  11         20.99         38.32         8.49 o                         
  -2   9  11         26.62         30.83         3.62 o                         
  -1   9  11         67.86         68.16         4.00 o                         
   0   9  11          3.37          7.91         4.64 o                         
   1   9  11         15.53          8.98         2.32 o                         
   2   9  11          7.33          5.21         5.28 o                         
   3   9  11          1.59         -5.33         5.33 o                         
  -4  10  11          5.19          8.85        10.87 o                         
  -3  10  11          6.24         10.20         6.79 o                         
  -2  10  11         34.70         42.72         8.43 o                         
  -1  10  11          6.19          2.01         3.18 o                         
   0  10  11         40.68         27.00         4.62 o                         
   1  10  11         33.22         47.36         9.95 o                         
   2  10  11          0.06         -4.53         4.53 o                         
  -3  11  11          0.16         -2.73         6.13 o                         
  -2  11  11          0.90          4.32         4.23 o                         
  -1  11  11          4.04          5.58         4.61 o                         
   0  11  11          4.16         -4.34         4.39 o                         
   1  11  11         20.85         13.15         6.28 o                         
   2  11  11         27.47         29.01         6.26 o                         
  -3  12  11         32.81         34.67         9.17 o                         
  -2  12  11          0.20         -1.63         3.75 o                         
  -1  12  11          1.97         -2.73         3.75 o                         
   0  12  11        146.10        171.44        15.27 o                         
   1  12  11          4.47         -1.81         6.00 o                         
  -2  13  11          3.93         -3.04         6.13 o                         
  -1  13  11         29.57         39.25         6.01 o                         
   0  13  11          2.69          1.15         4.26 o                         
   0 -17  12         20.09         13.76         7.72 o                         
   1 -17  12         11.87          7.38         8.40 o                         
  -1 -16  12         10.53         -0.68        10.74 o                         
   0 -16  12         63.83         42.65        11.76 o                         
   1 -16  12          1.49         -7.38         7.38 o                         
   2 -16  12         24.45         20.78         7.38 o                         
  -2 -15  12          0.64         -2.02         6.70 o                         
  -1 -15  12          5.00         -3.68         8.72 o                         
   0 -15  12          2.95          4.36         8.72 o                         
   1 -15  12         37.14         53.01         8.04 o                         
   2 -15  12        175.78        157.60        18.80 o                         
   3 -15  12         11.15         10.70         7.02 o                         
  -3 -14  12          1.05          2.34         7.72 o                         
  -2 -14  12          3.43         -5.70         6.38 o                         
  -1 -14  12          0.33          1.66         5.36 o                         
   0 -14  12         42.32         41.59        10.74 o                         
   1 -14  12         14.03         23.76         4.76 o                         
   2 -14  12         99.14        128.79         8.92 o                         
   3 -14  12         25.54         30.03         6.16 o                         
  -3 -13  12         32.32         17.85         6.42 o                         
  -2 -13  12         18.10          2.34         7.72 o                         
  -1 -13  12        290.39        309.33        22.67 o                         
   0 -13  12         13.77         10.06         5.70 o                         
   1 -13  12          4.50         -2.43         8.27 o                         
   2 -13  12          1.86         -0.49         2.01 o                         
   3 -13  12          0.02         -3.39         3.39 o                         
   4 -13  12         24.51         26.36         5.30 o                         
  -3 -12  12          0.28         -9.11         9.11 o                         
  -2 -12  12         11.32         20.52         7.06 o                         
  -1 -12  12        120.25        127.16        11.80 o                         
   0 -12  12         38.75         39.50         7.06 o                         
   1 -12  12         35.31         64.32         5.85 o                         
   2 -12  12         15.12         23.73         5.41 o                         
   3 -12  12          0.78         -2.03         3.99 o                         
   4 -12  12          3.39         -0.70         4.16 o                         
  -4 -11  12         42.12         44.74        11.19 o                         
  -3 -11  12          0.15         10.81         5.74 o                         
  -2 -11  12          2.56          4.36         5.04 o                         
  -1 -11  12        104.96        125.82        10.46 o                         
   0 -11  12         22.22         27.09         6.02 o                         
   1 -11  12         26.87         26.72         3.68 o                         
   2 -11  12         61.70         44.03         5.10 o                         
   3 -11  12          7.96         10.69         2.25 o                         
   4 -11  12         34.84         29.27         5.01 o                         
  -4 -10  12          8.10         12.88         9.49 o                         
  -3 -10  12          4.09          5.99         4.47 o                         
  -2 -10  12         37.65         44.49         8.44 o                         
  -1 -10  12          3.21          6.38         5.04 o                         
   0 -10  12         16.77         27.00         4.23 o                         
   1 -10  12        130.40        131.00        10.53 o                         
   2 -10  12         58.71         46.73         3.48 o                         
   3 -10  12          5.25          4.52         2.58 o                         
   4 -10  12          0.11          3.58         3.69 o                         
  -4  -9  12          4.73         -2.06         6.47 o                         
  -3  -9  12         81.81         83.81         9.89 o                         
  -2  -9  12          2.35          2.45         2.73 o                         
  -1  -9  12          0.35          2.29         3.57 o                         
   0  -9  12          9.49         11.03         3.51 o                         
   1  -9  12        134.96        136.66         6.09 o                         
   2  -9  12        303.49        365.07        11.37 o                         
   3  -9  12          2.70          0.83         2.52 o                         
   4  -9  12          2.47         15.39         4.26 o                         
  -4  -8  12          0.42         -6.13         6.13 o                         
  -3  -8  12         32.89         33.99         6.13 o                         
  -2  -8  12          6.30          6.42         4.75 o                         
  -1  -8  12          4.11          1.71         1.73 o                         
   0  -8  12        195.87        272.80         9.82 o                         
   1  -8  12         68.31         66.11         4.05 o                         
   2  -8  12        222.28        251.97         6.80 o                         
   3  -8  12          1.00          1.31         2.26 o                         
   4  -8  12         20.69         18.15         5.91 o                         
   5  -8  12         25.40         45.51         6.08 o                         
  -5  -7  12          5.55          6.83         9.88 o                         
  -4  -7  12          3.69         -6.83         7.86 o                         
  -3  -7  12          7.15         22.80         8.52 o                         
  -2  -7  12          8.69          8.82         6.92 o                         
  -1  -7  12          4.32         10.78         2.14 o                         
   0  -7  12         10.09          4.03         3.16 o                         
   1  -7  12        191.16        141.74         5.66 o                         
   2  -7  12         40.52         37.51         2.79 o                         
   3  -7  12          0.08          3.27         2.53 o                         
   4  -7  12        103.60         95.52         7.36 o                         
   5  -7  12        100.76        112.82        12.16 o                         
  -5  -6  12          6.34         17.41         8.18 o                         
  -4  -6  12        110.83        141.48        12.71 o                         
  -3  -6  12        306.10        318.97        19.62 o                         
  -2  -6  12         81.89         82.77         6.68 o                         
  -1  -6  12        371.57        347.50        11.35 o                         
   0  -6  12         97.01         91.90         4.00 o                         
   1  -6  12        159.73        201.30         6.20 o                         
   2  -6  12        527.44        446.80        11.56 o                         
   3  -6  12        164.40        189.87         8.25 o                         
   4  -6  12          3.31          2.21         2.76 o                         
   5  -6  12         28.66         38.01         6.92 o                         
  -5  -5  12          0.01        -10.94        10.94 o                         
  -4  -5  12         97.86        105.30        10.30 o                         
  -3  -5  12        563.94        524.82        22.55 o                         
  -2  -5  12        180.47        165.08         7.55 o                         
  -1  -5  12          8.73          1.57         2.87 o                         
   0  -5  12         17.30         15.52         2.30 o                         
   1  -5  12          2.77         -0.34         1.92 o                         
   2  -5  12         55.63         45.46         2.30 o                         
   3  -5  12          0.70          0.37         3.09 o                         
   4  -5  12          0.10         -2.47         2.47 o                         
   5  -5  12          2.11          1.00         5.11 o                         
  -5  -4  12          0.03         -5.13         7.51 o                         
  -4  -4  12         55.83         67.71         8.88 o                         
  -3  -4  12        135.13        147.26        12.36 o                         
  -2  -4  12        707.53        778.16        26.54 o                         
  -1  -4  12         11.72         12.66         2.72 o                         
   0  -4  12        324.34        397.22        10.27 o                         
   1  -4  12        163.32        189.16         5.33 o                         
   2  -4  12        102.48         89.03         3.19 o                         
   3  -4  12       1026.99       1112.93        25.96 o                         
   4  -4  12        226.21        198.61         7.45 o                         
   5  -4  12          4.38          8.73        18.12 o                         
  -5  -3  12          0.17         14.69         7.51 o                         
  -4  -3  12        198.61        250.97        19.23 o                         
  -3  -3  12          4.38         -3.40         7.18 o                         
  -2  -3  12        339.47        337.09        27.05 o                         
  -1  -3  12        201.67        247.56        11.02 o                         
   0  -3  12          2.15          1.46         1.72 o                         
   1  -3  12         33.23         47.49         4.10 o                         
   2  -3  12        126.58        128.83         4.11 o                         
   3  -3  12        198.24        264.19         6.51 o                         
   4  -3  12          2.43         -1.03         3.79 o                         
   5  -3  12          0.18          1.87         4.69 o                         
  -5  -2  12         26.61         11.92         8.19 o                         
  -4  -2  12          6.54          8.52         7.51 o                         
  -3  -2  12         16.74         25.43         4.82 o                         
  -2  -2  12         42.28         25.82         3.52 o                         
  -1  -2  12         23.82         24.96         2.54 o                         
   0  -2  12         19.07         12.61         4.31 o                         
   1  -2  12          4.78          2.32         1.82 o                         
   2  -2  12         41.87         44.85         3.47 o                         
   3  -2  12         50.57         64.65         4.89 o                         
   4  -2  12         77.22         63.53         8.69 o                         
   5  -2  12        138.91        132.50        11.75 o                         
  -5  -1  12          0.59         -3.89         3.89 o                         
  -4  -1  12          0.68         -6.47         6.47 o                         
  -3  -1  12          0.20          1.48         5.85 o                         
  -2  -1  12         75.98         89.29         4.91 o                         
  -1  -1  12        549.95        593.08        18.76 o                         
   0  -1  12         10.45         18.46         1.61 o                         
   1  -1  12        203.66        181.39         4.23 o                         
   2  -1  12        124.62         97.39         5.47 o                         
   3  -1  12        182.59        200.47         8.53 o                         
   4  -1  12          1.72         -3.88         3.88 o                         
   5  -1  12          0.11          3.07         9.62 o                         
  -5   0  12          0.82         12.92         7.47 o                         
  -4   0  12          1.15          2.73         5.45 o                         
  -3   0  12          3.84         22.75         7.42 o                         
  -2   0  12          5.24          0.41         2.21 o                         
  -1   0  12         10.22         14.79         2.09 o                         
   0   0  12         20.46         19.08         3.10 o                         
   1   0  12          0.02          0.72         2.25 o                         
   2   0  12          8.63          1.70         2.97 o                         
   3   0  12        113.99        104.35        11.60 o                         
   4   0  12         17.14         18.57         4.61 o                         
  -5   1  12          0.70          7.47        10.86 o                         
  -4   1  12          5.59          8.91         4.06 o                         
  -3   1  12         52.91         81.54         8.00 o                         
  -2   1  12         30.95         20.46         3.08 o                         
  -1   1  12         20.80         15.76         1.90 o                         
   0   1  12        186.72        148.28         3.64 o                         
   1   1  12         11.62          7.85         1.20 o                         
   2   1  12        348.42        352.56        12.40 o                         
   3   1  12         70.65         70.74         6.33 o                         
   4   1  12          5.48         -1.68         6.78 o                         
  -5   2  12         77.34         70.02        11.23 o                         
  -4   2  12         13.44          8.29         2.30 o                         
  -3   2  12        186.90        194.51        11.20 o                         
  -2   2  12        112.64        115.25         4.65 o                         
  -1   2  12          0.74          1.37         1.56 o                         
   0   2  12          6.68         14.93         3.11 o                         
   1   2  12         24.65         33.20         1.40 o                         
   2   2  12        276.08        293.54        15.55 o                         
   3   2  12          0.72         -4.97         4.97 o                         
   4   2  12          0.26         -1.66         4.68 o                         
  -5   3  12         33.06         35.98         7.83 o                         
  -4   3  12          6.97          4.42         2.81 o                         
  -3   3  12          2.96          3.84         2.32 o                         
  -2   3  12         12.74          5.39         1.28 o                         
  -1   3  12          4.18          6.78         1.39 o                         
   0   3  12         28.76         23.73         3.44 o                         
   1   3  12         15.82         13.86         1.87 o                         
   2   3  12        397.27        427.87        28.85 o                         
   3   3  12          0.01          0.32         5.61 o                         
   4   3  12         14.33         20.27         9.29 o                         
  -5   4  12         13.18          6.45        10.87 o                         
  -4   4  12         35.42         33.14         6.34 o                         
  -3   4  12         98.41         95.87         7.42 o                         
  -2   4  12         36.21         19.71         2.55 o                         
  -1   4  12         42.20         28.82         2.78 o                         
   0   4  12         93.53        114.07         8.21 o                         
   1   4  12         54.17         63.01         3.58 o                         
   2   4  12        170.55        185.04         9.84 o                         
   3   4  12         35.93         39.91         6.84 o                         
   4   4  12          0.68         -5.18         5.18 o                         
  -5   5  12         15.24         -3.40         7.47 o                         
  -4   5  12          9.58          8.15         6.79 o                         
  -3   5  12          8.83         10.73         3.45 o                         
  -2   5  12        452.56        473.93        15.97 o                         
  -1   5  12        847.85        859.08        24.98 o                         
   0   5  12         68.31         56.41         3.20 o                         
   1   5  12         15.39         16.90         3.24 o                         
   2   5  12          0.22          8.46         4.30 o                         
   3   5  12          1.72          0.43         8.94 o                         
   4   5  12        157.11        223.73        14.91 o                         
  -5   6  12         51.10         43.13         9.85 o                         
  -4   6  12          0.57         -5.77         5.77 o                         
  -3   6  12         16.78         37.96        10.53 o                         
  -2   6  12         18.84          7.88         4.46 o                         
  -1   6  12        599.13        649.12        22.89 o                         
   0   6  12        230.06        262.81         7.79 o                         
   1   6  12        293.56        343.96        10.15 o                         
   2   6  12         66.75         82.02        11.74 o                         
   3   6  12         21.36         22.14        10.36 o                         
  -4   7  12          0.07         -5.77         6.45 o                         
  -3   7  12        208.70        216.83        14.70 o                         
  -2   7  12          0.22         23.63        22.69 o                         
  -1   7  12        127.47        148.19         6.50 o                         
   0   7  12        551.05        645.77        18.44 o                         
   1   7  12        532.05        552.55        23.57 o                         
   2   7  12          2.54         11.22         5.29 o                         
   3   7  12          0.03         -3.97         4.92 o                         
  -4   8  12        243.18        260.52        21.21 o                         
  -3   8  12          0.67         -1.34         5.09 o                         
  -2   8  12         18.82          9.72         6.40 o                         
  -1   8  12          3.75          6.03         2.78 o                         
   0   8  12          1.36          7.16         4.77 o                         
   1   8  12          4.76          9.78         2.39 o                         
   2   8  12         45.23         44.71         7.36 o                         
   3   8  12          6.58         -5.01         5.61 o                         
  -4   9  12          0.14         -1.34         6.79 o                         
  -3   9  12          5.19         14.58         6.79 o                         
  -2   9  12         93.24        108.30         6.99 o                         
  -1   9  12          0.03          1.33         3.64 o                         
   0   9  12         83.85         73.17         6.53 o                         
   1   9  12         19.53         20.15         5.92 o                         
   2   9  12         18.56         14.44         5.82 o                         
  -3  10  12          1.69         -2.06         6.13 o                         
  -2  10  12         11.54          5.97         3.01 o                         
  -1  10  12          0.99          4.09         2.85 o                         
   0  10  12          8.70          6.25         2.63 o                         
   1  10  12         28.97         21.40         5.49 o                         
   2  10  12          5.52          3.68         4.72 o                         
  -3  11  12          9.39          7.15         6.79 o                         
  -2  11  12          1.42          0.00         3.31 o                         
  -1  11  12         43.87         52.24         5.76 o                         
   0  11  12         31.50         27.62         3.38 o                         
   1  11  12          4.86          8.30         4.13 o                         
  -1  12  12          1.36          2.42         3.99 o                         
   0  12  12          0.02          4.18         4.27 o                         
   0 -17  13          3.01         23.86        12.08 o                         
   1 -17  13          9.34          3.36         7.72 o                         
  -1 -16  13         25.09         11.76         7.72 o                         
   0 -16  13         11.85         20.80        10.74 o                         
   1 -16  13          1.47         -0.68         6.70 o                         
   2 -16  13         36.11         13.05         8.72 o                         
  -2 -15  13          2.02        -10.42        10.42 o                         
  -1 -15  13         48.16         29.56        11.10 o                         
   0 -15  13         11.48         21.48         9.74 o                         
   1 -15  13          3.28          4.68         6.02 o                         
   2 -15  13         83.12         78.32        10.71 o                         
   3 -15  13          0.20         11.03         6.67 o                         
  -2 -14  13         29.25         22.22         9.44 o                         
  -1 -14  13         79.51         78.62         8.76 o                         
   0 -14  13         40.35         31.21         8.04 o                         
   1 -14  13          0.26          4.68         6.02 o                         
   2 -14  13         24.91         17.37         6.70 o                         
   3 -14  13         37.37         31.71         5.53 o                         
  -3 -13  13         13.89         13.49        11.47 o                         
  -2 -13  13          7.58          6.38         6.38 o                         
  -1 -13  13         63.73         61.79        11.10 o                         
   0 -13  13        174.22        144.88        10.78 o                         
   1 -13  13          1.23          6.02         5.68 o                         
   2 -13  13         18.94         21.15         6.55 o                         
   3 -13  13         18.22         26.64         4.70 o                         
  -3 -12  13          8.40          3.04         7.43 o                         
  -2 -12  13        156.41        124.35        11.52 o                         
  -1 -12  13         10.15          5.04         7.38 o                         
   0 -12  13         52.28         44.86         9.40 o                         
   1 -12  13         20.01         14.73         6.70 o                         
   2 -12  13         15.33         26.43         5.59 o                         
   3 -12  13          6.50          1.37         3.36 o                         
   4 -12  13          3.96          1.84         3.69 o                         
  -3 -11  13          6.54          3.04         7.11 o                         
  -2 -11  13          1.71         17.53         7.76 o                         
  -1 -11  13          0.00          4.04         5.04 o                         
   0 -11  13         12.18          4.68         5.00 o                         
   1 -11  13         46.37         59.27         6.11 o                         
   2 -11  13         75.83         82.23         4.71 o                         
   3 -11  13          0.33          0.92         2.37 o                         
   4 -11  13          0.41         -3.26         3.96 o                         
  -4 -10  13          0.81         13.24         7.15 o                         
  -2 -10  13          1.00         -2.38         7.76 o                         
  -1 -10  13          5.98          3.36         5.36 o                         
   0 -10  13          3.67         15.51         3.20 o                         
   1 -10  13          7.19         17.67         3.09 o                         
   2 -10  13         78.45        108.68         8.08 o                         
   3 -10  13          4.19          2.16         2.10 o                         
   4 -10  13          0.02          0.93         3.55 o                         
  -4  -9  13          5.23         20.07        11.22 o                         
  -3  -9  13          6.03         15.98         5.77 o                         
  -2  -9  13        110.62         98.41         5.56 o                         
  -1  -9  13         53.88         31.50         6.90 o                         
   0  -9  13        219.86        219.45         8.84 o                         
   1  -9  13         38.98         39.08         3.43 o                         
   2  -9  13         36.67         32.66         4.34 o                         
   3  -9  13         39.26         32.99         3.10 o                         
   4  -9  13          8.82          0.66         2.82 o                         
  -4  -8  13          0.34          9.56         8.18 o                         
  -3  -8  13         34.85         16.68         5.77 o                         
  -2  -8  13         71.71         53.43         7.44 o                         
  -1  -8  13         41.27         40.28         3.07 o                         
   0  -8  13         14.26         -0.88         2.50 o                         
   1  -8  13        437.17        480.92        23.29 o                         
   2  -8  13          0.34          2.91         2.48 o                         
   3  -8  13         21.71         30.96         5.06 o                         
   4  -8  13         23.18         15.36         3.95 o                         
  -4  -7  13          0.00         11.62         6.83 o                         
  -3  -7  13         68.85         82.39        10.58 o                         
  -2  -7  13         30.78         39.64         7.11 o                         
  -1  -7  13         18.86         31.46         7.91 o                         
   0  -7  13        364.50        419.79        12.41 o                         
   1  -7  13        201.49        182.95         6.87 o                         
   2  -7  13        248.57        231.63         6.28 o                         
   3  -7  13          9.99         12.04         2.91 o                         
   4  -7  13          1.77          2.27         3.39 o                         
  -5  -6  13          2.31          1.02        10.58 o                         
  -4  -6  13         33.32         20.14         7.86 o                         
  -3  -6  13         11.23          3.40         5.81 o                         
  -2  -6  13         69.02         68.38         5.51 o                         
  -1  -6  13         34.78         44.00         2.91 o                         
   0  -6  13          1.00         -1.60         1.60 o                         
   1  -6  13        548.30        544.16        17.96 o                         
   2  -6  13         26.48         27.03         1.99 o                         
   3  -6  13        456.89        437.51        10.93 o                         
   4  -6  13        100.70         98.24         4.91 o                         
  -5  -5  13          1.12         -7.18         7.18 o                         
  -4  -5  13        148.20        129.91        15.07 o                         
  -3  -5  13        338.40        326.62        18.24 o                         
  -2  -5  13        511.83        465.99        18.03 o                         
  -1  -5  13        367.52        322.84        13.54 o                         
   0  -5  13          8.78         12.17         2.02 o                         
   1  -5  13         98.51         90.96         3.34 o                         
   2  -5  13          4.26         12.59         2.10 o                         
   3  -5  13        211.80        199.68         6.92 o                         
   4  -5  13         37.27         21.32         3.77 o                         
  -5  -4  13          0.17         14.69         8.52 o                         
  -4  -4  13        123.41        112.79         9.28 o                         
  -3  -4  13          2.86          0.68         6.15 o                         
  -2  -4  13         80.51        100.68        15.91 o                         
  -1  -4  13        209.70        229.87         8.12 o                         
   0  -4  13          4.04         -0.50         1.62 o                         
   1  -4  13         20.49         15.33         4.03 o                         
   2  -4  13        111.37        113.55         3.51 o                         
   3  -4  13         36.67         29.29         3.44 o                         
   4  -4  13          4.02          9.24         4.09 o                         
  -5  -3  13         20.94         -2.38        10.22 o                         
  -4  -3  13          8.84          3.75         5.81 o                         
  -3  -3  13         56.00         51.86         6.47 o                         
  -2  -3  13        182.53        178.26        11.03 o                         
  -1  -3  13         86.56        103.42         5.17 o                         
   0  -3  13         21.13         21.83         4.96 o                         
   1  -3  13         26.99         26.28         2.61 o                         
   2  -3  13         45.04         40.11         2.47 o                         
   3  -3  13         22.32         33.18         4.97 o                         
   4  -3  13          0.66         -1.70         4.37 o                         
  -5  -2  13        108.62        112.20        13.00 o                         
  -4  -2  13        126.17        103.44        12.28 o                         
  -3  -2  13          0.08          4.11         5.45 o                         
  -2  -2  13        124.34        104.43        11.25 o                         
  -1  -2  13        312.15        341.38        12.37 o                         
   0  -2  13        232.93        253.29         6.72 o                         
   1  -2  13         62.65         73.25         3.33 o                         
   2  -2  13        121.30        150.42        13.18 o                         
   3  -2  13         11.57          6.31         4.05 o                         
   4  -2  13          8.61          6.59         6.26 o                         
  -5  -1  13          2.57         22.48         9.56 o                         
  -4  -1  13          0.79          1.02         5.81 o                         
  -3  -1  13          0.24          3.21         3.83 o                         
  -2  -1  13         23.10         37.87         3.96 o                         
  -1  -1  13        624.43        694.44        24.24 o                         
   0  -1  13          0.47          1.82         1.48 o                         
   1  -1  13         77.97         73.99         4.22 o                         
   2  -1  13         48.86         52.24         3.75 o                         
   3  -1  13        212.72        201.78        19.52 o                         
   4  -1  13         13.03         19.62         9.30 o                         
  -5   0  13         41.80         36.09         9.88 o                         
  -4   0  13          0.27         13.78        21.24 o                         
  -3   0  13          5.03         13.25         8.11 o                         
  -2   0  13        412.31        400.79        16.45 o                         
  -1   0  13         10.97         12.16         2.22 o                         
   0   0  13         11.48          3.19         1.53 o                         
   1   0  13          6.18          5.78         0.99 o                         
   2   0  13         85.71         84.37        10.46 o                         
   3   0  13         64.44         78.04         6.11 o                         
   4   0  13         16.60         30.35        11.47 o                         
  -5   1  13          9.40         11.90         7.83 o                         
  -4   1  13         49.01         33.07         5.04 o                         
  -3   1  13          1.08          9.67         5.00 o                         
  -2   1  13        169.27        148.43         8.15 o                         
  -1   1  13        106.16        108.08         5.67 o                         
   0   1  13         21.33         15.91         1.61 o                         
   1   1  13          0.35          2.34         1.24 o                         
   2   1  13        183.35        155.97         8.22 o                         
   3   1  13         62.18         58.24         6.95 o                         
   4   1  13          0.22         12.24         7.41 o                         
  -5   2  13          0.32         -0.68        10.54 o                         
  -4   2  13          4.44          1.40         2.86 o                         
  -3   2  13        377.12        287.81        11.44 o                         
  -2   2  13         32.56         33.17         3.11 o                         
  -1   2  13         43.08         48.75         3.20 o                         
   0   2  13         73.82         54.84         2.86 o                         
   1   2  13         10.46          7.75         1.23 o                         
   2   2  13          4.27         16.86        15.71 o                         
   3   2  13         21.38         31.10         7.60 o                         
   4   2  13          1.19          3.97         9.29 o                         
  -5   3  13         14.87         10.20         9.53 o                         
  -4   3  13         12.95         14.57         4.59 o                         
  -3   3  13         28.11         35.06         5.65 o                         
  -2   3  13         98.48        106.54         9.62 o                         
  -1   3  13         25.25         19.24         1.89 o                         
   0   3  13          0.97          3.35         1.54 o                         
   1   3  13          3.69          8.62         1.83 o                         
   2   3  13          5.28         -1.98         5.93 o                         
   3   3  13         11.29          8.60         5.97 o                         
   4   3  13          6.30         12.28        13.28 o                         
  -5   4  13          8.70          5.09         7.15 o                         
  -4   4  13         15.45         14.68         4.72 o                         
  -3   4  13         28.30         36.00         3.10 o                         
  -2   4  13         22.26         10.87         2.63 o                         
  -1   4  13         65.30         78.83         3.08 o                         
   0   4  13         66.32         75.53         2.75 o                         
   1   4  13         54.21         50.53         2.72 o                         
   2   4  13         27.56         14.17         6.93 o                         
   3   4  13          0.00         -6.29         6.29 o                         
   4   4  13          0.63         -2.31         8.97 o                         
  -5   5  13          0.14        -11.54        11.54 o                         
  -4   5  13         46.46         33.96         7.47 o                         
  -3   5  13         47.08         44.87        12.54 o                         
  -2   5  13         56.73         45.90         3.39 o                         
  -1   5  13         64.77        105.19         7.75 o                         
   0   5  13         34.42         31.22         5.02 o                         
   1   5  13         37.85         35.70         3.00 o                         
   2   5  13          4.35          4.93         7.24 o                         
   3   5  13         16.12         21.69        14.25 o                         
  -4   6  13         56.50         71.35         9.53 o                         
  -3   6  13         15.36         32.58        10.53 o                         
  -2   6  13        110.84        122.09        10.41 o                         
  -1   6  13         91.25        117.21        10.93 o                         
   0   6  13        466.90        507.07        13.16 o                         
   1   6  13         21.65         23.58         2.54 o                         
   2   6  13        120.51        124.39        13.45 o                         
   3   6  13         28.59         29.35         6.54 o                         
  -4   7  13         41.12         60.16         9.88 o                         
  -3   7  13         12.98         21.39         6.13 o                         
  -2   7  13         68.96         52.14         8.15 o                         
  -1   7  13         10.64         12.39         3.32 o                         
   0   7  13        237.81        274.33        15.64 o                         
   1   7  13         18.75         17.73         2.85 o                         
   2   7  13          0.00          4.12         4.42 o                         
   3   7  13          1.77         -1.39         5.72 o                         
  -4   8  13          8.72         -1.70         7.15 o                         
  -3   8  13         20.42         24.47         6.13 o                         
  -2   8  13        105.17        148.15        25.65 o                         
  -1   8  13          5.83          4.14         2.76 o                         
   0   8  13        165.27        167.95         9.96 o                         
   1   8  13         32.11         43.95         5.80 o                         
   2   8  13         23.64         10.38         6.07 o                         
  -4   9  13        103.30        124.30        17.07 o                         
  -3   9  13          0.01          1.70         5.77 o                         
  -2   9  13          6.66          4.18         8.80 o                         
  -1   9  13         21.27         28.87        15.38 o                         
   0   9  13         12.33         13.73        10.96 o                         
   1   9  13        123.45        112.78         8.98 o                         
   2   9  13          0.60         -4.15         4.15 o                         
  -3  10  13         18.62         20.39         7.47 o                         
  -2  10  13         33.37         53.17         6.61 o                         
  -1  10  13          0.53          3.13         3.99 o                         
   0  10  13        135.25        168.37        20.99 o                         
   1  10  13          1.16          5.19         7.84 o                         
  -2  11  13          0.02          6.90         3.01 o                         
  -1  11  13         31.82         38.49         5.15 o                         
   0  11  13          0.98         -0.32         5.90 o                         
  -1  12  13          0.37          0.84        10.48 o                         
  -1 -16  14         27.90         47.43        11.10 o                         
   0 -16  14        110.49        116.21        15.14 o                         
   1 -16  14         19.19         32.83         8.72 o                         
   2 -16  14          2.11         -0.32        10.36 o                         
  -1 -15  14          3.51          9.08         8.76 o                         
   0 -15  14         17.47         15.10         8.04 o                         
   1 -15  14         10.45          7.70         6.70 o                         
   2 -15  14        201.01        226.35        22.78 o                         
  -2 -14  14         36.13          5.06        10.46 o                         
  -1 -14  14          4.16         -0.68         7.40 o                         
   0 -14  14         92.80        136.83        13.80 o                         
   1 -14  14         31.14         39.48         9.37 o                         
   2 -14  14         58.84         36.71        10.01 o                         
   3 -14  14          3.55         -0.68         6.00 o                         
  -3 -13  14          2.68          2.38         7.09 o                         
  -2 -13  14          0.49          3.04         7.40 o                         
  -1 -13  14          2.05          9.74         6.06 o                         
   0 -13  14         12.16         -0.32         5.70 o                         
   1 -13  14         67.71         53.14         8.69 o                         
   2 -13  14          3.23          9.65         2.88 o                         
   3 -13  14         44.39         41.71        10.34 o                         
  -3 -12  14          0.01         -1.02         7.79 o                         
  -2 -12  14          2.66         -1.34         6.74 o                         
  -1 -12  14         78.16         43.65         6.74 o                         
   0 -12  14         19.47         14.40         5.68 o                         
   1 -12  14          8.06          4.00         4.32 o                         
   2 -12  14         71.67         49.70         6.15 o                         
   3 -12  14          2.06         -0.36         2.96 o                         
  -3 -11  14         28.60         48.77        10.53 o                         
  -2 -11  14         23.86         36.42         9.45 o                         
  -1 -11  14         40.37         59.75        10.42 o                         
   0 -11  14          0.22         -5.00         7.70 o                         
   1 -11  14          3.20          6.44         4.61 o                         
   2 -11  14         59.41         50.67         4.03 o                         
   3 -11  14          2.17         10.10         5.67 o                         
   4 -11  14          3.48          6.63         3.32 o                         
  -4 -10  14          0.60         -6.45         6.45 o                         
  -3 -10  14         45.66         30.17         7.47 o                         
  -2 -10  14          0.33         -5.74         7.76 o                         
  -1 -10  14         33.42         64.11         9.74 o                         
   0 -10  14          2.49          6.86         4.56 o                         
   1 -10  14        419.85        431.94        18.48 o                         
   2 -10  14         24.41         26.19         5.55 o                         
   3 -10  14          2.77          4.18         4.03 o                         
   4 -10  14          0.22          0.04         3.78 o                         
  -4  -9  14          3.47         -6.79         6.79 o                         
  -3  -9  14         18.56          1.02         9.17 o                         
  -2  -9  14          0.16         -4.10         6.60 o                         
  -1  -9  14         11.36         47.89         8.75 o                         
   0  -9  14         98.07        124.76        23.01 o                         
   1  -9  14         86.46         75.96         4.82 o                         
   2  -9  14          4.67          7.55         3.81 o                         
   3  -9  14         70.66         83.39         6.16 o                         
   4  -9  14          8.96         10.95         7.90 o                         
  -4  -8  14         28.60         46.02         9.20 o                         
  -3  -8  14          2.80          1.70         8.15 o                         
  -2  -8  14        108.57        121.46        11.19 o                         
  -1  -8  14         98.60        113.93         6.57 o                         
   0  -8  14        159.92        215.78         8.06 o                         
   1  -8  14        454.23        478.28        17.01 o                         
   2  -8  14          3.72          4.22         2.96 o                         
   3  -8  14          0.90          4.44         2.49 o                         
   4  -8  14         62.76         64.13         4.90 o                         
  -4  -7  14          5.51         -6.83         6.83 o                         
  -3  -7  14          5.74         10.54         6.79 o                         
  -2  -7  14        137.36        142.61         9.21 o                         
  -1  -7  14         52.21         82.33         6.07 o                         
   0  -7  14         79.85         79.62         4.00 o                         
   1  -7  14         13.71         12.95         2.72 o                         
   2  -7  14         31.34         35.60         5.67 o                         
   3  -7  14         20.04         27.16         5.53 o                         
   4  -7  14         78.01         85.00        12.61 o                         
  -4  -6  14         14.09          6.47         9.56 o                         
  -3  -6  14        465.47        471.34        31.59 o                         
  -2  -6  14          8.40          7.47         5.41 o                         
  -1  -6  14         37.84         24.48         3.10 o                         
   0  -6  14        100.93         81.69         4.02 o                         
   1  -6  14          0.34         -1.53         1.53 o                         
   2  -6  14          1.74         -0.34         2.19 o                         
   3  -6  14         35.36         39.69         7.25 o                         
   4  -6  14         19.10          6.29         3.17 o                         
  -5  -5  14         15.97         19.10         8.88 o                         
  -4  -5  14         14.66         18.78         6.83 o                         
  -3  -5  14         82.30         93.77        10.23 o                         
  -2  -5  14         24.50         16.12         7.71 o                         
  -1  -5  14        263.21        265.05         8.56 o                         
   0  -5  14          0.19         -0.18         2.17 o                         
   1  -5  14          0.36          2.09         1.43 o                         
   2  -5  14        598.55        587.82        12.66 o                         
   3  -5  14          2.23          0.79         1.80 o                         
   4  -5  14        129.85        146.63         7.71 o                         
  -5  -4  14          0.10         13.65        11.92 o                         
  -4  -4  14          5.86         16.74        10.58 o                         
  -3  -4  14         53.32         62.38         8.19 o                         
  -2  -4  14        397.47        438.53        26.25 o                         
  -1  -4  14        197.26        168.68         6.87 o                         
   0  -4  14        319.27        328.39        16.13 o                         
   1  -4  14          0.06          2.38         1.30 o                         
   2  -4  14        136.26        149.12         5.87 o                         
   3  -4  14         24.77         29.99         3.97 o                         
   4  -4  14          0.31          2.36         6.20 o                         
  -5  -3  14         11.20         -0.36         7.51 o                         
  -4  -3  14         23.94         17.73         7.15 o                         
  -3  -3  14          5.07         -7.51         7.51 o                         
  -2  -3  14         83.57         80.12         8.04 o                         
  -1  -3  14        342.13        324.26        11.58 o                         
   0  -3  14          2.04          2.80         1.66 o                         
   1  -3  14          4.65          7.19         2.12 o                         
   2  -3  14         52.47         48.29         7.08 o                         
   3  -3  14         18.50          8.93         4.33 o                         
   4  -3  14          4.20          5.32         4.33 o                         
  -5  -2  14          0.69         -1.38         7.15 o                         
  -4  -2  14          2.74         11.92         8.18 o                         
  -3  -2  14          0.40         -3.79         3.79 o                         
  -2  -2  14        127.35        102.13         5.31 o                         
  -1  -2  14          0.30         -1.78         2.16 o                         
   0  -2  14        224.84        247.46         8.37 o                         
   1  -2  14         26.04         23.82         1.83 o                         
   2  -2  14         30.33         34.39         5.36 o                         
   3  -2  14          4.37          0.71         3.13 o                         
   4  -2  14          3.85         12.05         6.21 o                         
  -5  -1  14          0.74         -5.09         8.18 o                         
  -4  -1  14          8.21         18.41         9.88 o                         
  -3  -1  14          6.80         13.77         7.89 o                         
  -2  -1  14         21.84         22.41         3.51 o                         
  -1  -1  14          0.00         -0.80         2.23 o                         
   0  -1  14         23.98         19.03         2.39 o                         
   1  -1  14          0.07         -1.06         1.82 o                         
   2  -1  14         10.55          6.53         6.09 o                         
   3  -1  14         41.54         43.78         8.26 o                         
   4  -1  14         33.95         26.81         9.58 o                         
  -5   0  14          0.31          8.85         7.51 o                         
  -4   0  14         14.57         25.52        10.90 o                         
  -3   0  14        115.39        138.82        10.50 o                         
  -2   0  14        148.94        157.98         7.22 o                         
  -1   0  14         30.15         27.99         2.57 o                         
   0   0  14          1.13          0.22         1.34 o                         
   1   0  14         10.05          4.27         3.34 o                         
   2   0  14          0.44          5.62         5.46 o                         
   3   0  14         12.00         21.80         9.58 o                         
   4   0  14         38.90         47.06         8.05 o                         
  -5   1  14         37.14         39.80         8.19 o                         
  -4   1  14          8.84          2.73         9.53 o                         
  -3   1  14        143.84        122.27         7.56 o                         
  -2   1  14        304.61        368.35        11.52 o                         
  -1   1  14         78.53         79.83         3.81 o                         
   0   1  14        157.46        179.54         4.94 o                         
   1   1  14         32.84         34.66         3.07 o                         
   2   1  14         33.14         39.91         7.83 o                         
   3   1  14          3.14          7.95         5.97 o                         
   4   1  14         22.16         42.80        12.96 o                         
  -4   2  14         81.92         81.75         6.71 o                         
  -3   2  14         49.84         67.22         7.31 o                         
  -2   2  14        431.88        420.62        13.47 o                         
  -1   2  14        170.91        176.75         5.94 o                         
   0   2  14          0.39          5.58         1.52 o                         
   1   2  14          3.23          2.66         0.97 o                         
   2   2  14         10.33         13.21         6.61 o                         
   3   2  14         91.54         51.65        10.58 o                         
   4   2  14          0.31         -3.34         6.31 o                         
  -5   3  14          0.46         20.39         7.83 o                         
  -4   3  14         57.11         28.90         7.15 o                         
  -3   3  14        251.05        294.83        16.91 o                         
  -2   3  14        146.57        121.26         4.05 o                         
  -1   3  14        173.85        172.77         4.79 o                         
   0   3  14          1.39          0.75         1.64 o                         
   1   3  14         53.17         71.54         2.50 o                         
   2   3  14          0.20          2.31         4.93 o                         
   3   3  14         29.59         20.84         9.58 o                         
  -4   4  14         29.41         42.63         6.48 o                         
  -3   4  14        108.02        109.41         9.53 o                         
  -2   4  14         22.34          7.42         3.07 o                         
  -1   4  14         63.73         36.01         3.06 o                         
   0   4  14        116.27        100.96         5.64 o                         
   1   4  14         78.34         72.36         5.10 o                         
   2   4  14         33.10         48.17         7.60 o                         
   3   4  14          3.90          2.63         7.59 o                         
  -4   5  14          9.45         11.22         7.83 o                         
  -3   5  14          0.91         16.69         5.34 o                         
  -2   5  14         41.69         48.58         3.95 o                         
  -1   5  14        729.56        760.50        22.60 o                         
   0   5  14         57.65         71.49         3.68 o                         
   1   5  14          2.99          5.00         1.78 o                         
   2   5  14         98.62         92.61        11.23 o                         
   3   5  14          0.29         20.78         9.90 o                         
  -4   6  14         63.15         52.37        10.21 o                         
  -3   6  14          0.99         -5.77         6.13 o                         
  -2   6  14          1.31         -1.34         5.41 o                         
  -1   6  14         71.00         55.09         5.78 o                         
   0   6  14         64.50         71.57         6.16 o                         
   1   6  14         33.74         32.94         7.56 o                         
   2   6  14         33.20         27.97         7.88 o                         
   3   6  14          0.85         -6.93         6.93 o                         
  -4   7  14         95.37        108.23        11.62 o                         
  -3   7  14          2.53         -1.34         5.09 o                         
  -2   7  14          0.93         -3.72         5.77 o                         
  -1   7  14         95.66         70.76         4.22 o                         
   0   7  14         50.35         66.44         5.00 o                         
   1   7  14         25.08         35.85         8.56 o                         
   2   7  14         12.88          7.54         6.90 o                         
  -3   8  14          9.12         10.87         6.79 o                         
  -2   8  14          0.30         -4.40         7.47 o                         
  -1   8  14         10.59          5.58         6.59 o                         
   0   8  14          2.59          3.12         2.80 o                         
   1   8  14        110.01         91.89        11.16 o                         
   2   8  14         41.00         49.84         6.96 o                         
  -3   9  14         31.65         28.58         9.53 o                         
  -2   9  14          1.71          1.56         3.68 o                         
  -1   9  14          0.15         -2.20         6.54 o                         
   0   9  14         41.26         30.13         3.71 o                         
   1   9  14        112.30        123.47        12.80 o                         
  -2  10  14          4.55          3.26         4.63 o                         
  -1  10  14          0.57          0.59         6.19 o                         
   0  10  14         47.27         55.84         9.20 o                         
   1  10  14         34.97         48.59        11.13 o                         
  -1  11  14         14.37         10.78         3.54 o                         
   0 -16  15         18.61         39.28        15.78 o                         
   1 -16  15          4.12         20.75        11.38 o                         
  -1 -15  15         16.20         18.50         8.76 o                         
   0 -15  15          0.27         -5.70         5.70 o                         
   1 -15  15          3.61          2.34        10.70 o                         
   2 -15  15          0.14         15.67         7.34 o                         
  -2 -14  15          0.00        -10.13        10.13 o                         
  -1 -14  15        107.45        153.64        15.88 o                         
   0 -14  15          0.42         -4.36         6.34 o                         
   1 -14  15         12.31         28.38         6.34 o                         
   2 -14  15         32.64         54.58         9.65 o                         
  -2 -13  15         76.74         86.02        10.49 o                         
  -1 -13  15          0.43         -2.34         6.06 o                         
   0 -13  15         15.01          9.04        11.38 o                         
   1 -13  15         34.20         37.32         9.69 o                         
   2 -13  15         21.99         16.58         3.53 o                         
   3 -13  15          2.77          5.82         3.63 o                         
  -3 -12  15          4.68         18.94        11.19 o                         
  -1 -12  15          1.38          2.02         5.36 o                         
   0 -12  15          4.00         -4.68         4.68 o                         
   1 -12  15        200.96        199.84        19.03 o                         
   2 -12  15          0.22         -0.35         2.79 o                         
   3 -12  15          5.94         10.73         3.97 o                         
  -3 -11  15          1.22          9.49         8.15 o                         
  -2 -11  15          0.13         -8.43         8.43 o                         
  -1 -11  15          1.93         -5.70         8.40 o                         
   0 -11  15        142.75        121.19        12.07 o                         
   1 -11  15         11.25          1.00         5.33 o                         
   2 -11  15         47.59         65.62         5.66 o                         
   3 -11  15          2.32         -0.17         3.15 o                         
  -3 -10  15          0.00          0.68         5.77 o                         
  -2 -10  15         21.50         18.21         6.42 o                         
  -1 -10  15          2.41          9.04         8.04 o                         
   0 -10  15         51.66         43.65        11.31 o                         
   1 -10  15         29.18         33.84         5.02 o                         
   2 -10  15         48.43         37.52         4.57 o                         
   3 -10  15         11.94          8.74         3.60 o                         
   4 -10  15          1.18          3.48         3.11 o                         
  -4  -9  15         15.72         13.94         8.49 o                         
  -3  -9  15          4.12         10.87         6.45 o                         
  -2  -9  15         13.53         15.13         4.72 o                         
  -1  -9  15        238.89        213.67        10.80 o                         
   0  -9  15          9.79         11.21         3.64 o                         
   1  -9  15        297.15        301.47        18.09 o                         
   2  -9  15         23.37         17.72         3.26 o                         
   3  -9  15          0.51         -2.68         2.68 o                         
   4  -9  15          3.35         -3.95         7.25 o                         
  -4  -8  15         10.25         18.05         8.18 o                         
  -3  -8  15         54.31         39.06         8.19 o                         
  -2  -8  15          6.62          8.30         4.48 o                         
  -1  -8  15          0.27          3.57         2.70 o                         
   0  -8  15         11.66         21.20         2.89 o                         
   1  -8  15        178.60        196.17        10.55 o                         
   2  -8  15          0.67          5.18         2.16 o                         
   3  -8  15          4.10          5.12         2.78 o                         
   4  -8  15         96.74        116.63         9.03 o                         
  -4  -7  15          8.25         -6.47         6.47 o                         
  -3  -7  15          6.14          3.75         8.15 o                         
  -2  -7  15         32.20         15.55         5.74 o                         
  -1  -7  15        175.38        158.21         7.64 o                         
   0  -7  15        945.44       1051.23        34.33 o                         
   1  -7  15        215.29        225.54         9.15 o                         
   2  -7  15          0.36         -2.31         2.31 o                         
   3  -7  15          0.69          1.34         2.69 o                         
   4  -7  15          0.00         -2.31         3.74 o                         
  -4  -6  15         83.50         70.95        11.62 o                         
  -3  -6  15        101.96        117.41        10.23 o                         
  -2  -6  15        436.21        460.61        26.31 o                         
  -1  -6  15         23.68         18.22         4.55 o                         
   0  -6  15          0.14          6.63         5.56 o                         
   1  -6  15          7.62         15.71         4.95 o                         
   2  -6  15        420.39        446.01        14.31 o                         
   3  -6  15        147.39        138.58         5.34 o                         
   4  -6  15          2.71          0.85         5.30 o                         
  -4  -5  15          0.08         -6.83        10.58 o                         
  -3  -5  15         32.85         33.03         6.79 o                         
  -2  -5  15        128.64         91.86         9.50 o                         
  -1  -5  15         31.02         23.17         2.78 o                         
   0  -5  15        689.94        789.28        22.50 o                         
   1  -5  15        104.23        108.80         6.03 o                         
   2  -5  15        125.69        119.37         4.68 o                         
   3  -5  15         98.64        104.22         6.71 o                         
   4  -5  15         60.83         53.44         5.83 o                         
  -4  -4  15         83.84         69.25         9.90 o                         
  -3  -4  15         21.95         17.35         9.20 o                         
  -2  -4  15          9.65         25.07         8.84 o                         
  -1  -4  15         75.00        116.47         6.16 o                         
   0  -4  15        125.33        115.24         8.01 o                         
   1  -4  15         37.84         32.71         4.15 o                         
   2  -4  15          4.30          1.80         2.05 o                         
   3  -4  15        136.31        121.93         8.08 o                         
   4  -4  15         73.57         82.87        14.01 o                         
  -4  -3  15         27.77          5.81         9.88 o                         
  -3  -3  15          0.14         -2.06         5.77 o                         
  -2  -3  15         28.86         35.36         5.86 o                         
  -1  -3  15         11.64          9.39         2.59 o                         
   0  -3  15         16.66         17.87         2.83 o                         
   1  -3  15         58.75         62.92         3.21 o                         
   2  -3  15         23.12         20.51         1.65 o                         
   3  -3  15          0.32          9.32         3.84 o                         
   4  -3  15          4.29         -2.10         4.07 o                         
  -5  -2  15        131.45        147.27        17.07 o                         
  -4  -2  15          0.75          5.09         7.15 o                         
  -3  -2  15         10.94         15.99         6.79 o                         
  -2  -2  15        193.88        225.16        19.35 o                         
  -1  -2  15        157.42        127.91        10.01 o                         
   0  -2  15          3.92          1.48         1.47 o                         
   1  -2  15         51.38         48.56         3.42 o                         
   2  -2  15          6.18         10.70         3.81 o                         
   3  -2  15          9.71          5.44         5.43 o                         
   4  -2  15          1.92          5.46         9.41 o                         
  -5  -1  15          0.85         -4.43         9.20 o                         
  -4  -1  15          4.57          5.81         6.79 o                         
  -3  -1  15          5.65         14.26         8.15 o                         
  -2  -1  15         44.32         52.78         8.71 o                         
  -1  -1  15        112.30         94.19         5.32 o                         
   0  -1  15         17.55         24.69         1.97 o                         
   1  -1  15          0.04         -0.55         3.27 o                         
   2  -1  15          0.16         -3.07         3.73 o                         
   3  -1  15         17.75         20.43         5.08 o                         
   4  -1  15         30.12         41.18         6.53 o                         
  -5   0  15          9.44          4.43        12.24 o                         
  -4   0  15         17.92          5.77         6.79 o                         
  -3   0  15        162.20        166.60        12.61 o                         
  -2   0  15        264.78        255.19         9.70 o                         
  -1   0  15         58.86         53.32         3.40 o                         
   0   0  15        102.60        118.77         4.20 o                         
   1   0  15         66.77         67.74         3.13 o                         
   2   0  15          2.71          5.55         4.78 o                         
   3   0  15          1.49         -5.61         8.27 o                         
   4   0  15         16.89         13.28        11.29 o                         
  -4   1  15         98.59        102.06        12.60 o                         
  -3   1  15         62.92         53.53         7.61 o                         
  -2   1  15         68.97         56.78         6.73 o                         
  -1   1  15          1.18          6.01         3.33 o                         
   0   1  15         21.84         27.76         2.90 o                         
   1   1  15         92.06         77.43         3.51 o                         
   2   1  15          6.70         20.42        18.85 o                         
   3   1  15         30.55         36.05         9.28 o                         
   4   1  15          3.02         -7.63         7.63 o                         
  -4   2  15         24.87         16.67        10.20 o                         
  -3   2  15         21.31         23.68         8.71 o                         
  -2   2  15        130.91        117.52         5.80 o                         
  -1   2  15         82.77         71.67         3.71 o                         
   0   2  15          0.21          2.52         1.50 o                         
   1   2  15         13.83          6.76         2.82 o                         
   2   2  15         27.61         35.37         7.92 o                         
   3   2  15        143.21        149.59        15.56 o                         
  -4   3  15         60.94         42.17        11.23 o                         
  -3   3  15        458.67        469.57        42.96 o                         
  -2   3  15        116.71        137.66         6.02 o                         
  -1   3  15        159.29        161.18         9.66 o                         
   0   3  15         26.15         26.67         6.47 o                         
   1   3  15          1.22         -2.56         2.92 o                         
   2   3  15          0.60         -4.29         6.29 o                         
   3   3  15          0.71         -6.61         6.61 o                         
  -4   4  15         24.10         31.62        12.24 o                         
  -3   4  15         89.85         87.72         9.98 o                         
  -2   4  15         55.29         86.41         4.74 o                         
  -1   4  15        150.41        176.50        14.86 o                         
   0   4  15         70.09         69.71         3.59 o                         
   1   4  15          5.45         -4.61         4.61 o                         
   2   4  15         20.91          7.60         9.56 o                         
   3   4  15         10.67          5.29         8.27 o                         
  -4   5  15         10.36         14.30        10.20 o                         
  -3   5  15         84.31         95.48        10.23 o                         
  -2   5  15          1.68          0.21         4.19 o                         
  -1   5  15        827.40        925.76        31.12 o                         
   0   5  15        366.91        393.76        13.61 o                         
   1   5  15         29.69         16.51         5.61 o                         
   2   5  15          4.66         10.22         7.92 o                         
   3   5  15          4.99         -1.64         6.93 o                         
  -4   6  15         25.18         25.16        10.90 o                         
  -3   6  15         44.81         52.33         7.83 o                         
  -2   6  15         29.61         11.51         5.77 o                         
  -1   6  15         29.10         23.88         3.91 o                         
   0   6  15         25.14         21.50         3.94 o                         
   1   6  15         10.40         -1.64         8.56 o                         
   2   6  15         21.91          4.27         9.53 o                         
  -3   7  15          3.38          2.73         5.45 o                         
  -2   7  15         26.69         17.96         7.47 o                         
  -1   7  15         13.67          5.71         3.19 o                         
   0   7  15         14.05          3.93         5.88 o                         
   1   7  15        130.17        155.34        15.82 o                         
   2   7  15         24.81         27.58         8.20 o                         
  -3   8  15         23.40         74.85        10.90 o                         
  -2   8  15          1.51         13.21         6.45 o                         
  -1   8  15          8.96         17.89         5.14 o                         
   0   8  15          7.73         21.11         7.24 o                         
   1   8  15         52.35         20.36         7.88 o                         
  -3   9  15         21.13         19.75         9.53 o                         
  -2   9  15          4.93         11.54         5.77 o                         
  -1   9  15          0.29          5.93         3.76 o                         
   0   9  15          7.51         11.87         7.24 o                         
   1   9  15         64.42         55.04         9.17 o                         
  -2  10  15          7.01         14.90         6.19 o                         
  -1  10  15          3.73          6.52         5.08 o                         
   0  10  15         34.38         39.12         8.56 o                         
  -1 -15  16         49.53         49.46        11.76 o                         
   0 -15  16         79.69         96.12        13.76 o                         
   1 -15  16         19.16         10.01         7.67 o                         
  -1 -14  16          6.96         10.06         7.72 o                         
   0 -14  16          1.06         -5.68         5.68 o                         
   1 -14  16         28.84         39.28         7.99 o                         
   2 -14  16          5.37          7.95         6.31 o                         
  -2 -13  16          1.58         15.17         9.45 o                         
  -1 -13  16          0.00         -6.02         6.02 o                         
   0 -13  16          0.49          3.68         5.36 o                         
   1 -13  16         30.21         37.91         9.65 o                         
  -2 -12  16         75.65         80.28        13.53 o                         
  -1 -12  16          7.07         10.06         7.06 o                         
   0 -12  16          8.67         11.35         7.34 o                         
   1 -12  16         46.32         32.83         7.63 o                         
   2 -12  16          0.78         -1.32         4.97 o                         
   3 -12  16          1.46         -0.14         3.51 o                         
  -3 -11  16          2.61         -7.11         7.11 o                         
  -2 -11  16          1.56          6.06         6.06 o                         
  -1 -11  16          5.53          3.34         6.70 o                         
   0 -11  16        111.81        125.56        13.02 o                         
   1 -11  16         59.46         51.00         8.63 o                         
   2 -11  16          2.84          3.31         4.29 o                         
   3 -11  16         41.51         48.03         5.18 o                         
  -3 -10  16          7.86          8.15         7.79 o                         
  -2 -10  16         89.77        101.20         9.85 o                         
  -1 -10  16          0.25         -5.04         5.04 o                         
   0 -10  16        296.88        357.12        22.48 o                         
   1 -10  16        152.77        154.53         8.90 o                         
   2 -10  16          0.00         -3.95         3.95 o                         
   3 -10  16          5.32          1.28         4.23 o                         
  -3  -9  16          5.32         17.64         7.11 o                         
  -2  -9  16         25.48         25.65         9.78 o                         
  -1  -9  16         19.64         20.64         2.86 o                         
   0  -9  16        409.03        416.09        23.55 o                         
   1  -9  16         86.99         81.70         6.20 o                         
   2  -9  16         60.75         43.04         3.99 o                         
   3  -9  16          7.88         17.08         4.25 o                         
  -4  -8  16          4.17         -7.51         7.83 o                         
  -3  -8  16         12.27         11.54         6.79 o                         
  -2  -8  16         75.37         59.08         9.13 o                         
  -1  -8  16        214.23        244.20        17.74 o                         
   0  -8  16          0.07         -0.99         3.05 o                         
   1  -8  16         27.39         34.57         3.81 o                         
   2  -8  16         24.77         19.42         3.72 o                         
   3  -8  16          5.32         11.48         2.92 o                         
   4  -8  16         26.29         15.76         5.71 o                         
  -4  -7  16         64.75        100.15        12.99 o                         
  -3  -7  16         19.09         35.30         9.53 o                         
  -2  -7  16         97.04         92.54        11.51 o                         
  -1  -7  16         86.69         81.70         7.22 o                         
   0  -7  16          1.71         -2.47         2.47 o                         
   1  -7  16        129.88        119.39         6.21 o                         
   2  -7  16         48.02         49.99         3.51 o                         
   3  -7  16          0.43          2.99         2.26 o                         
   4  -7  16          0.81          7.38         4.60 o                         
  -4  -6  16          2.34         10.22         9.20 o                         
  -3  -6  16         77.22         63.53        88.36 o                         
  -2  -6  16          3.23         10.13         6.09 o                         
  -1  -6  16        173.69        152.84        13.41 o                         
   0  -6  16        282.42        303.49        14.05 o                         
   1  -6  16        113.69        110.23         5.42 o                         
   2  -6  16          5.11          3.25         3.00 o                         
   3  -6  16         82.40         85.68         8.72 o                         
   4  -6  16         42.08         34.05         5.11 o                         
  -4  -5  16          0.35          3.75         6.83 o                         
  -3  -5  16         37.66         58.11        10.87 o                         
  -2  -5  16         43.89         19.63         6.42 o                         
  -1  -5  16         24.66         13.33         2.68 o                         
   0  -5  16          0.26         -1.60         2.36 o                         
   1  -5  16         86.84        100.08         4.83 o                         
   2  -5  16          5.42          7.43         1.93 o                         
   3  -5  16          4.69          3.25         3.16 o                         
   4  -5  16         58.44         64.31         6.09 o                         
  -4  -4  16         45.12         67.79        13.64 o                         
  -3  -4  16          2.37         -6.13         6.13 o                         
  -2  -4  16          5.42          3.04         4.40 o                         
  -1  -4  16       1095.10       1199.74        43.09 o                         
   0  -4  16         85.41         66.67         4.50 o                         
   1  -4  16        242.93        216.49         6.95 o                         
   2  -4  16        114.03        114.69         5.22 o                         
   3  -4  16          0.23         -4.17         4.17 o                         
   4  -4  16          3.50         -3.37         4.94 o                         
  -4  -3  16         16.14         26.56         7.83 o                         
  -3  -3  16          5.61          9.52         5.09 o                         
  -2  -3  16          3.17          5.74         5.06 o                         
  -1  -3  16         69.33         72.30         6.79 o                         
   0  -3  16        152.83        171.30         6.18 o                         
   1  -3  16          2.26          4.96         3.31 o                         
   2  -3  16         56.87         60.63         3.63 o                         
   3  -3  16          7.54          9.98        13.24 o                         
   4  -3  16          7.61          7.75         4.35 o                         
  -4  -2  16         24.49         35.05         9.20 o                         
  -3  -2  16         32.60         26.84         6.13 o                         
  -2  -2  16        143.09        181.29        10.84 o                         
  -1  -2  16         66.09         43.19        17.01 o                         
   0  -2  16         16.49         30.68         3.19 o                         
   1  -2  16         36.96         35.74         5.97 o                         
   2  -2  16         12.29         -0.14         4.82 o                         
   3  -2  16         10.05         22.06         5.92 o                         
   4  -2  16          2.02          3.31         8.59 o                         
  -3  -1  16          7.43         11.22         6.13 o                         
  -2  -1  16          2.99         10.01        11.97 o                         
  -1  -1  16          7.93         11.99         8.58 o                         
   0  -1  16          1.33          1.26         3.51 o                         
   1  -1  16         48.13         41.30         2.79 o                         
   2  -1  16         80.85         80.45         8.79 o                         
   3  -1  16         90.93        105.85        20.72 o                         
  -4   0  16         40.27         35.05         8.49 o                         
  -3   0  16         41.71         67.56        10.53 o                         
  -2   0  16        164.48        166.15         8.00 o                         
  -1   0  16         23.98         26.63         2.59 o                         
   0   0  16          7.37          6.57         3.17 o                         
   1   0  16         19.05         13.76         2.45 o                         
   2   0  16          9.63          9.25         5.34 o                         
   3   0  16          5.35         -7.92         7.92 o                         
  -4   1  16          0.01         -7.15         7.15 o                         
  -3   1  16        569.39        557.18        25.98 o                         
  -2   1  16         13.85          6.17         7.39 o                         
  -1   1  16          7.00         10.28         2.17 o                         
   0   1  16         46.16         54.40        12.64 o                         
   1   1  16        166.93        157.26        10.42 o                         
   2   1  16        131.00        127.78         7.85 o                         
   3   1  16          2.28          5.97         6.95 o                         
  -4   2  16          2.22         11.58         8.18 o                         
  -3   2  16         27.04         32.03         8.36 o                         
  -2   2  16         12.72         20.87         7.46 o                         
  -1   2  16          1.61          9.80         3.03 o                         
   0   2  16         11.29          3.50         1.73 o                         
   1   2  16          8.00         13.96        16.00 o                         
   2   2  16          0.65         -9.58         9.58 o                         
   3   2  16          0.36         -0.32         6.61 o                         
  -4   3  16        112.25        145.28        14.30 o                         
  -3   3  16         84.33         69.31         5.29 o                         
  -2   3  16          5.74          2.85         3.44 o                         
  -1   3  16         43.90         30.75         3.37 o                         
   0   3  16        128.70        134.27         5.08 o                         
   1   3  16         47.80         60.85         9.87 o                         
   2   3  16         39.55         56.16        10.22 o                         
   3   3  16          0.01          0.00         7.27 o                         
  -4   4  16          3.28         -1.02         6.47 o                         
  -3   4  16         29.04         18.65         4.58 o                         
  -2   4  16        104.68         80.84         6.25 o                         
  -1   4  16         46.39         19.39         3.51 o                         
   0   4  16         73.58         73.14         6.78 o                         
   1   4  16          0.30          9.27         6.95 o                         
   2   4  16         32.11         27.38         8.92 o                         
  -4   5  16          7.69         -3.75         7.83 o                         
  -3   5  16         39.00         19.05         7.15 o                         
  -2   5  16          0.01          5.80         9.83 o                         
  -1   5  16         10.57          6.56         5.54 o                         
   0   5  16         43.23         35.74         3.49 o                         
   1   5  16          4.97         11.22         8.92 o                         
   2   5  16          1.11         -5.25         6.25 o                         
  -3   6  16         10.58        -10.20        10.20 o                         
  -2   6  16          0.40          3.04         7.47 o                         
  -1   6  16          1.23          4.45         9.24 o                         
   0   6  16          9.24          5.90         2.63 o                         
   1   6  16          0.30          7.92         5.93 o                         
   2   6  16          0.01          5.25         7.24 o                         
  -3   7  16         18.45          6.79         9.53 o                         
  -2   7  16         63.20         59.36         9.17 o                         
  -1   7  16         81.16         87.31         6.74 o                         
   0   7  16          0.39         -6.61         7.59 o                         
   1   7  16          4.57         -1.00         6.58 o                         
  -2   8  16          0.26         11.54         5.41 o                         
  -1   8  16         33.04         32.24        10.52 o                         
   0   8  16          0.25         -3.31         6.61 o                         
   1   8  16         33.93          8.53         7.88 o                         
  -2   9  16         28.32         35.62         9.85 o                         
  -1   9  16          0.58          1.74         3.37 o                         
   0   9  16         34.66         46.15         9.88 o                         
   0 -15  17         16.48         15.03         9.01 o                         
  -1 -14  17          3.76         -4.04         7.06 o                         
   0 -14  17          5.85         23.02        10.36 o                         
   1 -14  17          0.51         -1.32         8.31 o                         
  -2 -13  17          0.40          0.00         6.42 o                         
  -1 -13  17          0.24         -6.38         6.38 o                         
   0 -13  17          5.99          2.34         7.34 o                         
   1 -13  17         89.94         75.53         9.62 o                         
   2 -13  17         17.62         17.48         8.56 o                         
  -2 -12  17          0.21          7.09        10.45 o                         
  -1 -12  17         11.82         -3.68         6.02 o                         
   0 -12  17          0.79         -5.00         5.00 o                         
   1 -12  17         37.35         55.19         9.58 o                         
   2 -12  17        117.85        139.79        13.53 o                         
  -3 -11  17          1.41          6.45         8.15 o                         
  -2 -11  17         78.45         59.31         9.46 o                         
  -1 -11  17          7.89         13.05         6.02 o                         
   1 -11  17          1.62          8.56         7.24 o                         
   2 -11  17          0.05         -4.91         4.91 o                         
   3 -11  17         85.86         86.77         7.76 o                         
  -3 -10  17          0.00          0.68        10.53 o                         
  -2 -10  17         11.01          5.74         7.76 o                         
  -1 -10  17         68.56         92.63        10.06 o                         
   0 -10  17         49.27         71.92         8.97 o                         
   1 -10  17          1.59         23.02         6.58 o                         
   2 -10  17          6.12          0.56         7.45 o                         
   3 -10  17          9.67         11.20         4.27 o                         
  -3  -9  17          0.60         -7.11         7.11 o                         
  -2  -9  17         36.48         15.50         9.12 o                         
  -1  -9  17         18.76         15.99        11.73 o                         
   0  -9  17        121.00        112.98         9.98 o                         
   1  -9  17          2.52          1.24         3.65 o                         
   2  -9  17         45.06         46.90        11.92 o                         
   3  -9  17         19.62         16.89         4.95 o                         
  -3  -8  17          2.70         18.32         7.79 o                         
  -2  -8  17         24.38         29.31         8.44 o                         
  -1  -8  17        535.61        580.82        24.42 o                         
   0  -8  17        142.25        149.86         8.08 o                         
   1  -8  17         53.24         51.57        12.31 o                         
   2  -8  17          0.21          0.33         4.00 o                         
   3  -8  17          0.91          3.35         5.26 o                         
  -4  -7  17         14.13         13.60         8.18 o                         
  -3  -7  17          3.52          1.34         7.79 o                         
  -2  -7  17          4.37          1.34         5.74 o                         
  -1  -7  17         33.12         32.01         6.00 o                         
   0  -7  17        192.86        201.25         8.71 o                         
   1  -7  17          3.06          3.59         2.69 o                         
   2  -7  17         12.51         12.99         6.25 o                         
   3  -7  17         14.70         14.51         9.87 o                         
  -4  -6  17          7.96          0.00         8.49 o                         
  -3  -6  17         12.84          6.79         9.17 o                         
  -2  -6  17         20.35         36.08         6.06 o                         
  -1  -6  17        158.17        165.59         9.54 o                         
   0  -6  17         59.03         59.88         5.49 o                         
   1  -6  17        477.91        459.45        15.67 o                         
   2  -6  17         82.94         80.31        10.28 o                         
   3  -6  17          4.56          6.95         9.01 o                         
  -4  -5  17         17.26         24.14         8.85 o                         
  -3  -5  17          7.23          6.79         6.09 o                         
  -2  -5  17          2.87         -5.06         5.06 o                         
  -1  -5  17          0.00         -7.59        10.77 o                         
   0  -5  17         10.30          5.91         2.98 o                         
   1  -5  17        169.88        200.06        12.94 o                         
   2  -5  17         27.13         20.25         5.07 o                         
   3  -5  17          0.86          6.61         6.95 o                         
  -4  -4  17         34.50         33.67         9.20 o                         
  -3  -4  17         35.39         54.62         7.83 o                         
  -2  -4  17         18.86         17.89         6.42 o                         
  -1  -4  17         99.59        105.57         7.65 o                         
   0  -4  17         93.72        122.62         8.85 o                         
   1  -4  17         10.00         15.57         2.50 o                         
   2  -4  17         70.99         69.94         7.70 o                         
   3  -4  17         28.36         29.61         7.10 o                         
  -4  -3  17         15.26         30.27         8.85 o                         
  -3  -3  17         51.24         66.51        10.21 o                         
  -2  -3  17         49.98         28.06         6.77 o                         
  -1  -3  17        299.26        308.53        13.49 o                         
   0  -3  17        170.83        178.43         6.86 o                         
   1  -3  17          0.01         -1.92         3.89 o                         
   2  -3  17          1.43          7.67         6.67 o                         
   3  -3  17         31.40         34.93        16.87 o                         
  -4  -2  17          1.35         -2.06         6.45 o                         
  -3  -2  17          1.14         -7.79         7.79 o                         
  -2  -2  17         86.83         57.19         7.79 o                         
  -1  -2  17         50.60         63.29         4.87 o                         
   0  -2  17          2.11          0.63         3.27 o                         
   1  -2  17          0.03          2.27         2.70 o                         
   2  -2  17          0.14          6.16         9.17 o                         
   3  -2  17         27.30         39.82         7.06 o                         
  -4  -1  17          0.48         16.67         8.85 o                         
  -3  -1  17          1.96          1.02         8.81 o                         
  -2  -1  17         84.33         93.51        19.45 o                         
  -1  -1  17         85.70         91.15         5.10 o                         
   0  -1  17         27.00         37.28         4.06 o                         
   1  -1  17         94.80         56.02         4.17 o                         
   2  -1  17          8.05         14.58         6.67 o                         
   3  -1  17         14.08          8.90        10.74 o                         
  -4   0  17          0.04          3.40         6.13 o                         
  -3   0  17         22.39         20.74        18.63 o                         
  -2   0  17         14.19         17.28         4.88 o                         
  -1   0  17          0.17          6.53         2.81 o                         
   0   0  17         71.42         65.71         5.30 o                         
   1   0  17          3.42          9.79         3.59 o                         
   2   0  17         28.60         14.42         6.15 o                         
   3   0  17          0.08         11.90         6.93 o                         
  -4   1  17          1.55          6.13        11.22 o                         
  -3   1  17          0.90          0.65         4.37 o                         
  -2   1  17         17.41         28.89        11.38 o                         
  -1   1  17          5.19          3.71         2.81 o                         
   0   1  17        130.85        118.78         5.51 o                         
   1   1  17        111.59         97.32         8.50 o                         
   2   1  17         23.17         11.19         9.53 o                         
   3   1  17          4.58         -2.98         6.95 o                         
  -4   2  17         52.80         69.37        12.24 o                         
  -3   2  17         47.26         52.25        19.88 o                         
  -2   2  17          5.54          9.05         4.47 o                         
  -1   2  17          3.24          9.15         5.47 o                         
   0   2  17          9.77          3.28         2.71 o                         
   1   2  17         78.47         64.16         8.84 o
[truncated: 32,077 more chars]
